# Supplementary material for: Knowledge, attitude and practices towards COVID-19 preventive measures among adults in Bhutan: A cross-sectional study
Source: PLoS One. 2022 Dec 12;17(12):e0278535. doi: 10.1371/journal.pone.0278535 (PMC9744288; doi:10.1371/journal.pone.0278535)
Supplement: S1 Dataset — (XLSX) [file pone.0278535.s002.xlsx]

## Sheet: form-1__kap-survey-questionnair
Surveys_code	Age	Gender	Marital_status	Level_of_education	Occupation	specify	monthly_income	District	Settlement_type	Sources_of_information	K1	K2	K3	K4	K5	K6	K7	K8	K9	K10	K11	K12	A1	A2	A3	A4	A5	A6	P1	P2	P3	P4	P5	P6	P7	P8	P9	P10
1	60 or more	Female	Married	Illiterate	other (please specify)	Farmer	under 10,000	Bumthang	Urban	Television	True/ བདེན།	True/ བདེན།	True/ བདེན།	Don’t Know/ མི་ཤེས།	True/ བདེན།	True/ བདེན།	True/ བདེན།	Don’t Know/ མི་ཤེས།	True/ བདེན།	True/ བདེན།	True/ བདེན།	True/ བདེན།	Not Sure/ ངེས་གཏན་མེདཔ།	Strongly Agree/ ཤུགས་ཅན་ ཁས་ལེན་ཡོདཔ།	Agree/ཁ་བཟེད་ནི།	Strongly Agree/ ཤུགས་ཅན་ ཁས་ལེན་ཡོདཔ།	Strongly Agree/ ཤུགས་ཅན་ ཁས་ལེན་ཡོདཔ།	Agree/ཁ་བཟེད་ནི།	Sometimes/འཕྲལ་འཕྲལ།	Often/ ཡང་ཡང།	Often/ ཡང་ཡང།	Often/ ཡང་ཡང།	Often/ ཡང་ཡང།	Always/ ཨ་རྟག་ར།	Always/ ཨ་རྟག་ར།	Sometimes/འཕྲལ་འཕྲལ།	Always/ ཨ་རྟག་ར།	Sometimes/འཕྲལ་འཕྲལ།
2	40-49	Female	Married	Illiterate	other (please specify)	Farmer	under 10,000	Bumthang	Urban	Friends and family	True/ བདེན།	True/ བདེན།	Don’t Know/ མི་ཤེས།	True/ བདེན།	True/ བདེན།	True/ བདེན།	Don’t Know/ མི་ཤེས།	Don’t Know/ མི་ཤེས།	True/ བདེན།	True/ བདེན།	False/ མི་བདེན།	True/ བདེན།	Not Sure/ ངེས་གཏན་མེདཔ།	Strongly Agree/ ཤུགས་ཅན་ ཁས་ལེན་ཡོདཔ།	Strongly Agree/ ཤུགས་ཅན་ ཁས་ལེན་ཡོདཔ།	Agree/ཁ་བཟེད་ནི།	Strongly Agree/ ཤུགས་ཅན་ ཁས་ལེན་ཡོདཔ།	Agree/ཁ་བཟེད་ནི།	Always/ ཨ་རྟག་ར།	Often/ ཡང་ཡང།	Often/ ཡང་ཡང།	Always/ ཨ་རྟག་ར།	Often/ ཡང་ཡང།	Often/ ཡང་ཡང།	Always/ ཨ་རྟག་ར།	Often/ ཡང་ཡང།	Always/ ཨ་རྟག་ར།	Always/ ཨ་རྟག་ར།
3	40-49	Male	Married	University degree or more	Private sector		30,001-40,000	Bumthang	Urban	Television	True/ བདེན།	True/ བདེན།	True/ བདེན།	True/ བདེན།	True/ བདེན།	True/ བདེན།	True/ བདེན།	True/ བདེན།	True/ བདེན།	True/ བདེན།	False/ མི་བདེན།	True/ བདེན།	Strongly Agree/ ཤུགས་ཅན་ ཁས་ལེན་ཡོདཔ།	Strongly Agree/ ཤུགས་ཅན་ ཁས་ལེན་ཡོདཔ།	Strongly Agree/ ཤུགས་ཅན་ ཁས་ལེན་ཡོདཔ།	Agree/ཁ་བཟེད་ནི།	Strongly Agree/ ཤུགས་ཅན་ ཁས་ལེན་ཡོདཔ།	Strongly Agree/ ཤུགས་ཅན་ ཁས་ལེན་མེདཔ།	Always/ ཨ་རྟག་ར།	Always/ ཨ་རྟག་ར།	Often/ ཡང་ཡང།	Always/ ཨ་རྟག་ར།	Always/ ཨ་རྟག་ར།	Always/ ཨ་རྟག་ར།	Always/ ཨ་རྟག་ར།	Always/ ཨ་རྟག་ར།	Always/ ཨ་རྟག་ར།	Often/ ཡང་ཡང།
4	30-39	Female	Married	Secondary	other (please specify)	Shopkeeper	10,001-20,000	Bumthang	Urban	Television	True/ བདེན།	True/ བདེན།	True/ བདེན།	True/ བདེན།	True/ བདེན།	True/ བདེན།	Don’t Know/ མི་ཤེས།	Don’t Know/ མི་ཤེས།	True/ བདེན།	True/ བདེན།	False/ མི་བདེན།	True/ བདེན།	Agree/ཁ་བཟེད་ནི།	Strongly Agree/ ཤུགས་ཅན་ ཁས་ལེན་ཡོདཔ།	Strongly Agree/ ཤུགས་ཅན་ ཁས་ལེན་ཡོདཔ།	Agree/ཁ་བཟེད་ནི།	Strongly Agree/ ཤུགས་ཅན་ ཁས་ལེན་ཡོདཔ།	Strongly Agree/ ཤུགས་ཅན་ ཁས་ལེན་མེདཔ།	Always/ ཨ་རྟག་ར།	Always/ ཨ་རྟག་ར།	Always/ ཨ་རྟག་ར།	Sometimes/འཕྲལ་འཕྲལ།	Sometimes/འཕྲལ་འཕྲལ།	Sometimes/འཕྲལ་འཕྲལ།	Always/ ཨ་རྟག་ར།	Always/ ཨ་རྟག་ར།	Always/ ཨ་རྟག་ར།	Always/ ཨ་རྟག་ར།
5	50-59	Male	Married	Diploma	Private sector		20,001-30,000	Bumthang	Urban	Television	True/ བདེན།	True/ བདེན།	True/ བདེན།	Don’t Know/ མི་ཤེས།	True/ བདེན།	True/ བདེན།	True/ བདེན།	Don’t Know/ མི་ཤེས།	True/ བདེན།	True/ བདེན།	False/ མི་བདེན།	True/ བདེན།	Strongly Agree/ ཤུགས་ཅན་ ཁས་ལེན་ཡོདཔ།	Strongly Agree/ ཤུགས་ཅན་ ཁས་ལེན་ཡོདཔ།	Agree/ཁ་བཟེད་ནི།	Strongly Agree/ ཤུགས་ཅན་ ཁས་ལེན་ཡོདཔ།	Agree/ཁ་བཟེད་ནི།	Agree/ཁ་བཟེད་ནི།	Always/ ཨ་རྟག་ར།	Always/ ཨ་རྟག་ར།	Always/ ཨ་རྟག་ར།	Always/ ཨ་རྟག་ར།	Always/ ཨ་རྟག་ར།	Always/ ཨ་རྟག་ར།	Always/ ཨ་རྟག་ར།	Often/ ཡང་ཡང།	Sometimes/འཕྲལ་འཕྲལ།	Sometimes/འཕྲལ་འཕྲལ།
6	30-39	Female	Married	Secondary	other (please specify)	Housewife	under 10,000	Bumthang	Urban	Television	True/ བདེན།	True/ བདེན།	True/ བདེན།	True/ བདེན།	True/ བདེན།	True/ བདེན།	True/ བདེན།	Don’t Know/ མི་ཤེས།	True/ བདེན།	True/ བདེན།	True/ བདེན།	True/ བདེན།	Strongly Agree/ ཤུགས་ཅན་ ཁས་ལེན་ཡོདཔ།	Agree/ཁ་བཟེད་ནི།	Strongly Agree/ ཤུགས་ཅན་ ཁས་ལེན་ཡོདཔ།	Agree/ཁ་བཟེད་ནི།	Strongly Agree/ ཤུགས་ཅན་ ཁས་ལེན་ཡོདཔ།	Agree/ཁ་བཟེད་ནི།	Always/ ཨ་རྟག་ར།	Always/ ཨ་རྟག་ར།	Always/ ཨ་རྟག་ར།	Always/ ཨ་རྟག་ར།	Often/ ཡང་ཡང།	Always/ ཨ་རྟག་ར།	Always/ ཨ་རྟག་ར།	Always/ ཨ་རྟག་ར།	Always/ ཨ་རྟག་ར།	Sometimes/འཕྲལ་འཕྲལ།
7	30-39	Female	Married	Illiterate	other (please specify)	Housewife	under 10,000	Bumthang	Urban	Television	True/ བདེན།	True/ བདེན།	True/ བདེན།	True/ བདེན།	True/ བདེན།	True/ བདེན།	True/ བདེན།	Don’t Know/ མི་ཤེས།	True/ བདེན།	True/ བདེན།	False/ མི་བདེན།	True/ བདེན།	Agree/ཁ་བཟེད་ནི།	Strongly Agree/ ཤུགས་ཅན་ ཁས་ལེན་ཡོདཔ།	Strongly Agree/ ཤུགས་ཅན་ ཁས་ལེན་ཡོདཔ།	Agree/ཁ་བཟེད་ནི།	Strongly Agree/ ཤུགས་ཅན་ ཁས་ལེན་ཡོདཔ།	Strongly Agree/ ཤུགས་ཅན་ ཁས་ལེན་མེདཔ།	Always/ ཨ་རྟག་ར།	Always/ ཨ་རྟག་ར།	Sometimes/འཕྲལ་འཕྲལ།	Always/ ཨ་རྟག་ར།	Always/ ཨ་རྟག་ར།	Always/ ཨ་རྟག་ར།	Always/ ཨ་རྟག་ར།	Sometimes/འཕྲལ་འཕྲལ།	Always/ ཨ་རྟག་ར།	Sometimes/འཕྲལ་འཕྲལ།
8	30-39	Male	Married	Secondary	Not-employed		10,001-20,000	Bumthang	Urban	"Social media (Facebook, WeChat, Instagram, etc)"	True/ བདེན།	True/ བདེན།	True/ བདེན།	True/ བདེན།	Don’t Know/ མི་ཤེས།	True/ བདེན།	True/ བདེན།	Don’t Know/ མི་ཤེས།	True/ བདེན།	True/ བདེན།	True/ བདེན།	True/ བདེན།	Agree/ཁ་བཟེད་ནི།	Strongly Agree/ ཤུགས་ཅན་ ཁས་ལེན་ཡོདཔ།	Strongly Agree/ ཤུགས་ཅན་ ཁས་ལེན་ཡོདཔ།	Agree/ཁ་བཟེད་ནི།	Agree/ཁ་བཟེད་ནི།	Strongly Agree/ ཤུགས་ཅན་ ཁས་ལེན་མེདཔ།	Sometimes/འཕྲལ་འཕྲལ།	Sometimes/འཕྲལ་འཕྲལ།	Sometimes/འཕྲལ་འཕྲལ།	Often/ ཡང་ཡང།	Sometimes/འཕྲལ་འཕྲལ།	Often/ ཡང་ཡང།	Always/ ཨ་རྟག་ར།	Sometimes/འཕྲལ་འཕྲལ།	Sometimes/འཕྲལ་འཕྲལ།	Never/ རྩ་ལས།
9	40-49	Female	Married	Secondary	other (please specify)	Farmer	under 10,000	Bumthang	Urban	"Social media (Facebook, WeChat, Instagram, etc)"	True/ བདེན།	True/ བདེན།	True/ བདེན།	True/ བདེན།	Don’t Know/ མི་ཤེས།	True/ བདེན།	True/ བདེན།	Don’t Know/ མི་ཤེས།	True/ བདེན།	True/ བདེན།	True/ བདེན།	True/ བདེན།	Strongly Agree/ ཤུགས་ཅན་ ཁས་ལེན་ཡོདཔ།	Agree/ཁ་བཟེད་ནི།	Strongly Agree/ ཤུགས་ཅན་ ཁས་ལེན་ཡོདཔ།	Strongly Agree/ ཤུགས་ཅན་ ཁས་ལེན་ཡོདཔ།	Agree/ཁ་བཟེད་ནི།	Strongly Agree/ ཤུགས་ཅན་ ཁས་ལེན་མེདཔ།	Often/ ཡང་ཡང།	Always/ ཨ་རྟག་ར།	Always/ ཨ་རྟག་ར།	Often/ ཡང་ཡང།	Always/ ཨ་རྟག་ར།	Always/ ཨ་རྟག་ར།	Always/ ཨ་རྟག་ར།	Always/ ཨ་རྟག་ར།	Always/ ཨ་རྟག་ར།	Sometimes/འཕྲལ་འཕྲལ།
10	50-59	Male	Divorced	Monastic education	other (please specify)	Monk	under 10,000	Bumthang	Urban	Television	True/ བདེན།	True/ བདེན།	True/ བདེན།	True/ བདེན།	True/ བདེན།	True/ བདེན།	True/ བདེན།	Don’t Know/ མི་ཤེས།	True/ བདེན།	True/ བདེན།	False/ མི་བདེན།	True/ བདེན།	Strongly Agree/ ཤུགས་ཅན་ ཁས་ལེན་ཡོདཔ།	Strongly Agree/ ཤུགས་ཅན་ ཁས་ལེན་ཡོདཔ།	Agree/ཁ་བཟེད་ནི།	Not Sure/ ངེས་གཏན་མེདཔ།	Strongly Agree/ ཤུགས་ཅན་ ཁས་ལེན་ཡོདཔ།	Strongly Agree/ ཤུགས་ཅན་ ཁས་ལེན་མེདཔ།	Always/ ཨ་རྟག་ར།	Often/ ཡང་ཡང།	Always/ ཨ་རྟག་ར།	Often/ ཡང་ཡང།	Always/ ཨ་རྟག་ར།	Always/ ཨ་རྟག་ར།	Always/ ཨ་རྟག་ར།	Often/ ཡང་ཡང།	Always/ ཨ་རྟག་ར།	Often/ ཡང་ཡང།
11	60 or more	Male	Married	Primary	other (please specify)	Plumber superannuated	under 10,000	Bumthang	Urban	"Social media (Facebook, WeChat, Instagram, etc)"	True/ བདེན།	True/ བདེན།	True/ བདེན།	True/ བདེན།	True/ བདེན།	True/ བདེན།	True/ བདེན།	True/ བདེན།	True/ བདེན།	True/ བདེན།	True/ བདེན།	True/ བདེན།	Strongly Agree/ ཤུགས་ཅན་ ཁས་ལེན་ཡོདཔ།	Agree/ཁ་བཟེད་ནི།	Strongly Agree/ ཤུགས་ཅན་ ཁས་ལེན་ཡོདཔ།	Strongly Agree/ ཤུགས་ཅན་ ཁས་ལེན་ཡོདཔ།	Agree/ཁ་བཟེད་ནི།	Strongly Agree/ ཤུགས་ཅན་ ཁས་ལེན་མེདཔ།	Always/ ཨ་རྟག་ར།	Often/ ཡང་ཡང།	Always/ ཨ་རྟག་ར།	Always/ ཨ་རྟག་ར།	Always/ ཨ་རྟག་ར།	Sometimes/འཕྲལ་འཕྲལ།	Always/ ཨ་རྟག་ར།	Sometimes/འཕྲལ་འཕྲལ།	Always/ ཨ་རྟག་ར།	Often/ ཡང་ཡང།
12	40-49	Female	Married	Secondary	Government servant		10,001-20,000	Bumthang	Urban	"Social media (Facebook, WeChat, Instagram, etc)"	True/ བདེན།	True/ བདེན།	True/ བདེན།	True/ བདེན།	True/ བདེན།	True/ བདེན།	True/ བདེན།	True/ བདེན།	True/ བདེན།	True/ བདེན།	True/ བདེན།	True/ བདེན།	Agree/ཁ་བཟེད་ནི།	Strongly Agree/ ཤུགས་ཅན་ ཁས་ལེན་ཡོདཔ།	Agree/ཁ་བཟེད་ནི།	Strongly Agree/ ཤུགས་ཅན་ ཁས་ལེན་ཡོདཔ།	Strongly Agree/ ཤུགས་ཅན་ ཁས་ལེན་ཡོདཔ།	Strongly Agree/ ཤུགས་ཅན་ ཁས་ལེན་མེདཔ།	Always/ ཨ་རྟག་ར།	Always/ ཨ་རྟག་ར།	Often/ ཡང་ཡང།	Always/ ཨ་རྟག་ར།	Always/ ཨ་རྟག་ར།	Sometimes/འཕྲལ་འཕྲལ།	Always/ ཨ་རྟག་ར།	Never/ རྩ་ལས།	Always/ ཨ་རྟག་ར།	Sometimes/འཕྲལ་འཕྲལ།
13	40-49	Male	Married	Secondary	Government servant		20,001-30,000	Bumthang	Urban	Television	True/ བདེན།	True/ བདེན།	True/ བདེན།	True/ བདེན།	True/ བདེན།	True/ བདེན།	True/ བདེན།	True/ བདེན།	True/ བདེན།	True/ བདེན།	False/ མི་བདེན།	True/ བདེན།	Strongly Agree/ ཤུགས་ཅན་ ཁས་ལེན་ཡོདཔ།	Strongly Agree/ ཤུགས་ཅན་ ཁས་ལེན་ཡོདཔ།	Strongly Agree/ ཤུགས་ཅན་ ཁས་ལེན་ཡོདཔ།	Agree/ཁ་བཟེད་ནི།	Strongly Agree/ ཤུགས་ཅན་ ཁས་ལེན་ཡོདཔ།	Strongly Agree/ ཤུགས་ཅན་ ཁས་ལེན་མེདཔ།	Always/ ཨ་རྟག་ར།	Often/ ཡང་ཡང།	Often/ ཡང་ཡང།	Often/ ཡང་ཡང།	Always/ ཨ་རྟག་ར།	Always/ ཨ་རྟག་ར།	Always/ ཨ་རྟག་ར།	Often/ ཡང་ཡང།	Always/ ཨ་རྟག་ར།	Often/ ཡང་ཡང།
14	30-39	Male	Unmarried	University degree or more	Government servant		20,001-30,000	Bumthang	Urban	"Social media (Facebook, WeChat, Instagram, etc)"	True/ བདེན།	True/ བདེན།	True/ བདེན།	True/ བདེན།	True/ བདེན།	True/ བདེན།	True/ བདེན།	True/ བདེན།	True/ བདེན།	True/ བདེན།	True/ བདེན།	True/ བདེན།	Strongly Agree/ ཤུགས་ཅན་ ཁས་ལེན་ཡོདཔ།	Strongly Agree/ ཤུགས་ཅན་ ཁས་ལེན་ཡོདཔ།	Strongly Agree/ ཤུགས་ཅན་ ཁས་ལེན་ཡོདཔ།	Agree/ཁ་བཟེད་ནི།	Strongly Agree/ ཤུགས་ཅན་ ཁས་ལེན་ཡོདཔ།	Strongly Agree/ ཤུགས་ཅན་ ཁས་ལེན་མེདཔ།	Always/ ཨ་རྟག་ར།	Always/ ཨ་རྟག་ར།	Sometimes/འཕྲལ་འཕྲལ།	Always/ ཨ་རྟག་ར།	Always/ ཨ་རྟག་ར།	Always/ ཨ་རྟག་ར།	Always/ ཨ་རྟག་ར།	Often/ ཡང་ཡང།	Always/ ཨ་རྟག་ར།	Often/ ཡང་ཡང།
15	30-39	Male	Married	Secondary	Government servant		10,001-20,000	Bumthang	Urban	"Social media (Facebook, WeChat, Instagram, etc)"	True/ བདེན།	True/ བདེན།	True/ བདེན།	True/ བདེན།	True/ བདེན།	True/ བདེན།	True/ བདེན།	Don’t Know/ མི་ཤེས།	True/ བདེན།	True/ བདེན།	False/ མི་བདེན།	True/ བདེན།	Strongly Agree/ ཤུགས་ཅན་ ཁས་ལེན་ཡོདཔ།	Strongly Agree/ ཤུགས་ཅན་ ཁས་ལེན་ཡོདཔ།	Strongly Agree/ ཤུགས་ཅན་ ཁས་ལེན་ཡོདཔ།	Strongly Agree/ ཤུགས་ཅན་ ཁས་ལེན་ཡོདཔ།	Strongly Agree/ ཤུགས་ཅན་ ཁས་ལེན་ཡོདཔ།	Strongly Agree/ ཤུགས་ཅན་ ཁས་ལེན་མེདཔ།	Always/ ཨ་རྟག་ར།	Always/ ཨ་རྟག་ར།	Always/ ཨ་རྟག་ར།	Always/ ཨ་རྟག་ར།	Always/ ཨ་རྟག་ར།	Always/ ཨ་རྟག་ར།	Always/ ཨ་རྟག་ར།	Sometimes/འཕྲལ་འཕྲལ།	Always/ ཨ་རྟག་ར།	Often/ ཡང་ཡང།
16	18-29	Female	Unmarried	Secondary	other (please specify)	Carpenter	20,001-30,000	Bumthang	Urban	Friends and family	True/ བདེན།	True/ བདེན།	True/ བདེན།	True/ བདེན།	True/ བདེན།	True/ བདེན།	True/ བདེན།	Don’t Know/ མི་ཤེས།	True/ བདེན།	True/ བདེན།	False/ མི་བདེན།	True/ བདེན།	Agree/ཁ་བཟེད་ནི།	Strongly Agree/ ཤུགས་ཅན་ ཁས་ལེན་ཡོདཔ།	Strongly Agree/ ཤུགས་ཅན་ ཁས་ལེན་ཡོདཔ།	Agree/ཁ་བཟེད་ནི།	Strongly Agree/ ཤུགས་ཅན་ ཁས་ལེན་ཡོདཔ།	Strongly Agree/ ཤུགས་ཅན་ ཁས་ལེན་མེདཔ།	Always/ ཨ་རྟག་ར།	Often/ ཡང་ཡང།	Often/ ཡང་ཡང།	Often/ ཡང་ཡང།	Always/ ཨ་རྟག་ར།	Always/ ཨ་རྟག་ར།	Often/ ཡང་ཡང།	Sometimes/འཕྲལ་འཕྲལ།	Always/ ཨ་རྟག་ར།	Often/ ཡང་ཡང།
17	60 or more	Male	Married	Illiterate	other (please specify)	Farmer	under 10,000	Bumthang	Urban	Friends and family	True/ བདེན།	True/ བདེན།	Don’t Know/ མི་ཤེས།	True/ བདེན།	True/ བདེན།	True/ བདེན།	True/ བདེན།	Don’t Know/ མི་ཤེས།	True/ བདེན།	True/ བདེན།	False/ མི་བདེན།	Don’t Know/ མི་ཤེས།	Not Sure/ ངེས་གཏན་མེདཔ།	Strongly Agree/ ཤུགས་ཅན་ ཁས་ལེན་ཡོདཔ།	Strongly Agree/ ཤུགས་ཅན་ ཁས་ལེན་ཡོདཔ།	Not Sure/ ངེས་གཏན་མེདཔ།	Strongly Agree/ ཤུགས་ཅན་ ཁས་ལེན་ཡོདཔ།	Strongly Agree/ ཤུགས་ཅན་ ཁས་ལེན་མེདཔ།	Always/ ཨ་རྟག་ར།	Often/ ཡང་ཡང།	Often/ ཡང་ཡང།	Often/ ཡང་ཡང།	Often/ ཡང་ཡང།	Always/ ཨ་རྟག་ར།	Always/ ཨ་རྟག་ར།	Never/ རྩ་ལས།	Sometimes/འཕྲལ་འཕྲལ།	Sometimes/འཕྲལ་འཕྲལ།
18	40-49	Male	Married	Secondary	Private sector		10,001-20,000	Bumthang	Urban	Television	True/ བདེན།	True/ བདེན།	True/ བདེན།	True/ བདེན།	True/ བདེན།	True/ བདེན།	True/ བདེན།	Don’t Know/ མི་ཤེས།	True/ བདེན།	True/ བདེན།	False/ མི་བདེན།	True/ བདེན།	Agree/ཁ་བཟེད་ནི།	Agree/ཁ་བཟེད་ནི།	Strongly Agree/ ཤུགས་ཅན་ ཁས་ལེན་ཡོདཔ།	Agree/ཁ་བཟེད་ནི།	Strongly Agree/ ཤུགས་ཅན་ ཁས་ལེན་ཡོདཔ།	Strongly Agree/ ཤུགས་ཅན་ ཁས་ལེན་མེདཔ།	Always/ ཨ་རྟག་ར།	Often/ ཡང་ཡང།	Often/ ཡང་ཡང།	Often/ ཡང་ཡང།	Always/ ཨ་རྟག་ར།	Always/ ཨ་རྟག་ར།	Always/ ཨ་རྟག་ར།	Sometimes/འཕྲལ་འཕྲལ།	Often/ ཡང་ཡང།	Often/ ཡང་ཡང།
19	30-39	Female	Divorced	Primary	Private sector		10,001-20,000	Bumthang	Urban	Television	True/ བདེན།	True/ བདེན།	True/ བདེན།	True/ བདེན།	True/ བདེན།	True/ བདེན།	True/ བདེན།	True/ བདེན།	True/ བདེན།	True/ བདེན།	False/ མི་བདེན།	True/ བདེན།	Agree/ཁ་བཟེད་ནི།	Strongly Agree/ ཤུགས་ཅན་ ཁས་ལེན་ཡོདཔ།	Strongly Agree/ ཤུགས་ཅན་ ཁས་ལེན་ཡོདཔ།	Agree/ཁ་བཟེད་ནི།	Strongly Agree/ ཤུགས་ཅན་ ཁས་ལེན་ཡོདཔ།	Strongly Agree/ ཤུགས་ཅན་ ཁས་ལེན་མེདཔ།	Always/ ཨ་རྟག་ར།	Always/ ཨ་རྟག་ར།	Often/ ཡང་ཡང།	Often/ ཡང་ཡང།	Always/ ཨ་རྟག་ར།	Always/ ཨ་རྟག་ར།	Often/ ཡང་ཡང།	Sometimes/འཕྲལ་འཕྲལ།	Always/ ཨ་རྟག་ར།	Often/ ཡང་ཡང།
20	60 or more	Female	Widow(er)	Illiterate	Not-employed		under 10,000	Bumthang	Urban	Friends and family	True/ བདེན།	True/ བདེན།	True/ བདེན།	True/ བདེན།	True/ བདེན།	True/ བདེན།	True/ བདེན།	Don’t Know/ མི་ཤེས།	True/ བདེན།	True/ བདེན།	False/ མི་བདེན།	True/ བདེན།	Not Sure/ ངེས་གཏན་མེདཔ།	Strongly Agree/ ཤུགས་ཅན་ ཁས་ལེན་ཡོདཔ།	Agree/ཁ་བཟེད་ནི།	Not Sure/ ངེས་གཏན་མེདཔ།	Agree/ཁ་བཟེད་ནི།	Strongly Agree/ ཤུགས་ཅན་ ཁས་ལེན་མེདཔ།	Often/ ཡང་ཡང།	Always/ ཨ་རྟག་ར།	Often/ ཡང་ཡང།	Often/ ཡང་ཡང།	Always/ ཨ་རྟག་ར།	Often/ ཡང་ཡང།	Always/ ཨ་རྟག་ར།	Sometimes/འཕྲལ་འཕྲལ།	Often/ ཡང་ཡང།	Sometimes/འཕྲལ་འཕྲལ།
21	30-39	Female	Married	Secondary	Private sector		10,001-20,000	Bumthang	Urban	"Social media (Facebook, WeChat, Instagram, etc)"	True/ བདེན།	True/ བདེན།	True/ བདེན།	False/ མི་བདེན།	True/ བདེན།	True/ བདེན།	True/ བདེན།	False/ མི་བདེན།	True/ བདེན།	True/ བདེན།	True/ བདེན།	Don’t Know/ མི་ཤེས།	Agree/ཁ་བཟེད་ནི།	Agree/ཁ་བཟེད་ནི།	Strongly Agree/ ཤུགས་ཅན་ ཁས་ལེན་ཡོདཔ།	Not Sure/ ངེས་གཏན་མེདཔ།	Agree/ཁ་བཟེད་ནི།	Strongly Agree/ ཤུགས་ཅན་ ཁས་ལེན་མེདཔ།	Always/ ཨ་རྟག་ར།	Often/ ཡང་ཡང།	Often/ ཡང་ཡང།	Sometimes/འཕྲལ་འཕྲལ།	Always/ ཨ་རྟག་ར།	Always/ ཨ་རྟག་ར།	Always/ ཨ་རྟག་ར།	Sometimes/འཕྲལ་འཕྲལ།	Always/ ཨ་རྟག་ར།	Often/ ཡང་ཡང།
22	30-39	Female	Married	Secondary	Private sector		10,001-20,000	Bumthang	Urban	"Social media (Facebook, WeChat, Instagram, etc)"	True/ བདེན།	True/ བདེན།	True/ བདེན།	True/ བདེན།	True/ བདེན།	True/ བདེན།	True/ བདེན།	Don’t Know/ མི་ཤེས།	True/ བདེན།	True/ བདེན།	False/ མི་བདེན།	True/ བདེན།	Agree/ཁ་བཟེད་ནི།	Strongly Agree/ ཤུགས་ཅན་ ཁས་ལེན་ཡོདཔ།	Strongly Agree/ ཤུགས་ཅན་ ཁས་ལེན་ཡོདཔ།	Agree/ཁ་བཟེད་ནི།	Strongly Agree/ ཤུགས་ཅན་ ཁས་ལེན་ཡོདཔ།	Strongly Agree/ ཤུགས་ཅན་ ཁས་ལེན་མེདཔ།	Always/ ཨ་རྟག་ར།	Always/ ཨ་རྟག་ར།	Often/ ཡང་ཡང།	Often/ ཡང་ཡང།	Always/ ཨ་རྟག་ར།	Always/ ཨ་རྟག་ར།	Always/ ཨ་རྟག་ར།	Often/ ཡང་ཡང།	Often/ ཡང་ཡང།	Always/ ཨ་རྟག་ར།
23	18-29	Male	Unmarried	Secondary	Private sector		10,001-20,000	Bumthang	Urban	"Social media (Facebook, WeChat, Instagram, etc)"	True/ བདེན།	True/ བདེན།	True/ བདེན།	True/ བདེན།	True/ བདེན།	True/ བདེན།	True/ བདེན།	True/ བདེན།	True/ བདེན།	True/ བདེན།	False/ མི་བདེན།	True/ བདེན།	Agree/ཁ་བཟེད་ནི།	Strongly Agree/ ཤུགས་ཅན་ ཁས་ལེན་ཡོདཔ།	Strongly Agree/ ཤུགས་ཅན་ ཁས་ལེན་ཡོདཔ།	Not Sure/ ངེས་གཏན་མེདཔ།	Agree/ཁ་བཟེད་ནི།	Strongly Agree/ ཤུགས་ཅན་ ཁས་ལེན་མེདཔ།	Always/ ཨ་རྟག་ར།	Often/ ཡང་ཡང།	Always/ ཨ་རྟག་ར།	Always/ ཨ་རྟག་ར།	Always/ ཨ་རྟག་ར།	Always/ ཨ་རྟག་ར།	Always/ ཨ་རྟག་ར།	Sometimes/འཕྲལ་འཕྲལ།	Always/ ཨ་རྟག་ར།	Often/ ཡང་ཡང།
24	30-39	Male	Married	Diploma	Private sector		20,001-30,000	Bumthang	Urban	Television, "Social media (Facebook, WeChat, Instagram, etc)"	True/ བདེན།	True/ བདེན།	True/ བདེན།	True/ བདེན།	True/ བདེན།	True/ བདེན།	True/ བདེན།	True/ བདེན།	True/ བདེན།	True/ བདེན།	True/ བདེན།	True/ བདེན།	Strongly Agree/ ཤུགས་ཅན་ ཁས་ལེན་ཡོདཔ།	Strongly Agree/ ཤུགས་ཅན་ ཁས་ལེན་ཡོདཔ།	Strongly Agree/ ཤུགས་ཅན་ ཁས་ལེན་ཡོདཔ།	Agree/ཁ་བཟེད་ནི།	Strongly Agree/ ཤུགས་ཅན་ ཁས་ལེན་ཡོདཔ།	Strongly Agree/ ཤུགས་ཅན་ ཁས་ལེན་མེདཔ།	Always/ ཨ་རྟག་ར།	Often/ ཡང་ཡང།	Always/ ཨ་རྟག་ར།	Often/ ཡང་ཡང།	Always/ ཨ་རྟག་ར།	Always/ ཨ་རྟག་ར།	Always/ ཨ་རྟག་ར།	Often/ ཡང་ཡང།	Always/ ཨ་རྟག་ར།	Often/ ཡང་ཡང།
25	60 or more	Female	Widow(er)	Illiterate	other (please specify)	Farmer	under 10,000	Bumthang	Urban	Friends and family, Television	True/ བདེན།	True/ བདེན།	True/ བདེན།	True/ བདེན།	Don’t Know/ མི་ཤེས།	True/ བདེན།	True/ བདེན།	Don’t Know/ མི་ཤེས།	True/ བདེན།	True/ བདེན།	False/ མི་བདེན།	Don’t Know/ མི་ཤེས།	Agree/ཁ་བཟེད་ནི།	Agree/ཁ་བཟེད་ནི།	Strongly Agree/ ཤུགས་ཅན་ ཁས་ལེན་ཡོདཔ།	Not Sure/ ངེས་གཏན་མེདཔ།	Strongly Agree/ ཤུགས་ཅན་ ཁས་ལེན་ཡོདཔ།	Agree/ཁ་བཟེད་ནི།	Always/ ཨ་རྟག་ར།	Often/ ཡང་ཡང།	Often/ ཡང་ཡང།	Often/ ཡང་ཡང།	Always/ ཨ་རྟག་ར།	Often/ ཡང་ཡང།	Always/ ཨ་རྟག་ར།	Always/ ཨ་རྟག་ར།	Always/ ཨ་རྟག་ར།	Sometimes/འཕྲལ་འཕྲལ།
26	40-49	Female	Married	Non-formal education	Not-employed		under 10,000	Bumthang	Urban	Television, Friends and family	True/ བདེན།	True/ བདེན།	True/ བདེན།	True/ བདེན།	True/ བདེན།	True/ བདེན།	True/ བདེན།	Don’t Know/ མི་ཤེས།	Don’t Know/ མི་ཤེས།	True/ བདེན།	False/ མི་བདེན།	True/ བདེན།	Agree/ཁ་བཟེད་ནི།	Agree/ཁ་བཟེད་ནི།	Strongly Agree/ ཤུགས་ཅན་ ཁས་ལེན་ཡོདཔ།	Not Sure/ ངེས་གཏན་མེདཔ།	Strongly Agree/ ཤུགས་ཅན་ ཁས་ལེན་ཡོདཔ།	Agree/ཁ་བཟེད་ནི།	Always/ ཨ་རྟག་ར།	Often/ ཡང་ཡང།	Often/ ཡང་ཡང།	Often/ ཡང་ཡང།	Always/ ཨ་རྟག་ར།	Always/ ཨ་རྟག་ར།	Always/ ཨ་རྟག་ར།	Often/ ཡང་ཡང།	Always/ ཨ་རྟག་ར།	Often/ ཡང་ཡང།
27	18-29	Male	Unmarried	Secondary	Student		under 10,000	Bumthang	Urban	Television, "Social media (Facebook, WeChat, Instagram, etc)", Internet	True/ བདེན།	True/ བདེན།	True/ བདེན།	True/ བདེན།	True/ བདེན།	True/ བདེན།	True/ བདེན།	True/ བདེན།	True/ བདེན།	True/ བདེན།	False/ མི་བདེན།	True/ བདེན།	Strongly Agree/ ཤུགས་ཅན་ ཁས་ལེན་ཡོདཔ།	Strongly Agree/ ཤུགས་ཅན་ ཁས་ལེན་ཡོདཔ།	Agree/ཁ་བཟེད་ནི།	Agree/ཁ་བཟེད་ནི།	Strongly Agree/ ཤུགས་ཅན་ ཁས་ལེན་ཡོདཔ།	Strongly Agree/ ཤུགས་ཅན་ ཁས་ལེན་མེདཔ།	Always/ ཨ་རྟག་ར།	Often/ ཡང་ཡང།	Always/ ཨ་རྟག་ར།	Always/ ཨ་རྟག་ར།	Always/ ཨ་རྟག་ར།	Always/ ཨ་རྟག་ར།	Always/ ཨ་རྟག་ར།	Often/ ཡང་ཡང།	Always/ ཨ་རྟག་ར།	Always/ ཨ་རྟག་ར།
28	50-59	Male	Married	Illiterate	other (please specify)	Farmer	under 10,000	Bumthang	Urban	Television, Friends and family	True/ བདེན།	True/ བདེན།	True/ བདེན།	True/ བདེན།	True/ བདེན།	True/ བདེན།	True/ བདེན།	Don’t Know/ མི་ཤེས།	True/ བདེན།	True/ བདེན།	False/ མི་བདེན།	True/ བདེན།	Agree/ཁ་བཟེད་ནི།	Agree/ཁ་བཟེད་ནི།	Agree/ཁ་བཟེད་ནི།	Not Sure/ ངེས་གཏན་མེདཔ།	Strongly Agree/ ཤུགས་ཅན་ ཁས་ལེན་ཡོདཔ།	Agree/ཁ་བཟེད་ནི།	Always/ ཨ་རྟག་ར།	Often/ ཡང་ཡང།	Often/ ཡང་ཡང།	Often/ ཡང་ཡང།	Always/ ཨ་རྟག་ར།	Always/ ཨ་རྟག་ར།	Always/ ཨ་རྟག་ར།	Sometimes/འཕྲལ་འཕྲལ།	Always/ ཨ་རྟག་ར།	Often/ ཡང་ཡང།
29	60 or more	Female	Married	Illiterate	other (please specify)	Farmer	under 10,000	Bumthang	Urban	Television, Friends and family	True/ བདེན།	True/ བདེན།	True/ བདེན།	True/ བདེན།	True/ བདེན།	True/ བདེན།	True/ བདེན།	Don’t Know/ མི་ཤེས།	True/ བདེན།	True/ བདེན།	False/ མི་བདེན།	True/ བདེན།	Agree/ཁ་བཟེད་ནི།	Agree/ཁ་བཟེད་ནི།	Strongly Agree/ ཤུགས་ཅན་ ཁས་ལེན་ཡོདཔ།	Not Sure/ ངེས་གཏན་མེདཔ།	Strongly Agree/ ཤུགས་ཅན་ ཁས་ལེན་ཡོདཔ།	Strongly Agree/ ཤུགས་ཅན་ ཁས་ལེན་མེདཔ།	Always/ ཨ་རྟག་ར།	Often/ ཡང་ཡང།	Often/ ཡང་ཡང།	Always/ ཨ་རྟག་ར།	Always/ ཨ་རྟག་ར།	Always/ ཨ་རྟག་ར།	Always/ ཨ་རྟག་ར།	Sometimes/འཕྲལ་འཕྲལ།	Always/ ཨ་རྟག་ར།	Sometimes/འཕྲལ་འཕྲལ།
30	60 or more	Female	Married	Illiterate	other (please specify)	Farmer	under 10,000	Bumthang	Urban	Friends and family	True/ བདེན།	True/ བདེན།	True/ བདེན།	True/ བདེན།	True/ བདེན།	True/ བདེན།	True/ བདེན།	Don’t Know/ མི་ཤེས།	True/ བདེན།	True/ བདེན།	False/ མི་བདེན།	True/ བདེན།	Agree/ཁ་བཟེད་ནི།	Agree/ཁ་བཟེད་ནི།	Agree/ཁ་བཟེད་ནི།	Not Sure/ ངེས་གཏན་མེདཔ།	Strongly Agree/ ཤུགས་ཅན་ ཁས་ལེན་ཡོདཔ།	Strongly Agree/ ཤུགས་ཅན་ ཁས་ལེན་མེདཔ།	Always/ ཨ་རྟག་ར།	Often/ ཡང་ཡང།	Often/ ཡང་ཡང།	Always/ ཨ་རྟག་ར།	Always/ ཨ་རྟག་ར།	Always/ ཨ་རྟག་ར།	Always/ ཨ་རྟག་ར།	Sometimes/འཕྲལ་འཕྲལ།	Always/ ཨ་རྟག་ར།	Often/ ཡང་ཡང།
31	50-59	Female	Married	Illiterate	other (please specify)	Farmer	under 10,000	Bumthang	Rural	Friends and family	True/ བདེན།	True/ བདེན།	True/ བདེན།	True/ བདེན།	True/ བདེན།	True/ བདེན།	True/ བདེན།	Don’t Know/ མི་ཤེས།	True/ བདེན།	True/ བདེན།	True/ བདེན།	True/ བདེན།	Agree/ཁ་བཟེད་ནི།	Agree/ཁ་བཟེད་ནི།	Agree/ཁ་བཟེད་ནི།	Not Sure/ ངེས་གཏན་མེདཔ།	Strongly Agree/ ཤུགས་ཅན་ ཁས་ལེན་ཡོདཔ།	Strongly Agree/ ཤུགས་ཅན་ ཁས་ལེན་མེདཔ།	Always/ ཨ་རྟག་ར།	Always/ ཨ་རྟག་ར།	Often/ ཡང་ཡང།	Often/ ཡང་ཡང།	Always/ ཨ་རྟག་ར།	Often/ ཡང་ཡང།	Always/ ཨ་རྟག་ར།	Always/ ཨ་རྟག་ར།	Always/ ཨ་རྟག་ར།	Never/ རྩ་ལས།
31	50-59	Female	Married	Illiterate	Private sector		10,001-20,000	Chhukha	Rural	Television, "Social media (Facebook, WeChat, Instagram, etc)"	True/ བདེན།	True/ བདེན།	True/ བདེན།	True/ བདེན།	True/ བདེན།	True/ བདེན།	True/ བདེན།	Don’t Know/ མི་ཤེས།	True/ བདེན།	True/ བདེན།	True/ བདེན།	True/ བདེན།	Agree/ཁ་བཟེད་ནི།	Strongly Agree/ ཤུགས་ཅན་ ཁས་ལེན་ཡོདཔ།	Agree/ཁ་བཟེད་ནི།	Not Sure/ ངེས་གཏན་མེདཔ།	Agree/ཁ་བཟེད་ནི།	Agree/ཁ་བཟེད་ནི།	Always/ ཨ་རྟག་ར།	Always/ ཨ་རྟག་ར།	Always/ ཨ་རྟག་ར།	Often/ ཡང་ཡང།	Sometimes/འཕྲལ་འཕྲལ།	Often/ ཡང་ཡང།	Always/ ཨ་རྟག་ར།	Always/ ཨ་རྟག་ར།	Often/ ཡང་ཡང།	Often/ ཡང་ཡང།
32	60 or more	Female	Married	Illiterate	Private sector		10,001-20,000	Bumthang	Rural	Friends and family	True/ བདེན།	True/ བདེན།	True/ བདེན།	True/ བདེན།	True/ བདེན།	True/ བདེན།	True/ བདེན།	Don’t Know/ མི་ཤེས།	True/ བདེན།	True/ བདེན།	True/ བདེན།	True/ བདེན།	Strongly Agree/ ཤུགས་ཅན་ ཁས་ལེན་ཡོདཔ།	Agree/ཁ་བཟེད་ནི།	Agree/ཁ་བཟེད་ནི།	Agree/ཁ་བཟེད་ནི།	Agree/ཁ་བཟེད་ནི།	Strongly Agree/ ཤུགས་ཅན་ ཁས་ལེན་མེདཔ།	Always/ ཨ་རྟག་ར།	Always/ ཨ་རྟག་ར།	Sometimes/འཕྲལ་འཕྲལ།	Sometimes/འཕྲལ་འཕྲལ།	Always/ ཨ་རྟག་ར།	Always/ ཨ་རྟག་ར།	Always/ ཨ་རྟག་ར།	Often/ ཡང་ཡང།	Often/ ཡང་ཡང།	Sometimes/འཕྲལ་འཕྲལ།
33	30-39	Female	Married	Illiterate	other (please specify)	Farmer	under 10,000	Bumthang	Rural	Friends and family, Television	True/ བདེན།	True/ བདེན།	True/ བདེན།	True/ བདེན།	Don’t Know/ མི་ཤེས།	True/ བདེན།	True/ བདེན།	Don’t Know/ མི་ཤེས།	True/ བདེན།	True/ བདེན།	True/ བདེན།	True/ བདེན།	Strongly Agree/ ཤུགས་ཅན་ ཁས་ལེན་ཡོདཔ།	Strongly Agree/ ཤུགས་ཅན་ ཁས་ལེན་ཡོདཔ།	Agree/ཁ་བཟེད་ནི།	Agree/ཁ་བཟེད་ནི།	Agree/ཁ་བཟེད་ནི།	Strongly Agree/ ཤུགས་ཅན་ ཁས་ལེན་མེདཔ།	Always/ ཨ་རྟག་ར།	Always/ ཨ་རྟག་ར།	Always/ ཨ་རྟག་ར།	Often/ ཡང་ཡང།	Always/ ཨ་རྟག་ར།	Often/ ཡང་ཡང།	Always/ ཨ་རྟག་ར།	Sometimes/འཕྲལ་འཕྲལ།	Always/ ཨ་རྟག་ར།	Never/ རྩ་ལས།
34	50-59	Female	Married	Illiterate	other (please specify)	Farmer	under 10,000	Bumthang	Rural	Television, Friends and family	True/ བདེན།	True/ བདེན།	True/ བདེན།	True/ བདེན།	True/ བདེན།	True/ བདེན།	True/ བདེན།	Don’t Know/ མི་ཤེས།	True/ བདེན།	True/ བདེན།	True/ བདེན།	True/ བདེན།	Agree/ཁ་བཟེད་ནི།	Agree/ཁ་བཟེད་ནི།	Agree/ཁ་བཟེད་ནི།	Agree/ཁ་བཟེད་ནི།	Strongly Agree/ ཤུགས་ཅན་ ཁས་ལེན་ཡོདཔ།	Strongly Agree/ ཤུགས་ཅན་ ཁས་ལེན་མེདཔ།	Always/ ཨ་རྟག་ར།	Always/ ཨ་རྟག་ར།	Always/ ཨ་རྟག་ར།	Often/ ཡང་ཡང།	Always/ ཨ་རྟག་ར།	Always/ ཨ་རྟག་ར།	Always/ ཨ་རྟག་ར།	Often/ ཡང་ཡང།	Always/ ཨ་རྟག་ར།	Sometimes/འཕྲལ་འཕྲལ།
35	40-49	Male	Married	Illiterate	other (please specify)	Farmer	under 10,000	Bumthang	Rural	Television, Friends and family	True/ བདེན།	True/ བདེན།	True/ བདེན།	True/ བདེན།	True/ བདེན།	True/ བདེན།	True/ བདེན།	Don’t Know/ མི་ཤེས།	True/ བདེན།	True/ བདེན།	False/ མི་བདེན།	True/ བདེན།	Agree/ཁ་བཟེད་ནི།	Strongly Agree/ ཤུགས་ཅན་ ཁས་ལེན་ཡོདཔ།	Agree/ཁ་བཟེད་ནི།	Agree/ཁ་བཟེད་ནི།	Strongly Agree/ ཤུགས་ཅན་ ཁས་ལེན་ཡོདཔ།	Strongly Agree/ ཤུགས་ཅན་ ཁས་ལེན་མེདཔ།	Always/ ཨ་རྟག་ར།	Always/ ཨ་རྟག་ར།	Often/ ཡང་ཡང།	Often/ ཡང་ཡང།	Always/ ཨ་རྟག་ར།	Always/ ཨ་རྟག་ར།	Always/ ཨ་རྟག་ར།	Often/ ཡང་ཡང།	Always/ ཨ་རྟག་ར།	Sometimes/འཕྲལ་འཕྲལ།
36	50-59	Male	Unmarried	Illiterate	other (please specify)	Farmer	under 10,000	Bumthang	Rural	Television, Friends and family	True/ བདེན།	True/ བདེན།	True/ བདེན།	True/ བདེན།	True/ བདེན།	True/ བདེན།	True/ བདེན།	Don’t Know/ མི་ཤེས།	True/ བདེན།	True/ བདེན།	False/ མི་བདེན།	True/ བདེན།	Agree/ཁ་བཟེད་ནི།	Agree/ཁ་བཟེད་ནི།	Agree/ཁ་བཟེད་ནི།	Not Sure/ ངེས་གཏན་མེདཔ།	Agree/ཁ་བཟེད་ནི།	Strongly Agree/ ཤུགས་ཅན་ ཁས་ལེན་མེདཔ།	Always/ ཨ་རྟག་ར།	Always/ ཨ་རྟག་ར།	Always/ ཨ་རྟག་ར།	Always/ ཨ་རྟག་ར།	Often/ ཡང་ཡང།	Always/ ཨ་རྟག་ར།	Often/ ཡང་ཡང།	Often/ ཡང་ཡང།	Always/ ཨ་རྟག་ར།	Often/ ཡང་ཡང།
37	50-59	Male	Married	Illiterate	other (please specify)	Farmer	under 10,000	Bumthang	Rural	Television, Friends and family	True/ བདེན།	True/ བདེན།	True/ བདེན།	True/ བདེན།	True/ བདེན།	True/ བདེན།	True/ བདེན།	Don’t Know/ མི་ཤེས།	True/ བདེན།	True/ བདེན།	False/ མི་བདེན།	True/ བདེན།	Agree/ཁ་བཟེད་ནི།	Agree/ཁ་བཟེད་ནི།	Agree/ཁ་བཟེད་ནི།	Not Sure/ ངེས་གཏན་མེདཔ།	Agree/ཁ་བཟེད་ནི།	Strongly Agree/ ཤུགས་ཅན་ ཁས་ལེན་མེདཔ།	Always/ ཨ་རྟག་ར།	Always/ ཨ་རྟག་ར།	Always/ ཨ་རྟག་ར།	Always/ ཨ་རྟག་ར།	Always/ ཨ་རྟག་ར།	Always/ ཨ་རྟག་ར།	Always/ ཨ་རྟག་ར།	Sometimes/འཕྲལ་འཕྲལ།	Always/ ཨ་རྟག་ར།	Sometimes/འཕྲལ་འཕྲལ།
38	18-29	Female	Unmarried	University degree or more	other (please specify)	Paro NIE teacher training	under 10,000	Bumthang	Rural	"Social media (Facebook, WeChat, Instagram, etc)", Internet, Television	True/ བདེན།	True/ བདེན།	True/ བདེན།	True/ བདེན།	True/ བདེན།	True/ བདེན།	True/ བདེན།	Don’t Know/ མི་ཤེས།	True/ བདེན།	True/ བདེན།	False/ མི་བདེན།	True/ བདེན།	Agree/ཁ་བཟེད་ནི།	Strongly Agree/ ཤུགས་ཅན་ ཁས་ལེན་ཡོདཔ།	Agree/ཁ་བཟེད་ནི།	Agree/ཁ་བཟེད་ནི།	Agree/ཁ་བཟེད་ནི།	Strongly Agree/ ཤུགས་ཅན་ ཁས་ལེན་མེདཔ།	Always/ ཨ་རྟག་ར།	Always/ ཨ་རྟག་ར།	Always/ ཨ་རྟག་ར།	Always/ ཨ་རྟག་ར།	Always/ ཨ་རྟག་ར།	Always/ ཨ་རྟག་ར།	Always/ ཨ་རྟག་ར།	Often/ ཡང་ཡང།	Always/ ཨ་རྟག་ར།	Often/ ཡང་ཡང།
39	50-59	Male	Widow(er)	Monastic education	other (please specify)	Farmer	under 10,000	Bumthang	Rural	Friends and family	True/ བདེན།	True/ བདེན།	True/ བདེན།	True/ བདེན།	True/ བདེན།	True/ བདེན།	True/ བདེན།	Don’t Know/ མི་ཤེས།	True/ བདེན།	True/ བདེན།	False/ མི་བདེན།	True/ བདེན།	Not Sure/ ངེས་གཏན་མེདཔ།	Agree/ཁ་བཟེད་ནི།	Agree/ཁ་བཟེད་ནི།	Strongly Agree/ ཤུགས་ཅན་ ཁས་ལེན་ཡོདཔ།	Strongly Agree/ ཤུགས་ཅན་ ཁས་ལེན་ཡོདཔ།	Strongly Agree/ ཤུགས་ཅན་ ཁས་ལེན་མེདཔ།	Always/ ཨ་རྟག་ར།	Always/ ཨ་རྟག་ར།	Sometimes/འཕྲལ་འཕྲལ།	Always/ ཨ་རྟག་ར།	Always/ ཨ་རྟག་ར།	Always/ ཨ་རྟག་ར།	Always/ ཨ་རྟག་ར།	Often/ ཡང་ཡང།	Often/ ཡང་ཡང།	Always/ ཨ་རྟག་ར།
40	18-29	Male	Unmarried	Secondary	Student		under 10,000	Bumthang	Rural	Television, Friends and family	True/ བདེན།	True/ བདེན།	True/ བདེན།	True/ བདེན།	True/ བདེན།	True/ བདེན།	True/ བདེན།	Don’t Know/ མི་ཤེས།	True/ བདེན།	True/ བདེན།	False/ མི་བདེན།	True/ བདེན།	Agree/ཁ་བཟེད་ནི།	Strongly Agree/ ཤུགས་ཅན་ ཁས་ལེན་ཡོདཔ།	Agree/ཁ་བཟེད་ནི།	Agree/ཁ་བཟེད་ནི།	Agree/ཁ་བཟེད་ནི།	Strongly Agree/ ཤུགས་ཅན་ ཁས་ལེན་མེདཔ།	Always/ ཨ་རྟག་ར།	Always/ ཨ་རྟག་ར།	Often/ ཡང་ཡང།	Always/ ཨ་རྟག་ར།	Often/ ཡང་ཡང།	Always/ ཨ་རྟག་ར།	Always/ ཨ་རྟག་ར།	Sometimes/འཕྲལ་འཕྲལ།	Always/ ཨ་རྟག་ར།	Never/ རྩ་ལས།
41	60 or more	Male	Married	Non-formal education	other (please specify)	Farmer	under 10,000	Bumthang	Rural	Friends and family, Television	True/ བདེན།	True/ བདེན།	True/ བདེན།	True/ བདེན།	True/ བདེན།	True/ བདེན།	True/ བདེན།	False/ མི་བདེན།	True/ བདེན།	True/ བདེན།	False/ མི་བདེན།	True/ བདེན།	Agree/ཁ་བཟེད་ནི།	Strongly Agree/ ཤུགས་ཅན་ ཁས་ལེན་ཡོདཔ།	Agree/ཁ་བཟེད་ནི།	Agree/ཁ་བཟེད་ནི།	Strongly Agree/ ཤུགས་ཅན་ ཁས་ལེན་ཡོདཔ།	Strongly Agree/ ཤུགས་ཅན་ ཁས་ལེན་མེདཔ།	Always/ ཨ་རྟག་ར།	Always/ ཨ་རྟག་ར།	Often/ ཡང་ཡང།	Often/ ཡང་ཡང།	Always/ ཨ་རྟག་ར།	Always/ ཨ་རྟག་ར།	Always/ ཨ་རྟག་ར།	Often/ ཡང་ཡང།	Always/ ཨ་རྟག་ར།	Sometimes/འཕྲལ་འཕྲལ།
42	40-49	Male	Married	Monastic education	other (please specify)	Farmer	under 10,000	Bumthang	Rural	Television, "Social media (Facebook, WeChat, Instagram, etc)"	True/ བདེན།	True/ བདེན།	True/ བདེན།	True/ བདེན།	True/ བདེན།	True/ བདེན།	True/ བདེན།	Don’t Know/ མི་ཤེས།	True/ བདེན།	True/ བདེན།	False/ མི་བདེན།	True/ བདེན།	Agree/ཁ་བཟེད་ནི།	Strongly Agree/ ཤུགས་ཅན་ ཁས་ལེན་ཡོདཔ།	Agree/ཁ་བཟེད་ནི།	Agree/ཁ་བཟེད་ནི།	Agree/ཁ་བཟེད་ནི།	Strongly Agree/ ཤུགས་ཅན་ ཁས་ལེན་མེདཔ།	Always/ ཨ་རྟག་ར།	Often/ ཡང་ཡང།	Often/ ཡང་ཡང།	Always/ ཨ་རྟག་ར།	Always/ ཨ་རྟག་ར།	Always/ ཨ་རྟག་ར།	Often/ ཡང་ཡང།	Never/ རྩ་ལས།	Often/ ཡང་ཡང།	Often/ ཡང་ཡང།
43	18-29	Male	Unmarried	Secondary	Student		under 10,000	Bumthang	Rural	Friends and family, Television	True/ བདེན།	True/ བདེན།	True/ བདེན།	True/ བདེན།	True/ བདེན།	True/ བདེན།	True/ བདེན།	Don’t Know/ མི་ཤེས།	True/ བདེན།	True/ བདེན།	False/ མི་བདེན།	True/ བདེན།	Agree/ཁ་བཟེད་ནི།	Agree/ཁ་བཟེད་ནི།	Agree/ཁ་བཟེད་ནི།	Not Sure/ ངེས་གཏན་མེདཔ།	Agree/ཁ་བཟེད་ནི།	Strongly Agree/ ཤུགས་ཅན་ ཁས་ལེན་མེདཔ།	Always/ ཨ་རྟག་ར།	Always/ ཨ་རྟག་ར།	Always/ ཨ་རྟག་ར།	Always/ ཨ་རྟག་ར།	Always/ ཨ་རྟག་ར།	Often/ ཡང་ཡང།	Always/ ཨ་རྟག་ར།	Often/ ཡང་ཡང།	Always/ ཨ་རྟག་ར།	Sometimes/འཕྲལ་འཕྲལ།
44	40-49	Female	Married	Illiterate	other (please specify)	Farmer	under 10,000	Bumthang	Rural	Television, Friends and family	True/ བདེན།	True/ བདེན།	True/ བདེན།	True/ བདེན།	True/ བདེན།	True/ བདེན།	True/ བདེན།	True/ བདེན།	True/ བདེན།	True/ བདེན།	True/ བདེན།	True/ བདེན།	Strongly Agree/ ཤུགས་ཅན་ ཁས་ལེན་ཡོདཔ།	Agree/ཁ་བཟེད་ནི།	Agree/ཁ་བཟེད་ནི།	Not Sure/ ངེས་གཏན་མེདཔ།	Agree/ཁ་བཟེད་ནི།	Strongly Agree/ ཤུགས་ཅན་ ཁས་ལེན་མེདཔ།	Always/ ཨ་རྟག་ར།	Always/ ཨ་རྟག་ར།	Always/ ཨ་རྟག་ར།	Often/ ཡང་ཡང།	Always/ ཨ་རྟག་ར།	Always/ ཨ་རྟག་ར།	Always/ ཨ་རྟག་ར།	Often/ ཡང་ཡང།	Always/ ཨ་རྟག་ར།	Often/ ཡང་ཡང།
45	50-59	Male	Widow(er)	Non-formal education	Private sector		10,001-20,000	Bumthang	Rural	Television, Friends and family	True/ བདེན།	True/ བདེན།	True/ བདེན།	True/ བདེན།	True/ བདེན།	True/ བདེན།	True/ བདེན།	Don’t Know/ མི་ཤེས།	True/ བདེན།	True/ བདེན།	False/ མི་བདེན།	True/ བདེན།	Strongly Agree/ ཤུགས་ཅན་ ཁས་ལེན་ཡོདཔ།	Agree/ཁ་བཟེད་ནི།	Strongly Agree/ ཤུགས་ཅན་ ཁས་ལེན་ཡོདཔ།	Strongly Agree/ ཤུགས་ཅན་ ཁས་ལེན་ཡོདཔ།	Agree/ཁ་བཟེད་ནི།	Strongly Agree/ ཤུགས་ཅན་ ཁས་ལེན་མེདཔ།	Always/ ཨ་རྟག་ར།	Always/ ཨ་རྟག་ར།	Sometimes/འཕྲལ་འཕྲལ།	Often/ ཡང་ཡང།	Always/ ཨ་རྟག་ར།	Always/ ཨ་རྟག་ར།	Always/ ཨ་རྟག་ར།	Always/ ཨ་རྟག་ར།	Always/ ཨ་རྟག་ར།	Often/ ཡང་ཡང།
46	18-29	Male	Married	Secondary	other (please specify)	Farmer	under 10,000	Bumthang	Rural	Television	True/ བདེན།	True/ བདེན།	True/ བདེན།	True/ བདེན།	True/ བདེན།	True/ བདེན།	True/ བདེན།	Don’t Know/ མི་ཤེས།	True/ བདེན།	True/ བདེན།	False/ མི་བདེན།	True/ བདེན།	Agree/ཁ་བཟེད་ནི།	Strongly Agree/ ཤུགས་ཅན་ ཁས་ལེན་ཡོདཔ།	Strongly Agree/ ཤུགས་ཅན་ ཁས་ལེན་ཡོདཔ།	Strongly Agree/ ཤུགས་ཅན་ ཁས་ལེན་ཡོདཔ།	Strongly Agree/ ཤུགས་ཅན་ ཁས་ལེན་ཡོདཔ།	Strongly Agree/ ཤུགས་ཅན་ ཁས་ལེན་མེདཔ།	Always/ ཨ་རྟག་ར།	Always/ ཨ་རྟག་ར།	Always/ ཨ་རྟག་ར།	Always/ ཨ་རྟག་ར།	Always/ ཨ་རྟག་ར།	Often/ ཡང་ཡང།	Always/ ཨ་རྟག་ར།	Always/ ཨ་རྟག་ར།	Always/ ཨ་རྟག་ར།	Often/ ཡང་ཡང།
47	40-49	Male	Married	Illiterate	other (please specify)	Farmerr	under 10,000	Bumthang	Rural	Television, Friends and family	True/ བདེན།	True/ བདེན།	True/ བདེན།	True/ བདེན།	True/ བདེན།	True/ བདེན།	True/ བདེན།	Don’t Know/ མི་ཤེས།	True/ བདེན།	True/ བདེན།	False/ མི་བདེན།	True/ བདེན།	Agree/ཁ་བཟེད་ནི།	Agree/ཁ་བཟེད་ནི།	Agree/ཁ་བཟེད་ནི།	Agree/ཁ་བཟེད་ནི།	Agree/ཁ་བཟེད་ནི།	Strongly Agree/ ཤུགས་ཅན་ ཁས་ལེན་མེདཔ།	Always/ ཨ་རྟག་ར།	Always/ ཨ་རྟག་ར།	Always/ ཨ་རྟག་ར།	Always/ ཨ་རྟག་ར།	Always/ ཨ་རྟག་ར།	Often/ ཡང་ཡང།	Often/ ཡང་ཡང།	Often/ ཡང་ཡང།	Always/ ཨ་རྟག་ར།	Sometimes/འཕྲལ་འཕྲལ།
48	50-59	Female	Married	Illiterate	other (please specify)	Farmer	under 10,000	Bumthang	Rural	Television, Friends and family	True/ བདེན།	True/ བདེན།	True/ བདེན།	True/ བདེན།	True/ བདེན།	True/ བདེན།	True/ བདེན།	Don’t Know/ མི་ཤེས།	True/ བདེན།	True/ བདེན།	False/ མི་བདེན།	True/ བདེན།	Agree/ཁ་བཟེད་ནི།	Strongly Agree/ ཤུགས་ཅན་ ཁས་ལེན་ཡོདཔ།	Agree/ཁ་བཟེད་ནི།	Not Sure/ ངེས་གཏན་མེདཔ།	Agree/ཁ་བཟེད་ནི།	Strongly Agree/ ཤུགས་ཅན་ ཁས་ལེན་མེདཔ།	Always/ ཨ་རྟག་ར།	Always/ ཨ་རྟག་ར།	Always/ ཨ་རྟག་ར།	Always/ ཨ་རྟག་ར།	Always/ ཨ་རྟག་ར།	Always/ ཨ་རྟག་ར།	Always/ ཨ་རྟག་ར།	Often/ ཡང་ཡང།	Always/ ཨ་རྟག་ར།	Sometimes/འཕྲལ་འཕྲལ།
49	60 or more	Male	Married	Illiterate	other (please specify)	Farmer	under 10,000	Bumthang	Rural	Television	True/ བདེན།	True/ བདེན།	True/ བདེན།	True/ བདེན།	True/ བདེན།	True/ བདེན།	True/ བདེན།	Don’t Know/ མི་ཤེས།	True/ བདེན།	True/ བདེན།	False/ མི་བདེན།	True/ བདེན།	Agree/ཁ་བཟེད་ནི།	Strongly Agree/ ཤུགས་ཅན་ ཁས་ལེན་ཡོདཔ།	Not Sure/ ངེས་གཏན་མེདཔ།	Agree/ཁ་བཟེད་ནི།	Strongly Agree/ ཤུགས་ཅན་ ཁས་ལེན་ཡོདཔ།	Strongly Agree/ ཤུགས་ཅན་ ཁས་ལེན་མེདཔ།	Always/ ཨ་རྟག་ར།	Always/ ཨ་རྟག་ར།	Always/ ཨ་རྟག་ར།	Always/ ཨ་རྟག་ར།	Always/ ཨ་རྟག་ར།	Always/ ཨ་རྟག་ར།	Always/ ཨ་རྟག་ར།	Often/ ཡང་ཡང།	Always/ ཨ་རྟག་ར།	Never/ རྩ་ལས།
50	40-49	Male	Married	Non-formal education	Private sector		10,001-20,000	Bumthang	Rural	Television, Friends and family	True/ བདེན།	True/ བདེན།	True/ བདེན།	True/ བདེན།	True/ བདེན།	True/ བདེན།	True/ བདེན།	Don’t Know/ མི་ཤེས།	True/ བདེན།	True/ བདེན།	False/ མི་བདེན།	True/ བདེན།	Agree/ཁ་བཟེད་ནི།	Agree/ཁ་བཟེད་ནི།	Agree/ཁ་བཟེད་ནི།	Agree/ཁ་བཟེད་ནི།	Agree/ཁ་བཟེད་ནི།	Strongly Agree/ ཤུགས་ཅན་ ཁས་ལེན་མེདཔ།	Always/ ཨ་རྟག་ར།	Always/ ཨ་རྟག་ར།	Always/ ཨ་རྟག་ར།	Always/ ཨ་རྟག་ར།	Always/ ཨ་རྟག་ར།	Always/ ཨ་རྟག་ར།	Often/ ཡང་ཡང།	Often/ ཡང་ཡང།	Always/ ཨ་རྟག་ར།	Sometimes/འཕྲལ་འཕྲལ།
51	40-49	Female	Married	Illiterate	other (please specify)	Farmer	under 10,000	Bumthang	Rural	Television, Friends and family	True/ བདེན།	True/ བདེན།	True/ བདེན།	True/ བདེན།	True/ བདེན།	True/ བདེན།	True/ བདེན།	Don’t Know/ མི་ཤེས།	True/ བདེན།	True/ བདེན།	False/ མི་བདེན།	True/ བདེན།	Strongly Agree/ ཤུགས་ཅན་ ཁས་ལེན་ཡོདཔ།	Strongly Agree/ ཤུགས་ཅན་ ཁས་ལེན་ཡོདཔ།	Agree/ཁ་བཟེད་ནི།	Not Sure/ ངེས་གཏན་མེདཔ།	Agree/ཁ་བཟེད་ནི།	Agree/ཁ་བཟེད་ནི།	Always/ ཨ་རྟག་ར།	Always/ ཨ་རྟག་ར།	Always/ ཨ་རྟག་ར།	Always/ ཨ་རྟག་ར།	Always/ ཨ་རྟག་ར།	Always/ ཨ་རྟག་ར།	Always/ ཨ་རྟག་ར།	Sometimes/འཕྲལ་འཕྲལ།	Always/ ཨ་རྟག་ར།	Sometimes/འཕྲལ་འཕྲལ།
52	30-39	Male	Married	Primary	other (please specify)	Farmer	under 10,000	Bumthang	Rural	Television	True/ བདེན།	True/ བདེན།	True/ བདེན།	True/ བདེན།	True/ བདེན།	True/ བདེན།	True/ བདེན།	Don’t Know/ མི་ཤེས།	True/ བདེན།	True/ བདེན།	False/ མི་བདེན།	True/ བདེན།	Agree/ཁ་བཟེད་ནི།	Agree/ཁ་བཟེད་ནི།	Disagree/ ཁས་ལེན་མེདཔ།	Agree/ཁ་བཟེད་ནི།	Agree/ཁ་བཟེད་ནི།	Strongly Agree/ ཤུགས་ཅན་ ཁས་ལེན་མེདཔ།	Always/ ཨ་རྟག་ར།	Always/ ཨ་རྟག་ར།	Always/ ཨ་རྟག་ར།	Always/ ཨ་རྟག་ར།	Always/ ཨ་རྟག་ར།	Always/ ཨ་རྟག་ར།	Always/ ཨ་རྟག་ར།	Sometimes/འཕྲལ་འཕྲལ།	Always/ ཨ་རྟག་ར།	Always/ ཨ་རྟག་ར།
53	50-59	Female	Married	Illiterate	other (please specify)	Farmer	under 10,000	Bumthang	Rural	Television, Friends and family	True/ བདེན།	True/ བདེན།	True/ བདེན།	True/ བདེན།	True/ བདེན།	True/ བདེན།	True/ བདེན།	Don’t Know/ མི་ཤེས།	True/ བདེན།	True/ བདེན།	False/ མི་བདེན།	True/ བདེན།	Strongly Agree/ ཤུགས་ཅན་ ཁས་ལེན་ཡོདཔ།	Strongly Agree/ ཤུགས་ཅན་ ཁས་ལེན་ཡོདཔ།	Agree/ཁ་བཟེད་ནི།	Not Sure/ ངེས་གཏན་མེདཔ།	Agree/ཁ་བཟེད་ནི།	Strongly Agree/ ཤུགས་ཅན་ ཁས་ལེན་མེདཔ།	Always/ ཨ་རྟག་ར།	Always/ ཨ་རྟག་ར།	Often/ ཡང་ཡང།	Often/ ཡང་ཡང།	Always/ ཨ་རྟག་ར།	Often/ ཡང་ཡང།	Always/ ཨ་རྟག་ར།	Often/ ཡང་ཡང།	Always/ ཨ་རྟག་ར།	Sometimes/འཕྲལ་འཕྲལ།
54	40-49	Male	Married	Illiterate	other (please specify)	Farmer	under 10,000	Bumthang	Rural	Television, Friends and family	True/ བདེན།	True/ བདེན།	True/ བདེན།	True/ བདེན།	True/ བདེན།	True/ བདེན།	True/ བདེན།	Don’t Know/ མི་ཤེས།	True/ བདེན།	True/ བདེན།	False/ མི་བདེན།	True/ བདེན།	Agree/ཁ་བཟེད་ནི།	Agree/ཁ་བཟེད་ནི།	Agree/ཁ་བཟེད་ནི།	Agree/ཁ་བཟེད་ནི།	Agree/ཁ་བཟེད་ནི།	Strongly Agree/ ཤུགས་ཅན་ ཁས་ལེན་མེདཔ།	Always/ ཨ་རྟག་ར།	Always/ ཨ་རྟག་ར།	Always/ ཨ་རྟག་ར།	Always/ ཨ་རྟག་ར།	Always/ ཨ་རྟག་ར།	Often/ ཡང་ཡང།	Always/ ཨ་རྟག་ར།	Often/ ཡང་ཡང།	Always/ ཨ་རྟག་ར།	Always/ ཨ་རྟག་ར།
55	50-59	Female	Widow(er)	Illiterate	other (please specify)	Farmer	under 10,000	Bumthang	Rural	Television, Friends and family	True/ བདེན།	True/ བདེན།	True/ བདེན།	True/ བདེན།	True/ བདེན།	True/ བདེན།	True/ བདེན།	Don’t Know/ མི་ཤེས།	True/ བདེན།	True/ བདེན།	False/ མི་བདེན།	True/ བདེན།	Agree/ཁ་བཟེད་ནི།	Not Sure/ ངེས་གཏན་མེདཔ།	Agree/ཁ་བཟེད་ནི།	Not Sure/ ངེས་གཏན་མེདཔ།	Agree/ཁ་བཟེད་ནི།	Strongly Agree/ ཤུགས་ཅན་ ཁས་ལེན་མེདཔ།	Always/ ཨ་རྟག་ར།	Always/ ཨ་རྟག་ར།	Often/ ཡང་ཡང།	Often/ ཡང་ཡང།	Always/ ཨ་རྟག་ར།	Always/ ཨ་རྟག་ར།	Always/ ཨ་རྟག་ར།	Often/ ཡང་ཡང།	Always/ ཨ་རྟག་ར།	Sometimes/འཕྲལ་འཕྲལ།
56	50-59	Female	Married	Illiterate	other (please specify)	Farmer	under 10,000	Bumthang	Rural	Television, "Social media (Facebook, WeChat, Instagram, etc)"	True/ བདེན།	True/ བདེན།	True/ བདེན།	True/ བདེན།	True/ བདེན།	True/ བདེན།	True/ བདེན།	Don’t Know/ མི་ཤེས།	True/ བདེན།	True/ བདེན།	False/ མི་བདེན།	True/ བདེན།	Agree/ཁ་བཟེད་ནི།	Agree/ཁ་བཟེད་ནི།	Agree/ཁ་བཟེད་ནི།	Agree/ཁ་བཟེད་ནི།	Agree/ཁ་བཟེད་ནི།	Strongly Agree/ ཤུགས་ཅན་ ཁས་ལེན་མེདཔ།	Always/ ཨ་རྟག་ར།	Always/ ཨ་རྟག་ར།	Always/ ཨ་རྟག་ར།	Always/ ཨ་རྟག་ར།	Always/ ཨ་རྟག་ར།	Always/ ཨ་རྟག་ར།	Always/ ཨ་རྟག་ར།	Often/ ཡང་ཡང།	Always/ ཨ་རྟག་ར།	Sometimes/འཕྲལ་འཕྲལ།
57	60 or more	Female	Married	Illiterate	other (please specify)	Farmer	under 10,000	Bumthang	Rural	Television, Friends and family	True/ བདེན།	True/ བདེན།	True/ བདེན།	True/ བདེན།	Don’t Know/ མི་ཤེས།	True/ བདེན།	True/ བདེན།	Don’t Know/ མི་ཤེས།	True/ བདེན།	True/ བདེན།	False/ མི་བདེན།	True/ བདེན།	Agree/ཁ་བཟེད་ནི།	Agree/ཁ་བཟེད་ནི།	Agree/ཁ་བཟེད་ནི།	Agree/ཁ་བཟེད་ནི།	Strongly Agree/ ཤུགས་ཅན་ ཁས་ལེན་ཡོདཔ།	Strongly Agree/ ཤུགས་ཅན་ ཁས་ལེན་མེདཔ།	Always/ ཨ་རྟག་ར།	Always/ ཨ་རྟག་ར།	Always/ ཨ་རྟག་ར།	Always/ ཨ་རྟག་ར།	Always/ ཨ་རྟག་ར།	Always/ ཨ་རྟག་ར།	Always/ ཨ་རྟག་ར།	Often/ ཡང་ཡང།	Always/ ཨ་རྟག་ར།	Often/ ཡང་ཡང།
58	18-29	Female	Unmarried	Secondary	Not-employed		under 10,000	Bumthang	Rural	Internet, "Social media (Facebook, WeChat, Instagram, etc)"	True/ བདེན།	True/ བདེན།	True/ བདེན།	True/ བདེན།	True/ བདེན།	True/ བདེན།	True/ བདེན།	Don’t Know/ མི་ཤེས།	True/ བདེན།	True/ བདེན།	True/ བདེན།	True/ བདེན།	Strongly Agree/ ཤུགས་ཅན་ ཁས་ལེན་ཡོདཔ།	Agree/ཁ་བཟེད་ནི།	Agree/ཁ་བཟེད་ནི།	Agree/ཁ་བཟེད་ནི།	Agree/ཁ་བཟེད་ནི།	Strongly Agree/ ཤུགས་ཅན་ ཁས་ལེན་མེདཔ།	Always/ ཨ་རྟག་ར།	Always/ ཨ་རྟག་ར།	Always/ ཨ་རྟག་ར།	Always/ ཨ་རྟག་ར།	Often/ ཡང་ཡང།	Always/ ཨ་རྟག་ར།	Always/ ཨ་རྟག་ར།	Sometimes/འཕྲལ་འཕྲལ།	Always/ ཨ་རྟག་ར།	Never/ རྩ་ལས།
59	50-59	Female	Married	Illiterate	other (please specify)	Farmer	under 10,000	Bumthang	Rural	Television, Friends and family	True/ བདེན།	True/ བདེན།	True/ བདེན།	True/ བདེན།	True/ བདེན།	True/ བདེན།	True/ བདེན།	Don’t Know/ མི་ཤེས།	True/ བདེན།	True/ བདེན།	False/ མི་བདེན།	True/ བདེན།	Agree/ཁ་བཟེད་ནི།	Agree/ཁ་བཟེད་ནི།	Strongly Agree/ ཤུགས་ཅན་ ཁས་ལེན་ཡོདཔ།	Agree/ཁ་བཟེད་ནི།	Strongly Agree/ ཤུགས་ཅན་ ཁས་ལེན་ཡོདཔ།	Strongly Agree/ ཤུགས་ཅན་ ཁས་ལེན་མེདཔ།	Always/ ཨ་རྟག་ར།	Always/ ཨ་རྟག་ར།	Often/ ཡང་ཡང།	Often/ ཡང་ཡང།	Always/ ཨ་རྟག་ར།	Always/ ཨ་རྟག་ར།	Always/ ཨ་རྟག་ར།	Often/ ཡང་ཡང།	Always/ ཨ་རྟག་ར།	Sometimes/འཕྲལ་འཕྲལ།
60	40-49	Female	Married	Illiterate	Not-employed		under 10,000	Bumthang	Rural	Television, Friends and family	True/ བདེན།	True/ བདེན།	True/ བདེན།	True/ བདེན།	Don’t Know/ མི་ཤེས།	True/ བདེན།	True/ བདེན།	Don’t Know/ མི་ཤེས།	True/ བདེན།	True/ བདེན།	Don’t Know/ མི་ཤེས།	True/ བདེན།	Strongly Agree/ ཤུགས་ཅན་ ཁས་ལེན་ཡོདཔ།	Strongly Agree/ ཤུགས་ཅན་ ཁས་ལེན་ཡོདཔ།	Not Sure/ ངེས་གཏན་མེདཔ།	Not Sure/ ངེས་གཏན་མེདཔ།	Agree/ཁ་བཟེད་ནི།	Agree/ཁ་བཟེད་ནི།	Always/ ཨ་རྟག་ར།	Often/ ཡང་ཡང།	Always/ ཨ་རྟག་ར།	Always/ ཨ་རྟག་ར།	Always/ ཨ་རྟག་ར།	Always/ ཨ་རྟག་ར།	Often/ ཡང་ཡང།	Sometimes/འཕྲལ་འཕྲལ།	Always/ ཨ་རྟག་ར།	Often/ ཡང་ཡང།
61	40-49	Female	Widow(er)	Illiterate	other (please specify)	Farmer	under 10,000	Bumthang	Rural	Television, Friends and family	True/ བདེན།	True/ བདེན།	True/ བདེན།	True/ བདེན།	True/ བདེན།	True/ བདེན།	True/ བདེན།	False/ མི་བདེན།	True/ བདེན།	True/ བདེན།	False/ མི་བདེན།	True/ བདེན།	Agree/ཁ་བཟེད་ནི།	Strongly Agree/ ཤུགས་ཅན་ ཁས་ལེན་ཡོདཔ།	Agree/ཁ་བཟེད་ནི།	Agree/ཁ་བཟེད་ནི།	Agree/ཁ་བཟེད་ནི།	Agree/ཁ་བཟེད་ནི།	Often/ ཡང་ཡང།	Always/ ཨ་རྟག་ར།	Never/ རྩ་ལས།	Often/ ཡང་ཡང།	Always/ ཨ་རྟག་ར།	Always/ ཨ་རྟག་ར།	Always/ ཨ་རྟག་ར།	Always/ ཨ་རྟག་ར།	Always/ ཨ་རྟག་ར།	Sometimes/འཕྲལ་འཕྲལ།
62	60 or more	Male	Married	Illiterate	other (please specify)	Farmer	under 10,000	Bumthang	Rural	Television, Friends and family	True/ བདེན།	True/ བདེན།	True/ བདེན།	True/ བདེན།	True/ བདེན།	True/ བདེན།	True/ བདེན།	True/ བདེན།	True/ བདེན།	True/ བདེན།	False/ མི་བདེན།	True/ བདེན།	Agree/ཁ་བཟེད་ནི།	Strongly Agree/ ཤུགས་ཅན་ ཁས་ལེན་ཡོདཔ།	Strongly Agree/ ཤུགས་ཅན་ ཁས་ལེན་ཡོདཔ།	Agree/ཁ་བཟེད་ནི།	Agree/ཁ་བཟེད་ནི།	Agree/ཁ་བཟེད་ནི།	Always/ ཨ་རྟག་ར།	Always/ ཨ་རྟག་ར།	Always/ ཨ་རྟག་ར།	Always/ ཨ་རྟག་ར།	Always/ ཨ་རྟག་ར།	Often/ ཡང་ཡང།	Always/ ཨ་རྟག་ར།	Often/ ཡང་ཡང།	Always/ ཨ་རྟག་ར།	Never/ རྩ་ལས།
63	60 or more	Female	Married	Illiterate	other (please specify)	Farmer	under 10,000	Bumthang	Rural	Television	True/ བདེན།	True/ བདེན།	True/ བདེན།	True/ བདེན།	True/ བདེན།	True/ བདེན།	True/ བདེན།	Don’t Know/ མི་ཤེས།	True/ བདེན།	True/ བདེན།	False/ མི་བདེན།	True/ བདེན།	Strongly Agree/ ཤུགས་ཅན་ ཁས་ལེན་ཡོདཔ།	Agree/ཁ་བཟེད་ནི།	Not Sure/ ངེས་གཏན་མེདཔ།	Agree/ཁ་བཟེད་ནི།	Agree/ཁ་བཟེད་ནི།	Agree/ཁ་བཟེད་ནི།	Always/ ཨ་རྟག་ར།	Always/ ཨ་རྟག་ར།	Always/ ཨ་རྟག་ར།	Always/ ཨ་རྟག་ར།	Always/ ཨ་རྟག་ར།	Always/ ཨ་རྟག་ར།	Always/ ཨ་རྟག་ར།	Often/ ཡང་ཡང།	Always/ ཨ་རྟག་ར།	Sometimes/འཕྲལ་འཕྲལ།
64	60 or more	Male	Married	Illiterate	other (please specify)	Farmer	under 10,000	Bumthang	Rural	Television, Friends and family	True/ བདེན།	True/ བདེན།	True/ བདེན།	True/ བདེན།	True/ བདེན།	True/ བདེན།	True/ བདེན།	Don’t Know/ མི་ཤེས།	True/ བདེན།	True/ བདེན།	False/ མི་བདེན།	True/ བདེན།	Agree/ཁ་བཟེད་ནི།	Agree/ཁ་བཟེད་ནི།	Agree/ཁ་བཟེད་ནི།	Not Sure/ ངེས་གཏན་མེདཔ།	Strongly Agree/ ཤུགས་ཅན་ ཁས་ལེན་ཡོདཔ།	Agree/ཁ་བཟེད་ནི།	Always/ ཨ་རྟག་ར།	Always/ ཨ་རྟག་ར།	Often/ ཡང་ཡང།	Often/ ཡང་ཡང།	Always/ ཨ་རྟག་ར།	Often/ ཡང་ཡང།	Always/ ཨ་རྟག་ར།	Never/ རྩ་ལས།	Always/ ཨ་རྟག་ར།	Sometimes/འཕྲལ་འཕྲལ།
65	50-59	Male	Married	Illiterate	other (please specify)	Farmer	under 10,000	Bumthang	Rural	Television	True/ བདེན།	True/ བདེན།	True/ བདེན།	True/ བདེན།	True/ བདེན།	True/ བདེན།	True/ བདེན།	Don’t Know/ མི་ཤེས།	True/ བདེན།	True/ བདེན།	False/ མི་བདེན།	True/ བདེན།	Strongly Agree/ ཤུགས་ཅན་ ཁས་ལེན་ཡོདཔ།	Strongly Agree/ ཤུགས་ཅན་ ཁས་ལེན་ཡོདཔ།	Agree/ཁ་བཟེད་ནི།	Not Sure/ ངེས་གཏན་མེདཔ།	Strongly Agree/ ཤུགས་ཅན་ ཁས་ལེན་ཡོདཔ།	Strongly Agree/ ཤུགས་ཅན་ ཁས་ལེན་མེདཔ།	Always/ ཨ་རྟག་ར།	Always/ ཨ་རྟག་ར།	Always/ ཨ་རྟག་ར།	Always/ ཨ་རྟག་ར།	Always/ ཨ་རྟག་ར།	Always/ ཨ་རྟག་ར།	Always/ ཨ་རྟག་ར།	Sometimes/འཕྲལ་འཕྲལ།	Always/ ཨ་རྟག་ར།	Never/ རྩ་ལས།
66	60 or more	Female	Married	Illiterate	other (please specify)	Farmer	under 10,000	Bumthang	Rural	Television	True/ བདེན།	True/ བདེན།	True/ བདེན།	True/ བདེན།	True/ བདེན།	True/ བདེན།	True/ བདེན།	Don’t Know/ མི་ཤེས།	True/ བདེན།	True/ བདེན།	False/ མི་བདེན།	True/ བདེན།	Strongly Agree/ ཤུགས་ཅན་ ཁས་ལེན་ཡོདཔ།	Strongly Agree/ ཤུགས་ཅན་ ཁས་ལེན་ཡོདཔ།	Strongly Agree/ ཤུགས་ཅན་ ཁས་ལེན་ཡོདཔ།	Strongly Agree/ ཤུགས་ཅན་ ཁས་ལེན་ཡོདཔ།	Strongly Agree/ ཤུགས་ཅན་ ཁས་ལེན་ཡོདཔ།	Strongly Agree/ ཤུགས་ཅན་ ཁས་ལེན་མེདཔ།	Always/ ཨ་རྟག་ར།	Always/ ཨ་རྟག་ར།	Often/ ཡང་ཡང།	Always/ ཨ་རྟག་ར།	Sometimes/འཕྲལ་འཕྲལ།	Always/ ཨ་རྟག་ར།	Always/ ཨ་རྟག་ར།	Sometimes/འཕྲལ་འཕྲལ།	Always/ ཨ་རྟག་ར།	Never/ རྩ་ལས།
67	30-39	Female	Married	Illiterate	other (please specify)	Farmer	under 10,000	Bumthang	Rural	Television, Friends and family	True/ བདེན།	True/ བདེན།	True/ བདེན།	True/ བདེན།	True/ བདེན།	True/ བདེན།	True/ བདེན།	Don’t Know/ མི་ཤེས།	True/ བདེན།	True/ བདེན།	True/ བདེན།	True/ བདེན།	Agree/ཁ་བཟེད་ནི།	Strongly Agree/ ཤུགས་ཅན་ ཁས་ལེན་ཡོདཔ།	Agree/ཁ་བཟེད་ནི།	Not Sure/ ངེས་གཏན་མེདཔ།	Strongly Agree/ ཤུགས་ཅན་ ཁས་ལེན་ཡོདཔ།	Strongly Agree/ ཤུགས་ཅན་ ཁས་ལེན་མེདཔ།	Always/ ཨ་རྟག་ར།	Always/ ཨ་རྟག་ར།	Always/ ཨ་རྟག་ར།	Always/ ཨ་རྟག་ར།	Always/ ཨ་རྟག་ར།	Always/ ཨ་རྟག་ར།	Often/ ཡང་ཡང།	Never/ རྩ་ལས།	Always/ ཨ་རྟག་ར།	Sometimes/འཕྲལ་འཕྲལ།
68	60 or more	Female	Unmarried	Illiterate	other (please specify)	Farmer	under 10,000	Bumthang	Rural	Television, Friends and family	True/ བདེན།	True/ བདེན།	True/ བདེན།	True/ བདེན།	True/ བདེན།	True/ བདེན།	True/ བདེན།	Don’t Know/ མི་ཤེས།	True/ བདེན།	True/ བདེན།	False/ མི་བདེན།	True/ བདེན།	Agree/ཁ་བཟེད་ནི།	Agree/ཁ་བཟེད་ནི།	Agree/ཁ་བཟེད་ནི།	Not Sure/ ངེས་གཏན་མེདཔ།	Strongly Agree/ ཤུགས་ཅན་ ཁས་ལེན་ཡོདཔ།	Strongly Agree/ ཤུགས་ཅན་ ཁས་ལེན་མེདཔ།	Always/ ཨ་རྟག་ར།	Always/ ཨ་རྟག་ར།	Always/ ཨ་རྟག་ར།	Always/ ཨ་རྟག་ར།	Always/ ཨ་རྟག་ར།	Always/ ཨ་རྟག་ར།	Always/ ཨ་རྟག་ར།	Never/ རྩ་ལས།	Always/ ཨ་རྟག་ར།	Sometimes/འཕྲལ་འཕྲལ།
69	30-39	Female	Married	Illiterate	other (please specify)	Farmer	under 10,000	Bumthang	Rural	Television	True/ བདེན།	True/ བདེན།	True/ བདེན།	True/ བདེན།	True/ བདེན།	True/ བདེན།	True/ བདེན།	Don’t Know/ མི་ཤེས།	True/ བདེན།	True/ བདེན།	False/ མི་བདེན།	True/ བདེན།	Strongly Agree/ ཤུགས་ཅན་ ཁས་ལེན་ཡོདཔ།	Agree/ཁ་བཟེད་ནི།	Strongly Agree/ ཤུགས་ཅན་ ཁས་ལེན་ཡོདཔ།	Agree/ཁ་བཟེད་ནི།	Strongly Agree/ ཤུགས་ཅན་ ཁས་ལེན་ཡོདཔ།	Strongly Agree/ ཤུགས་ཅན་ ཁས་ལེན་མེདཔ།	Always/ ཨ་རྟག་ར།	Always/ ཨ་རྟག་ར།	Always/ ཨ་རྟག་ར།	Always/ ཨ་རྟག་ར།	Always/ ཨ་རྟག་ར།	Always/ ཨ་རྟག་ར།	Always/ ཨ་རྟག་ར།	Always/ ཨ་རྟག་ར།	Always/ ཨ་རྟག་ར།	Always/ ཨ་རྟག་ར།
70	60 or more	Male	Married	Illiterate	Not-employed		under 10,000	Bumthang	Rural	Television	True/ བདེན།	True/ བདེན།	True/ བདེན།	True/ བདེན།	Don’t Know/ མི་ཤེས།	True/ བདེན།	True/ བདེན།	Don’t Know/ མི་ཤེས།	True/ བདེན།	True/ བདེན།	False/ མི་བདེན།	True/ བདེན།	Strongly Agree/ ཤུགས་ཅན་ ཁས་ལེན་ཡོདཔ།	Agree/ཁ་བཟེད་ནི།	Not Sure/ ངེས་གཏན་མེདཔ།	Not Sure/ ངེས་གཏན་མེདཔ།	Agree/ཁ་བཟེད་ནི།	Agree/ཁ་བཟེད་ནི།	Always/ ཨ་རྟག་ར།	Always/ ཨ་རྟག་ར།	Often/ ཡང་ཡང།	Always/ ཨ་རྟག་ར།	Always/ ཨ་རྟག་ར།	Always/ ཨ་རྟག་ར།	Often/ ཡང་ཡང།	Often/ ཡང་ཡང།	Sometimes/འཕྲལ་འཕྲལ།	Always/ ཨ་རྟག་ར།
71	30-39	Male	Married	Primary	other (please specify)	Farmer	under 10,000	Bumthang	Rural	Television	True/ བདེན།	True/ བདེན།	True/ བདེན།	True/ བདེན།	True/ བདེན།	True/ བདེན།	True/ བདེན།	Don’t Know/ མི་ཤེས།	True/ བདེན།	True/ བདེན།	False/ མི་བདེན།	True/ བདེན།	Agree/ཁ་བཟེད་ནི།	Strongly Agree/ ཤུགས་ཅན་ ཁས་ལེན་ཡོདཔ།	Agree/ཁ་བཟེད་ནི།	Agree/ཁ་བཟེད་ནི།	Agree/ཁ་བཟེད་ནི།	Strongly Agree/ ཤུགས་ཅན་ ཁས་ལེན་མེདཔ།	Always/ ཨ་རྟག་ར།	Always/ ཨ་རྟག་ར།	Always/ ཨ་རྟག་ར།	Always/ ཨ་རྟག་ར།	Always/ ཨ་རྟག་ར།	Always/ ཨ་རྟག་ར།	Always/ ཨ་རྟག་ར།	Never/ རྩ་ལས།	Always/ ཨ་རྟག་ར།	Never/ རྩ་ལས།
72	18-29	Female	Married	Illiterate	other (please specify)	Farmer	under 10,000	Bumthang	Rural	Television	True/ བདེན།	True/ བདེན།	True/ བདེན།	True/ བདེན།	True/ བདེན།	True/ བདེན།	True/ བདེན།	Don’t Know/ མི་ཤེས།	True/ བདེན།	True/ བདེན།	False/ མི་བདེན།	True/ བདེན།	Strongly Agree/ ཤུགས་ཅན་ ཁས་ལེན་ཡོདཔ།	Strongly Agree/ ཤུགས་ཅན་ ཁས་ལེན་ཡོདཔ།	Strongly Agree/ ཤུགས་ཅན་ ཁས་ལེན་ཡོདཔ།	Strongly Agree/ ཤུགས་ཅན་ ཁས་ལེན་ཡོདཔ།	Agree/ཁ་བཟེད་ནི།	Strongly Agree/ ཤུགས་ཅན་ ཁས་ལེན་མེདཔ།	Always/ ཨ་རྟག་ར།	Always/ ཨ་རྟག་ར།	Always/ ཨ་རྟག་ར།	Often/ ཡང་ཡང།	Always/ ཨ་རྟག་ར།	Always/ ཨ་རྟག་ར།	Always/ ཨ་རྟག་ར།	Sometimes/འཕྲལ་འཕྲལ།	Always/ ཨ་རྟག་ར།	Sometimes/འཕྲལ་འཕྲལ།
73	30-39	Male	Married	Secondary	other (please specify)	Farmer	under 10,000	Bumthang	Rural	Television	True/ བདེན།	True/ བདེན།	True/ བདེན།	True/ བདེན།	True/ བདེན།	True/ བདེན།	True/ བདེན།	Don’t Know/ མི་ཤེས།	True/ བདེན།	True/ བདེན།	True/ བདེན།	Don’t Know/ མི་ཤེས།	Agree/ཁ་བཟེད་ནི།	Strongly Agree/ ཤུགས་ཅན་ ཁས་ལེན་ཡོདཔ།	Disagree/ ཁས་ལེན་མེདཔ།	Agree/ཁ་བཟེད་ནི།	Disagree/ ཁས་ལེན་མེདཔ།	Strongly Agree/ ཤུགས་ཅན་ ཁས་ལེན་མེདཔ།	Always/ ཨ་རྟག་ར།	Always/ ཨ་རྟག་ར།	Always/ ཨ་རྟག་ར།	Often/ ཡང་ཡང།	Often/ ཡང་ཡང།	Always/ ཨ་རྟག་ར།	Always/ ཨ་རྟག་ར།	Often/ ཡང་ཡང།	Always/ ཨ་རྟག་ར།	Always/ ཨ་རྟག་ར།
74	60 or more	Female	Married	Illiterate	other (please specify)	Farmer	under 10,000	Bumthang	Rural	Television	True/ བདེན།	True/ བདེན།	True/ བདེན།	True/ བདེན།	True/ བདེན།	True/ བདེན།	True/ བདེན།	False/ མི་བདེན།	True/ བདེན།	True/ བདེན།	False/ མི་བདེན།	True/ བདེན།	Strongly Agree/ ཤུགས་ཅན་ ཁས་ལེན་ཡོདཔ།	Strongly Agree/ ཤུགས་ཅན་ ཁས་ལེན་ཡོདཔ།	Disagree/ ཁས་ལེན་མེདཔ།	Agree/ཁ་བཟེད་ནི།	Agree/ཁ་བཟེད་ནི།	Strongly Agree/ ཤུགས་ཅན་ ཁས་ལེན་མེདཔ།	Always/ ཨ་རྟག་ར།	Always/ ཨ་རྟག་ར།	Always/ ཨ་རྟག་ར།	Always/ ཨ་རྟག་ར།	Always/ ཨ་རྟག་ར།	Always/ ཨ་རྟག་ར།	Always/ ཨ་རྟག་ར།	Sometimes/འཕྲལ་འཕྲལ།	Always/ ཨ་རྟག་ར།	Sometimes/འཕྲལ་འཕྲལ།
75	18-29	Female	Widow(er)	Illiterate	other (please specify)	Farmer	under 10,000	Bumthang	Rural	Television	True/ བདེན།	True/ བདེན།	True/ བདེན།	True/ བདེན།	True/ བདེན།	True/ བདེན།	True/ བདེན།	Don’t Know/ མི་ཤེས།	True/ བདེན།	True/ བདེན།	True/ བདེན།	True/ བདེན།	Strongly Agree/ ཤུགས་ཅན་ ཁས་ལེན་ཡོདཔ།	Agree/ཁ་བཟེད་ནི།	Disagree/ ཁས་ལེན་མེདཔ།	Agree/ཁ་བཟེད་ནི།	Disagree/ ཁས་ལེན་མེདཔ།	Agree/ཁ་བཟེད་ནི།	Always/ ཨ་རྟག་ར།	Always/ ཨ་རྟག་ར།	Always/ ཨ་རྟག་ར།	Always/ ཨ་རྟག་ར།	Always/ ཨ་རྟག་ར།	Always/ ཨ་རྟག་ར།	Always/ ཨ་རྟག་ར།	Sometimes/འཕྲལ་འཕྲལ།	Always/ ཨ་རྟག་ར།	Always/ ཨ་རྟག་ར།
76	18-29	Female	Unmarried	Secondary	Student		under 10,000	Bumthang	Rural	Television, "Social media (Facebook, WeChat, Instagram, etc)", Friends and family, Health care professional	True/ བདེན།	True/ བདེན།	True/ བདེན།	True/ བདེན།	True/ བདེན།	True/ བདེན།	True/ བདེན།	Don’t Know/ མི་ཤེས།	True/ བདེན།	True/ བདེན།	False/ མི་བདེན།	True/ བདེན།	Agree/ཁ་བཟེད་ནི།	Agree/ཁ་བཟེད་ནི།	Agree/ཁ་བཟེད་ནི།	Agree/ཁ་བཟེད་ནི།	Agree/ཁ་བཟེད་ནི།	Agree/ཁ་བཟེད་ནི།	Always/ ཨ་རྟག་ར།	Always/ ཨ་རྟག་ར།	Often/ ཡང་ཡང།	Often/ ཡང་ཡང།	Always/ ཨ་རྟག་ར།	Always/ ཨ་རྟག་ར།	Always/ ཨ་རྟག་ར།	Often/ ཡང་ཡང།	Always/ ཨ་རྟག་ར།	Sometimes/འཕྲལ་འཕྲལ།
77	30-39	Female	Married	Illiterate	other (please specify)	Farmer	under 10,000	Bumthang	Rural	Television	True/ བདེན།	True/ བདེན།	True/ བདེན།	True/ བདེན།	True/ བདེན།	True/ བདེན།	True/ བདེན།	Don’t Know/ མི་ཤེས།	True/ བདེན།	True/ བདེན།	False/ མི་བདེན།	True/ བདེན།	Strongly Agree/ ཤུགས་ཅན་ ཁས་ལེན་ཡོདཔ།	Agree/ཁ་བཟེད་ནི།	Disagree/ ཁས་ལེན་མེདཔ།	Agree/ཁ་བཟེད་ནི།	Disagree/ ཁས་ལེན་མེདཔ།	Strongly Agree/ ཤུགས་ཅན་ ཁས་ལེན་མེདཔ།	Always/ ཨ་རྟག་ར།	Always/ ཨ་རྟག་ར།	Always/ ཨ་རྟག་ར།	Often/ ཡང་ཡང།	Always/ ཨ་རྟག་ར།	Often/ ཡང་ཡང།	Always/ ཨ་རྟག་ར།	Sometimes/འཕྲལ་འཕྲལ།	Always/ ཨ་རྟག་ར།	Never/ རྩ་ལས།
78	50-59	Female	Married	Illiterate	other (please specify)	Farmer	under 10,000	Bumthang	Rural	Television, Friends and family, Health care professional	True/ བདེན།	True/ བདེན།	True/ བདེན།	True/ བདེན།	True/ བདེན།	True/ བདེན།	True/ བདེན།	Don’t Know/ མི་ཤེས།	True/ བདེན།	True/ བདེན།	False/ མི་བདེན།	True/ བདེན།	Strongly Agree/ ཤུགས་ཅན་ ཁས་ལེན་ཡོདཔ།	Agree/ཁ་བཟེད་ནི།	Disagree/ ཁས་ལེན་མེདཔ།	Agree/ཁ་བཟེད་ནི།	Disagree/ ཁས་ལེན་མེདཔ།	Strongly Agree/ ཤུགས་ཅན་ ཁས་ལེན་མེདཔ།	Always/ ཨ་རྟག་ར།	Always/ ཨ་རྟག་ར།	Always/ ཨ་རྟག་ར།	Always/ ཨ་རྟག་ར།	Always/ ཨ་རྟག་ར།	Always/ ཨ་རྟག་ར།	Always/ ཨ་རྟག་ར།	Sometimes/འཕྲལ་འཕྲལ།	Often/ ཡང་ཡང།	Sometimes/འཕྲལ་འཕྲལ།
79	40-49	Female	Married	Illiterate	other (please specify)	Farmer	under 10,000	Bumthang	Rural	Television	True/ བདེན།	True/ བདེན།	True/ བདེན།	True/ བདེན།	True/ བདེན།	True/ བདེན།	True/ བདེན།	Don’t Know/ མི་ཤེས།	True/ བདེན།	True/ བདེན།	True/ བདེན།	True/ བདེན།	Strongly Agree/ ཤུགས་ཅན་ ཁས་ལེན་ཡོདཔ།	Strongly Agree/ ཤུགས་ཅན་ ཁས་ལེན་ཡོདཔ།	Disagree/ ཁས་ལེན་མེདཔ།	Agree/ཁ་བཟེད་ནི།	Strongly Agree/ ཤུགས་ཅན་ ཁས་ལེན་ཡོདཔ།	Agree/ཁ་བཟེད་ནི།	Always/ ཨ་རྟག་ར།	Always/ ཨ་རྟག་ར།	Always/ ཨ་རྟག་ར།	Always/ ཨ་རྟག་ར།	Always/ ཨ་རྟག་ར།	Always/ ཨ་རྟག་ར།	Always/ ཨ་རྟག་ར།	Often/ ཡང་ཡང།	Always/ ཨ་རྟག་ར།	Never/ རྩ་ལས།
80	50-59	Male	Married	Illiterate	other (please specify)	Farmer	under 10,000	Bumthang	Rural	Television	True/ བདེན།	True/ བདེན།	True/ བདེན།	True/ བདེན།	True/ བདེན།	True/ བདེན།	True/ བདེན།	Don’t Know/ མི་ཤེས།	True/ བདེན།	True/ བདེན།	False/ མི་བདེན།	True/ བདེན།	Strongly Agree/ ཤུགས་ཅན་ ཁས་ལེན་ཡོདཔ།	Agree/ཁ་བཟེད་ནི།	Disagree/ ཁས་ལེན་མེདཔ།	Agree/ཁ་བཟེད་ནི།	Disagree/ ཁས་ལེན་མེདཔ།	Strongly Agree/ ཤུགས་ཅན་ ཁས་ལེན་མེདཔ།	Always/ ཨ་རྟག་ར།	Always/ ཨ་རྟག་ར།	Always/ ཨ་རྟག་ར།	Often/ ཡང་ཡང།	Always/ ཨ་རྟག་ར།	Often/ ཡང་ཡང།	Always/ ཨ་རྟག་ར།	Sometimes/འཕྲལ་འཕྲལ།	Often/ ཡང་ཡང།	Sometimes/འཕྲལ་འཕྲལ།
81	40-49	Female	Married	Illiterate	other (please specify)	Farmer	under 10,000	Bumthang	Rural	Television, Health care professional, Friends and family	True/ བདེན།	True/ བདེན།	True/ བདེན།	True/ བདེན།	True/ བདེན།	True/ བདེན།	True/ བདེན།	True/ བདེན།	True/ བདེན།	True/ བདེན།	Don’t Know/ མི་ཤེས།	True/ བདེན།	Strongly Agree/ ཤུགས་ཅན་ ཁས་ལེན་ཡོདཔ།	Agree/ཁ་བཟེད་ནི།	Disagree/ ཁས་ལེན་མེདཔ།	Agree/ཁ་བཟེད་ནི།	Disagree/ ཁས་ལེན་མེདཔ།	Strongly Agree/ ཤུགས་ཅན་ ཁས་ལེན་མེདཔ།	Always/ ཨ་རྟག་ར།	Always/ ཨ་རྟག་ར།	Always/ ཨ་རྟག་ར།	Always/ ཨ་རྟག་ར།	Often/ ཡང་ཡང།	Always/ ཨ་རྟག་ར།	Always/ ཨ་རྟག་ར།	Never/ རྩ་ལས།	Always/ ཨ་རྟག་ར།	Always/ ཨ་རྟག་ར།
82	50-59	Female	Married	Illiterate	other (please specify)	Farmer	under 10,000	Bumthang	Rural	Television, Friends and family	True/ བདེན།	True/ བདེན།	True/ བདེན།	True/ བདེན།	Don’t Know/ མི་ཤེས།	True/ བདེན།	True/ བདེན།	Don’t Know/ མི་ཤེས།	True/ བདེན།	True/ བདེན།	False/ མི་བདེན།	True/ བདེན།	Strongly Agree/ ཤུགས་ཅན་ ཁས་ལེན་ཡོདཔ།	Strongly Agree/ ཤུགས་ཅན་ ཁས་ལེན་ཡོདཔ།	Disagree/ ཁས་ལེན་མེདཔ།	Not Sure/ ངེས་གཏན་མེདཔ།	Disagree/ ཁས་ལེན་མེདཔ།	Strongly Agree/ ཤུགས་ཅན་ ཁས་ལེན་མེདཔ།	Always/ ཨ་རྟག་ར།	Always/ ཨ་རྟག་ར།	Always/ ཨ་རྟག་ར།	Often/ ཡང་ཡང།	Often/ ཡང་ཡང།	Often/ ཡང་ཡང།	Often/ ཡང་ཡང།	Never/ རྩ་ལས།	Often/ ཡང་ཡང།	Sometimes/འཕྲལ་འཕྲལ།
83	60 or more	Male	Married	Illiterate	Not-employed		under 10,000	Bumthang	Rural	Friends and family, Television	True/ བདེན།	True/ བདེན།	True/ བདེན།	True/ བདེན།	Don’t Know/ མི་ཤེས།	True/ བདེན།	True/ བདེན།	Don’t Know/ མི་ཤེས།	True/ བདེན།	True/ བདེན།	False/ མི་བདེན།	True/ བདེན།	Strongly Agree/ ཤུགས་ཅན་ ཁས་ལེན་ཡོདཔ།	Not Sure/ ངེས་གཏན་མེདཔ།	Disagree/ ཁས་ལེན་མེདཔ།	Agree/ཁ་བཟེད་ནི།	Disagree/ ཁས་ལེན་མེདཔ།	Agree/ཁ་བཟེད་ནི།	Always/ ཨ་རྟག་ར།	Often/ ཡང་ཡང།	Often/ ཡང་ཡང།	Often/ ཡང་ཡང།	Often/ ཡང་ཡང།	Often/ ཡང་ཡང།	Always/ ཨ་རྟག་ར།	Never/ རྩ་ལས།	Often/ ཡང་ཡང།	Sometimes/འཕྲལ་འཕྲལ།
84	50-59	Female	Married	Illiterate	Not-employed		under 10,000	Bumthang	Rural	Television, Friends and family	True/ བདེན།	True/ བདེན།	True/ བདེན།	True/ བདེན།	True/ བདེན།	True/ བདེན།	True/ བདེན།	Don’t Know/ མི་ཤེས།	True/ བདེན།	True/ བདེན།	False/ མི་བདེན།	True/ བདེན།	Strongly Agree/ ཤུགས་ཅན་ ཁས་ལེན་ཡོདཔ།	Agree/ཁ་བཟེད་ནི།	Disagree/ ཁས་ལེན་མེདཔ།	Not Sure/ ངེས་གཏན་མེདཔ།	Agree/ཁ་བཟེད་ནི།	Strongly Agree/ ཤུགས་ཅན་ ཁས་ལེན་མེདཔ།	Always/ ཨ་རྟག་ར།	Always/ ཨ་རྟག་ར།	Often/ ཡང་ཡང།	Often/ ཡང་ཡང།	Always/ ཨ་རྟག་ར།	Often/ ཡང་ཡང།	Always/ ཨ་རྟག་ར།	Never/ རྩ་ལས།	Often/ ཡང་ཡང།	Sometimes/འཕྲལ་འཕྲལ།
85	40-49	Female	Married	Illiterate	other (please specify)	Farmer	under 10,000	Bumthang	Rural	Television	True/ བདེན།	True/ བདེན།	True/ བདེན།	True/ བདེན།	True/ བདེན།	True/ བདེན།	True/ བདེན།	Don’t Know/ མི་ཤེས།	True/ བདེན།	True/ བདེན།	False/ མི་བདེན།	True/ བདེན།	Strongly Agree/ ཤུགས་ཅན་ ཁས་ལེན་ཡོདཔ།	Not Sure/ ངེས་གཏན་མེདཔ།	Disagree/ ཁས་ལེན་མེདཔ།	Agree/ཁ་བཟེད་ནི།	Disagree/ ཁས་ལེན་མེདཔ།	Agree/ཁ་བཟེད་ནི།	Always/ ཨ་རྟག་ར།	Always/ ཨ་རྟག་ར།	Always/ ཨ་རྟག་ར།	Always/ ཨ་རྟག་ར།	Always/ ཨ་རྟག་ར།	Always/ ཨ་རྟག་ར།	Always/ ཨ་རྟག་ར།	Always/ ཨ་རྟག་ར།	Often/ ཡང་ཡང།	Never/ རྩ་ལས།
86	50-59	Male	Married	Illiterate	Not-employed		under 10,000	Bumthang	Rural	Television	True/ བདེན།	True/ བདེན།	True/ བདེན།	True/ བདེན།	True/ བདེན།	True/ བདེན།	True/ བདེན།	Don’t Know/ མི་ཤེས།	True/ བདེན།	True/ བདེན།	False/ མི་བདེན།	True/ བདེན།	Strongly Agree/ ཤུགས་ཅན་ ཁས་ལེན་ཡོདཔ།	Agree/ཁ་བཟེད་ནི།	Disagree/ ཁས་ལེན་མེདཔ།	Agree/ཁ་བཟེད་ནི།	Strongly Agree/ ཤུགས་ཅན་ ཁས་ལེན་ཡོདཔ།	Strongly Agree/ ཤུགས་ཅན་ ཁས་ལེན་མེདཔ།	Always/ ཨ་རྟག་ར།	Often/ ཡང་ཡང།	Always/ ཨ་རྟག་ར།	Often/ ཡང་ཡང།	Always/ ཨ་རྟག་ར།	Always/ ཨ་རྟག་ར།	Always/ ཨ་རྟག་ར།	Sometimes/འཕྲལ་འཕྲལ།	Always/ ཨ་རྟག་ར།	Always/ ཨ་རྟག་ར།
87	60 or more	Male	Married	Illiterate	Not-employed		under 10,000	Bumthang	Rural	Television	True/ བདེན།	True/ བདེན།	True/ བདེན།	True/ བདེན།	Don’t Know/ མི་ཤེས།	True/ བདེན།	True/ བདེན།	Don’t Know/ མི་ཤེས།	True/ བདེན།	True/ བདེན།	False/ མི་བདེན།	True/ བདེན།	Agree/ཁ་བཟེད་ནི།	Agree/ཁ་བཟེད་ནི།	Disagree/ ཁས་ལེན་མེདཔ།	Not Sure/ ངེས་གཏན་མེདཔ།	Agree/ཁ་བཟེད་ནི།	Strongly Agree/ ཤུགས་ཅན་ ཁས་ལེན་མེདཔ།	Always/ ཨ་རྟག་ར།	Always/ ཨ་རྟག་ར།	Sometimes/འཕྲལ་འཕྲལ།	Often/ ཡང་ཡང།	Always/ ཨ་རྟག་ར།	Always/ ཨ་རྟག་ར།	Always/ ཨ་རྟག་ར།	Sometimes/འཕྲལ་འཕྲལ།	Often/ ཡང་ཡང།	Sometimes/འཕྲལ་འཕྲལ།
88	18-29	Male	Unmarried	Secondary	Student		under 10,000	Bumthang	Rural	Television, "Social media (Facebook, WeChat, Instagram, etc)", Newspaper, Internet	True/ བདེན།	True/ བདེན།	True/ བདེན།	True/ བདེན།	True/ བདེན།	True/ བདེན།	True/ བདེན།	Don’t Know/ མི་ཤེས།	True/ བདེན།	True/ བདེན།	False/ མི་བདེན།	True/ བདེན།	Agree/ཁ་བཟེད་ནི།	Strongly Agree/ ཤུགས་ཅན་ ཁས་ལེན་ཡོདཔ།	Strongly Agree/ ཤུགས་ཅན་ ཁས་ལེན་ཡོདཔ།	Agree/ཁ་བཟེད་ནི།	Agree/ཁ་བཟེད་ནི།	Agree/ཁ་བཟེད་ནི།	Always/ ཨ་རྟག་ར།	Always/ ཨ་རྟག་ར།	Always/ ཨ་རྟག་ར།	Always/ ཨ་རྟག་ར།	Always/ ཨ་རྟག་ར།	Always/ ཨ་རྟག་ར།	Always/ ཨ་རྟག་ར།	Sometimes/འཕྲལ་འཕྲལ།	Always/ ཨ་རྟག་ར།	Often/ ཡང་ཡང།
89	60 or more	Female	Married	Illiterate	Not-employed		under 10,000	Bumthang	Rural	Television, Friends and family	True/ བདེན།	True/ བདེན།	True/ བདེན།	True/ བདེན།	Don’t Know/ མི་ཤེས།	True/ བདེན།	True/ བདེན།	Don’t Know/ མི་ཤེས།	True/ བདེན།	True/ བདེན།	False/ མི་བདེན།	True/ བདེན།	Agree/ཁ་བཟེད་ནི།	Agree/ཁ་བཟེད་ནི།	Agree/ཁ་བཟེད་ནི།	Not Sure/ ངེས་གཏན་མེདཔ།	Disagree/ ཁས་ལེན་མེདཔ།	Agree/ཁ་བཟེད་ནི།	Always/ ཨ་རྟག་ར།	Always/ ཨ་རྟག་ར།	Often/ ཡང་ཡང།	Always/ ཨ་རྟག་ར།	Always/ ཨ་རྟག་ར།	Often/ ཡང་ཡང།	Often/ ཡང་ཡང།	Sometimes/འཕྲལ་འཕྲལ།	Always/ ཨ་རྟག་ར།	Never/ རྩ་ལས།
90	40-49	Female	Married	Illiterate	Not-employed		under 10,000	Bumthang	Rural	Television	True/ བདེན།	True/ བདེན།	True/ བདེན།	True/ བདེན།	True/ བདེན།	True/ བདེན།	True/ བདེན།	Don’t Know/ མི་ཤེས།	True/ བདེན།	True/ བདེན།	False/ མི་བདེན།	True/ བདེན།	Agree/ཁ་བཟེད་ནི།	Agree/ཁ་བཟེད་ནི།	Agree/ཁ་བཟེད་ནི།	Agree/ཁ་བཟེད་ནི།	Disagree/ ཁས་ལེན་མེདཔ།	Strongly Agree/ ཤུགས་ཅན་ ཁས་ལེན་མེདཔ།	Always/ ཨ་རྟག་ར།	Always/ ཨ་རྟག་ར།	Often/ ཡང་ཡང།	Always/ ཨ་རྟག་ར།	Always/ ཨ་རྟག་ར།	Always/ ཨ་རྟག་ར།	Always/ ཨ་རྟག་ར།	Often/ ཡང་ཡང།	Always/ ཨ་རྟག་ར།	Sometimes/འཕྲལ་འཕྲལ།
91	30-39	Male	Married	Primary	Not-employed		10,001-20,000	Chhukha	Rural	Friends and family, Health care professional	True/ བདེན།	True/ བདེན།	True/ བདེན།	True/ བདེན།	True/ བདེན།	True/ བདེན།	True/ བདེན།	True/ བདེན།	True/ བདེན།	True/ བདེན།	True/ བདེན།	True/ བདེན།	Agree/ཁ་བཟེད་ནི།	Agree/ཁ་བཟེད་ནི།	Strongly Agree/ ཤུགས་ཅན་ ཁས་ལེན་ཡོདཔ།	Not Sure/ ངེས་གཏན་མེདཔ།	Strongly Agree/ ཤུགས་ཅན་ ཁས་ལེན་ཡོདཔ།	Agree/ཁ་བཟེད་ནི།	Always/ ཨ་རྟག་ར།	Always/ ཨ་རྟག་ར།	Always/ ཨ་རྟག་ར།	Often/ ཡང་ཡང།	Always/ ཨ་རྟག་ར།	Sometimes/འཕྲལ་འཕྲལ།	Always/ ཨ་རྟག་ར།	Sometimes/འཕྲལ་འཕྲལ།	Always/ ཨ་རྟག་ར།	Always/ ཨ་རྟག་ར།
92	60 or more	Male	Married	Illiterate	Not-employed		10,001-20,000	Chhukha	Rural	Television, Radio, "Social media (Facebook, WeChat, Instagram, etc)", Friends and family, Health care professional	True/ བདེན།	True/ བདེན།	True/ བདེན།	True/ བདེན།	True/ བདེན།	True/ བདེན།	True/ བདེན།	True/ བདེན།	True/ བདེན།	True/ བདེན།	True/ བདེན།	Don’t Know/ མི་ཤེས།	Agree/ཁ་བཟེད་ནི།	Agree/ཁ་བཟེད་ནི།	Not Sure/ ངེས་གཏན་མེདཔ།	Not Sure/ ངེས་གཏན་མེདཔ།	Agree/ཁ་བཟེད་ནི།	Not Sure/ ངེས་གཏན་མེདཔ།	Always/ ཨ་རྟག་ར།	Often/ ཡང་ཡང།	Often/ ཡང་ཡང།	Sometimes/འཕྲལ་འཕྲལ།	Always/ ཨ་རྟག་ར།	Often/ ཡང་ཡང།	Sometimes/འཕྲལ་འཕྲལ།	Sometimes/འཕྲལ་འཕྲལ།	Always/ ཨ་རྟག་ར།	Always/ ཨ་རྟག་ར།
93	30-39	Male	Married	University degree or more	other (please specify)	Farmer	more than 40,000	Chhukha	Rural	Radio	True/ བདེན།	True/ བདེན།	True/ བདེན།	Don’t Know/ མི་ཤེས།	Don’t Know/ མི་ཤེས།	True/ བདེན།	True/ བདེན།	True/ བདེན།	True/ བདེན།	True/ བདེན།	Don’t Know/ མི་ཤེས།	True/ བདེན།	Agree/ཁ་བཟེད་ནི།	Agree/ཁ་བཟེད་ནི།	Strongly Agree/ ཤུགས་ཅན་ ཁས་ལེན་ཡོདཔ།	Agree/ཁ་བཟེད་ནི།	Strongly Agree/ ཤུགས་ཅན་ ཁས་ལེན་ཡོདཔ།	Strongly Agree/ ཤུགས་ཅན་ ཁས་ལེན་མེདཔ།	Always/ ཨ་རྟག་ར།	Often/ ཡང་ཡང།	Often/ ཡང་ཡང།	Always/ ཨ་རྟག་ར།	Always/ ཨ་རྟག་ར།	Often/ ཡང་ཡང།	Often/ ཡང་ཡང།	Sometimes/འཕྲལ་འཕྲལ།	Always/ ཨ་རྟག་ར།	Always/ ཨ་རྟག་ར།
94	50-59	Male	Married	Illiterate	Not-employed		30,001-40,000	Chhukha	Rural	Television, Radio, Health care professional, Friends and family	True/ བདེན།	True/ བདེན།	True/ བདེན།	True/ བདེན།	True/ བདེན།	True/ བདེན།	True/ བདེན།	True/ བདེན།	True/ བདེན།	True/ བདེན།	True/ བདེན།	True/ བདེན།	Strongly Agree/ ཤུགས་ཅན་ ཁས་ལེན་ཡོདཔ།	Agree/ཁ་བཟེད་ནི།	Agree/ཁ་བཟེད་ནི།	Agree/ཁ་བཟེད་ནི།	Strongly Agree/ ཤུགས་ཅན་ ཁས་ལེན་ཡོདཔ།	Agree/ཁ་བཟེད་ནི།	Always/ ཨ་རྟག་ར།	Always/ ཨ་རྟག་ར།	Often/ ཡང་ཡང།	Always/ ཨ་རྟག་ར།	Always/ ཨ་རྟག་ར།	Always/ ཨ་རྟག་ར།	Often/ ཡང་ཡང།	Often/ ཡང་ཡང།	Often/ ཡང་ཡང།	Always/ ཨ་རྟག་ར།
95	50-59	Female	Married	Illiterate	Not-employed		30,001-40,000	Chhukha	Rural	Radio, Health care professional, Friends and family, Television	True/ བདེན།	True/ བདེན།	True/ བདེན།	True/ བདེན།	True/ བདེན།	True/ བདེན།	True/ བདེན།	Don’t Know/ མི་ཤེས།	True/ བདེན།	True/ བདེན།	Don’t Know/ མི་ཤེས།	True/ བདེན།	Strongly Agree/ ཤུགས་ཅན་ ཁས་ལེན་ཡོདཔ།	Strongly Agree/ ཤུགས་ཅན་ ཁས་ལེན་ཡོདཔ།	Agree/ཁ་བཟེད་ནི།	Strongly Agree/ ཤུགས་ཅན་ ཁས་ལེན་ཡོདཔ།	Strongly Agree/ ཤུགས་ཅན་ ཁས་ལེན་ཡོདཔ།	Agree/ཁ་བཟེད་ནི།	Always/ ཨ་རྟག་ར།	Sometimes/འཕྲལ་འཕྲལ།	Always/ ཨ་རྟག་ར།	Sometimes/འཕྲལ་འཕྲལ།	Always/ ཨ་རྟག་ར།	Sometimes/འཕྲལ་འཕྲལ།	Sometimes/འཕྲལ་འཕྲལ།	Sometimes/འཕྲལ་འཕྲལ།	Always/ ཨ་རྟག་ར།	Always/ ཨ་རྟག་ར།
96	60 or more	Male	Married	Illiterate	Not-employed		more than 40,000	Chhukha	Rural	Television, Radio, Friends and family, "Social media (Facebook, WeChat, Instagram, etc)"	True/ བདེན།	True/ བདེན།	True/ བདེན།	True/ བདེན།	True/ བདེན།	True/ བདེན།	True/ བདེན།	True/ བདེན།	True/ བདེན།	True/ བདེན།	True/ བདེན།	True/ བདེན།	Strongly Agree/ ཤུགས་ཅན་ ཁས་ལེན་ཡོདཔ།	Agree/ཁ་བཟེད་ནི།	Disagree/ ཁས་ལེན་མེདཔ།	Not Sure/ ངེས་གཏན་མེདཔ།	Agree/ཁ་བཟེད་ནི།	Strongly Agree/ ཤུགས་ཅན་ ཁས་ལེན་མེདཔ།	Always/ ཨ་རྟག་ར།	Always/ ཨ་རྟག་ར།	Always/ ཨ་རྟག་ར།	Always/ ཨ་རྟག་ར།	Always/ ཨ་རྟག་ར།	Always/ ཨ་རྟག་ར།	Always/ ཨ་རྟག་ར།	Often/ ཡང་ཡང།	Always/ ཨ་རྟག་ར།	Always/ ཨ་རྟག་ར།
97	60 or more	Male	Widow(er)	Illiterate	Not-employed		under 10,000	Chhukha	Rural	Television	True/ བདེན།	True/ བདེན།	True/ བདེན།	True/ བདེན།	True/ བདེན།	True/ བདེན།	True/ བདེན།	Don’t Know/ མི་ཤེས།	True/ བདེན།	True/ བདེན།	True/ བདེན།	True/ བདེན།	Agree/ཁ་བཟེད་ནི།	Agree/ཁ་བཟེད་ནི།	Disagree/ ཁས་ལེན་མེདཔ།	Agree/ཁ་བཟེད་ནི།	Disagree/ ཁས་ལེན་མེདཔ།	Agree/ཁ་བཟེད་ནི།	Always/ ཨ་རྟག་ར།	Sometimes/འཕྲལ་འཕྲལ།	Always/ ཨ་རྟག་ར།	Always/ ཨ་རྟག་ར།	Often/ ཡང་ཡང།	Sometimes/འཕྲལ་འཕྲལ།	Sometimes/འཕྲལ་འཕྲལ།	Sometimes/འཕྲལ་འཕྲལ།	Always/ ཨ་རྟག་ར།	Always/ ཨ་རྟག་ར།
98	30-39	Male	Unmarried	Monastic education	other (please specify)	Monk	10,001-20,000	Chhukha	Rural	Television, Radio, "Social media (Facebook, WeChat, Instagram, etc)", Friends and family, Poster	True/ བདེན།	True/ བདེན།	True/ བདེན།	True/ བདེན།	True/ བདེན།	True/ བདེན།	True/ བདེན།	True/ བདེན།	True/ བདེན།	True/ བདེན།	True/ བདེན།	True/ བདེན།	Strongly Agree/ ཤུགས་ཅན་ ཁས་ལེན་ཡོདཔ།	Agree/ཁ་བཟེད་ནི།	Disagree/ ཁས་ལེན་མེདཔ།	Agree/ཁ་བཟེད་ནི།	Agree/ཁ་བཟེད་ནི།	Agree/ཁ་བཟེད་ནི།	Always/ ཨ་རྟག་ར།	Often/ ཡང་ཡང།	Always/ ཨ་རྟག་ར།	Always/ ཨ་རྟག་ར།	Always/ ཨ་རྟག་ར།	Sometimes/འཕྲལ་འཕྲལ།	Sometimes/འཕྲལ་འཕྲལ།	Sometimes/འཕྲལ་འཕྲལ།	Always/ ཨ་རྟག་ར།	Always/ ཨ་རྟག་ར།
99	50-59	Female	Married	Illiterate	Not-employed		20,001-30,000	Chhukha	Rural	Television, Health care professional, Friends and family, Poster	True/ བདེན།	True/ བདེན།	Don’t Know/ མི་ཤེས།	Don’t Know/ མི་ཤེས།	Don’t Know/ མི་ཤེས།	True/ བདེན།	True/ བདེན།	Don’t Know/ མི་ཤེས།	True/ བདེན།	True/ བདེན།	Don’t Know/ མི་ཤེས།	True/ བདེན།	Strongly Agree/ ཤུགས་ཅན་ ཁས་ལེན་ཡོདཔ།	Strongly Agree/ ཤུགས་ཅན་ ཁས་ལེན་ཡོདཔ།	Not Sure/ ངེས་གཏན་མེདཔ།	Not Sure/ ངེས་གཏན་མེདཔ།	Strongly Agree/ ཤུགས་ཅན་ ཁས་ལེན་ཡོདཔ།	Strongly Agree/ ཤུགས་ཅན་ ཁས་ལེན་མེདཔ།	Always/ ཨ་རྟག་ར།	Often/ ཡང་ཡང།	Sometimes/འཕྲལ་འཕྲལ།	Sometimes/འཕྲལ་འཕྲལ།	Sometimes/འཕྲལ་འཕྲལ།	Sometimes/འཕྲལ་འཕྲལ།	Sometimes/འཕྲལ་འཕྲལ།	Sometimes/འཕྲལ་འཕྲལ།	Always/ ཨ་རྟག་ར།	Often/ ཡང་ཡང།
100	18-29	Male	Unmarried	Secondary	Not-employed		30,001-40,000	Chhukha	Rural	"Social media (Facebook, WeChat, Instagram, etc)", Friends and family, Poster, Radio, Television	True/ བདེན།	True/ བདེན།	True/ བདེན།	True/ བདེན།	True/ བདེན།	True/ བདེན།	True/ བདེན།	True/ བདེན།	True/ བདེན།	True/ བདེན།	True/ བདེན།	True/ བདེན།	Strongly Agree/ ཤུགས་ཅན་ ཁས་ལེན་ཡོདཔ།	Strongly Agree/ ཤུགས་ཅན་ ཁས་ལེན་ཡོདཔ།	Strongly Agree/ ཤུགས་ཅན་ ཁས་ལེན་ཡོདཔ།	Strongly Agree/ ཤུགས་ཅན་ ཁས་ལེན་ཡོདཔ།	Strongly Agree/ ཤུགས་ཅན་ ཁས་ལེན་ཡོདཔ།	Strongly Agree/ ཤུགས་ཅན་ ཁས་ལེན་མེདཔ།	Always/ ཨ་རྟག་ར།	Always/ ཨ་རྟག་ར།	Often/ ཡང་ཡང།	Often/ ཡང་ཡང།	Sometimes/འཕྲལ་འཕྲལ།	Sometimes/འཕྲལ་འཕྲལ།	Sometimes/འཕྲལ་འཕྲལ།	Sometimes/འཕྲལ་འཕྲལ།	Often/ ཡང་ཡང།	Always/ ཨ་རྟག་ར།
101	40-49	Female	Married	Non-formal education	Not-employed		10,001-20,000	Chhukha	Rural	Television, Radio, Friends and family, Poster	True/ བདེན།	True/ བདེན།	True/ བདེན།	True/ བདེན།	True/ བདེན།	True/ བདེན།	True/ བདེན།	Don’t Know/ མི་ཤེས།	True/ བདེན།	True/ བདེན།	Don’t Know/ མི་ཤེས།	Don’t Know/ མི་ཤེས།	Agree/ཁ་བཟེད་ནི།	Agree/ཁ་བཟེད་ནི།	Disagree/ ཁས་ལེན་མེདཔ།	Agree/ཁ་བཟེད་ནི།	Agree/ཁ་བཟེད་ནི།	Strongly Agree/ ཤུགས་ཅན་ ཁས་ལེན་མེདཔ།	Often/ ཡང་ཡང།	Often/ ཡང་ཡང།	Sometimes/འཕྲལ་འཕྲལ།	Sometimes/འཕྲལ་འཕྲལ།	Always/ ཨ་རྟག་ར།	Sometimes/འཕྲལ་འཕྲལ།	Often/ ཡང་ཡང།	Sometimes/འཕྲལ་འཕྲལ།	Always/ ཨ་རྟག་ར།	Always/ ཨ་རྟག་ར།
102	50-59	Male	Married	Illiterate	other (please specify)	Shop keeper	30,001-40,000	Chhukha	Rural	"Social media (Facebook, WeChat, Instagram, etc)", Radio, Friends and family, Poster	True/ བདེན།	True/ བདེན།	True/ བདེན།	True/ བདེན།	True/ བདེན།	True/ བདེན།	True/ བདེན།	Don’t Know/ མི་ཤེས།	True/ བདེན།	True/ བདེན།	Don’t Know/ མི་ཤེས།	True/ བདེན།	Agree/ཁ་བཟེད་ནི།	Strongly Agree/ ཤུགས་ཅན་ ཁས་ལེན་ཡོདཔ།	Agree/ཁ་བཟེད་ནི།	Agree/ཁ་བཟེད་ནི།	Agree/ཁ་བཟེད་ནི།	Strongly Agree/ ཤུགས་ཅན་ ཁས་ལེན་མེདཔ།	Always/ ཨ་རྟག་ར།	Always/ ཨ་རྟག་ར།	Always/ ཨ་རྟག་ར།	Often/ ཡང་ཡང།	Always/ ཨ་རྟག་ར།	Sometimes/འཕྲལ་འཕྲལ།	Sometimes/འཕྲལ་འཕྲལ།	Sometimes/འཕྲལ་འཕྲལ།	Often/ ཡང་ཡང།	Sometimes/འཕྲལ་འཕྲལ།
103	30-39	Male	Married	Illiterate	Not-employed		10,001-20,000	Chhukha	Rural	Television	True/ བདེན།	True/ བདེན།	True/ བདེན།	True/ བདེན།	True/ བདེན།	True/ བདེན།	True/ བདེན།	True/ བདེན།	True/ བདེན།	True/ བདེན།	True/ བདེན།	True/ བདེན།	Strongly Agree/ ཤུགས་ཅན་ ཁས་ལེན་ཡོདཔ།	Strongly Agree/ ཤུགས་ཅན་ ཁས་ལེན་ཡོདཔ།	Strongly Agree/ ཤུགས་ཅན་ ཁས་ལེན་ཡོདཔ།	Strongly Agree/ ཤུགས་ཅན་ ཁས་ལེན་ཡོདཔ།	Agree/ཁ་བཟེད་ནི།	Agree/ཁ་བཟེད་ནི།	Always/ ཨ་རྟག་ར།	Always/ ཨ་རྟག་ར།	Often/ ཡང་ཡང།	Often/ ཡང་ཡང།	Often/ ཡང་ཡང།	Often/ ཡང་ཡང།	Often/ ཡང་ཡང།	Always/ ཨ་རྟག་ར།	Always/ ཨ་རྟག་ར།	Often/ ཡང་ཡང།
104	30-39	Female	Married	Illiterate	other (please specify)	Business	20,001-30,000	Chhukha	Rural	Television, Friends and family, Poster	True/ བདེན།	True/ བདེན།	True/ བདེན།	True/ བདེན།	True/ བདེན།	True/ བདེན།	True/ བདེན།	True/ བདེན།	True/ བདེན།	True/ བདེན།	True/ བདེན།	True/ བདེན།	Agree/ཁ་བཟེད་ནི།	Agree/ཁ་བཟེད་ནི།	Agree/ཁ་བཟེད་ནི།	Agree/ཁ་བཟེད་ནི།	Agree/ཁ་བཟེད་ནི།	Agree/ཁ་བཟེད་ནི།	Always/ ཨ་རྟག་ར།	Often/ ཡང་ཡང།	Often/ ཡང་ཡང།	Often/ ཡང་ཡང།	Often/ ཡང་ཡང།	Often/ ཡང་ཡང།	Often/ ཡང་ཡང།	Often/ ཡང་ཡང།	Sometimes/འཕྲལ་འཕྲལ།	Always/ ཨ་རྟག་ར།
105	40-49	Male	Married	Illiterate	Not-employed		under 10,000	Chhukha	Rural	Television, Radio, Friends and family	True/ བདེན།	True/ བདེན།	True/ བདེན།	True/ བདེན།	True/ བདེན།	True/ བདེན།	True/ བདེན།	True/ བདེན།	True/ བདེན།	True/ བདེན།	True/ བདེན།	True/ བདེན།	Agree/ཁ་བཟེད་ནི།	Strongly Agree/ ཤུགས་ཅན་ ཁས་ལེན་ཡོདཔ།	Not Sure/ ངེས་གཏན་མེདཔ།	Agree/ཁ་བཟེད་ནི།	Strongly Agree/ ཤུགས་ཅན་ ཁས་ལེན་ཡོདཔ།	Agree/ཁ་བཟེད་ནི།	Often/ ཡང་ཡང།	Often/ ཡང་ཡང།	Sometimes/འཕྲལ་འཕྲལ།	Often/ ཡང་ཡང།	Always/ ཨ་རྟག་ར།	Sometimes/འཕྲལ་འཕྲལ།	Sometimes/འཕྲལ་འཕྲལ།	Sometimes/འཕྲལ་འཕྲལ།	Always/ ཨ་རྟག་ར།	Always/ ཨ་རྟག་ར།
106	40-49	Female	Married	Primary	other (please specify)	Business	30,001-40,000	Chhukha	Rural	Television, Friends and family, "Social media (Facebook, WeChat, Instagram, etc)", Radio	True/ བདེན།	True/ བདེན།	True/ བདེན།	True/ བདེན།	True/ བདེན།	True/ བདེན།	True/ བདེན།	Don’t Know/ མི་ཤེས།	Don’t Know/ མི་ཤེས།	True/ བདེན།	True/ བདེན།	True/ བདེན།	Agree/ཁ་བཟེད་ནི།	Strongly Agree/ ཤུགས་ཅན་ ཁས་ལེན་ཡོདཔ།	Not Sure/ ངེས་གཏན་མེདཔ།	Agree/ཁ་བཟེད་ནི།	Strongly Agree/ ཤུགས་ཅན་ ཁས་ལེན་ཡོདཔ།	Agree/ཁ་བཟེད་ནི།	Often/ ཡང་ཡང།	Often/ ཡང་ཡང།	Often/ ཡང་ཡང།	Sometimes/འཕྲལ་འཕྲལ།	Always/ ཨ་རྟག་ར།	Sometimes/འཕྲལ་འཕྲལ།	Sometimes/འཕྲལ་འཕྲལ།	Never/ རྩ་ལས།	Often/ ཡང་ཡང།	Often/ ཡང་ཡང།
107	40-49	Male	Married	Illiterate	Not-employed		10,001-20,000	Chhukha	Rural	Television, Radio, Friends and family	True/ བདེན།	True/ བདེན།	True/ བདེན།	True/ བདེན།	True/ བདེན།	True/ བདེན།	True/ བདེན།	True/ བདེན།	True/ བདེན།	True/ བདེན།	True/ བདེན།	True/ བདེན།	Strongly Agree/ ཤུགས་ཅན་ ཁས་ལེན་ཡོདཔ།	Strongly Agree/ ཤུགས་ཅན་ ཁས་ལེན་ཡོདཔ།	Agree/ཁ་བཟེད་ནི།	Strongly Agree/ ཤུགས་ཅན་ ཁས་ལེན་ཡོདཔ།	Agree/ཁ་བཟེད་ནི།	Agree/ཁ་བཟེད་ནི།	Often/ ཡང་ཡང།	Often/ ཡང་ཡང།	Sometimes/འཕྲལ་འཕྲལ།	Sometimes/འཕྲལ་འཕྲལ།	Always/ ཨ་རྟག་ར།	Sometimes/འཕྲལ་འཕྲལ།	Sometimes/འཕྲལ་འཕྲལ།	Often/ ཡང་ཡང།	Often/ ཡང་ཡང།	Sometimes/འཕྲལ་འཕྲལ།
108	18-29	Male	Unmarried	Secondary	Not-employed		under 10,000	Chhukha	Rural	Television, "Social media (Facebook, WeChat, Instagram, etc)", Internet, Friends and family	True/ བདེན།	True/ བདེན།	True/ བདེན།	True/ བདེན།	True/ བདེན།	True/ བདེན།	True/ བདེན།	True/ བདེན།	True/ བདེན།	True/ བདེན།	True/ བདེན།	True/ བདེན།	Agree/ཁ་བཟེད་ནི།	Agree/ཁ་བཟེད་ནི།	Agree/ཁ་བཟེད་ནི།	Agree/ཁ་བཟེད་ནི།	Strongly Agree/ ཤུགས་ཅན་ ཁས་ལེན་ཡོདཔ།	Strongly Agree/ ཤུགས་ཅན་ ཁས་ལེན་མེདཔ།	Always/ ཨ་རྟག་ར།	Often/ ཡང་ཡང།	Sometimes/འཕྲལ་འཕྲལ།	Often/ ཡང་ཡང།	Sometimes/འཕྲལ་འཕྲལ།	Often/ ཡང་ཡང།	Always/ ཨ་རྟག་ར།	Often/ ཡང་ཡང།	Often/ ཡང་ཡང།	Always/ ཨ་རྟག་ར།
110	30-39	Female	Married	Illiterate	Not-employed		under 10,000	Chhukha	Rural	Television	True/ བདེན།	True/ བདེན།	True/ བདེན།	True/ བདེན།	Don’t Know/ མི་ཤེས།	True/ བདེན།	True/ བདེན།	True/ བདེན།	True/ བདེན།	True/ བདེན།	True/ བདེན།	True/ བདེན།	Strongly Agree/ ཤུགས་ཅན་ ཁས་ལེན་ཡོདཔ།	Agree/ཁ་བཟེད་ནི།	Agree/ཁ་བཟེད་ནི།	Not Sure/ ངེས་གཏན་མེདཔ།	Strongly Agree/ ཤུགས་ཅན་ ཁས་ལེན་ཡོདཔ།	Strongly Agree/ ཤུགས་ཅན་ ཁས་ལེན་མེདཔ།	Sometimes/འཕྲལ་འཕྲལ།	Sometimes/འཕྲལ་འཕྲལ།	Sometimes/འཕྲལ་འཕྲལ།	Sometimes/འཕྲལ་འཕྲལ།	Sometimes/འཕྲལ་འཕྲལ།	Sometimes/འཕྲལ་འཕྲལ།	Sometimes/འཕྲལ་འཕྲལ།	Never/ རྩ་ལས།	Often/ ཡང་ཡང།	Often/ ཡང་ཡང།
111	18-29	Female	Unmarried	Primary	Student		under 10,000	Chhukha	Rural	Television, Friends and family	True/ བདེན།	True/ བདེན།	True/ བདེན།	True/ བདེན།	True/ བདེན།	Don’t Know/ མི་ཤེས།	Don’t Know/ མི་ཤེས།	False/ མི་བདེན།	Don’t Know/ མི་ཤེས།	True/ བདེན།	True/ བདེན།	True/ བདེན།	Not Sure/ ངེས་གཏན་མེདཔ།	Not Sure/ ངེས་གཏན་མེདཔ།	Agree/ཁ་བཟེད་ནི།	Strongly Agree/ ཤུགས་ཅན་ ཁས་ལེན་ཡོདཔ།	Strongly Agree/ ཤུགས་ཅན་ ཁས་ལེན་ཡོདཔ།	Agree/ཁ་བཟེད་ནི།	Often/ ཡང་ཡང།	Often/ ཡང་ཡང།	Often/ ཡང་ཡང།	Often/ ཡང་ཡང།	Often/ ཡང་ཡང།	Often/ ཡང་ཡང།	Often/ ཡང་ཡང།	Often/ ཡང་ཡང།	Often/ ཡང་ཡང།	Often/ ཡང་ཡང།
112	60 or more	Female	Widow(er)	Illiterate	Not-employed		under 10,000	Chhukha	Rural	Television	True/ བདེན།	True/ བདེན།	True/ བདེན།	True/ བདེན།	True/ བདེན།	True/ བདེན།	True/ བདེན།	True/ བདེན།	True/ བདེན།	True/ བདེན།	True/ བདེན།	True/ བདེན།	Strongly Agree/ ཤུགས་ཅན་ ཁས་ལེན་ཡོདཔ།	Strongly Agree/ ཤུགས་ཅན་ ཁས་ལེན་ཡོདཔ།	Strongly Agree/ ཤུགས་ཅན་ ཁས་ལེན་ཡོདཔ།	Agree/ཁ་བཟེད་ནི།	Strongly Agree/ ཤུགས་ཅན་ ཁས་ལེན་ཡོདཔ།	Strongly Agree/ ཤུགས་ཅན་ ཁས་ལེན་མེདཔ།	Always/ ཨ་རྟག་ར།	Always/ ཨ་རྟག་ར།	Sometimes/འཕྲལ་འཕྲལ།	Often/ ཡང་ཡང།	Always/ ཨ་རྟག་ར།	Sometimes/འཕྲལ་འཕྲལ།	Often/ ཡང་ཡང།	Never/ རྩ་ལས།	Sometimes/འཕྲལ་འཕྲལ།	Sometimes/འཕྲལ་འཕྲལ།
113	30-39	Male	Married	University degree or more	other (please specify)	Business	10,001-20,000	Chhukha	Rural	Television, Radio	True/ བདེན།	True/ བདེན།	True/ བདེན།	True/ བདེན།	True/ བདེན།	True/ བདེན།	True/ བདེན།	True/ བདེན།	True/ བདེན།	True/ བདེན།	True/ བདེན།	True/ བདེན།	Strongly Agree/ ཤུགས་ཅན་ ཁས་ལེན་ཡོདཔ།	Strongly Agree/ ཤུགས་ཅན་ ཁས་ལེན་ཡོདཔ།	Agree/ཁ་བཟེད་ནི།	Strongly Agree/ ཤུགས་ཅན་ ཁས་ལེན་ཡོདཔ།	Strongly Agree/ ཤུགས་ཅན་ ཁས་ལེན་ཡོདཔ།	Agree/ཁ་བཟེད་ནི།	Always/ ཨ་རྟག་ར།	Always/ ཨ་རྟག་ར།	Often/ ཡང་ཡང།	Often/ ཡང་ཡང།	Often/ ཡང་ཡང།	Sometimes/འཕྲལ་འཕྲལ།	Often/ ཡང་ཡང།	Sometimes/འཕྲལ་འཕྲལ།	Sometimes/འཕྲལ་འཕྲལ།	Sometimes/འཕྲལ་འཕྲལ།
114	60 or more	Male	Married	Illiterate	Not-employed		under 10,000	Chhukha	Rural	Friends and family	True/ བདེན།	True/ བདེན།	True/ བདེན།	True/ བདེན།	True/ བདེན།	True/ བདེན།	True/ བདེན།	True/ བདེན།	True/ བདེན།	True/ བདེན།	Don’t Know/ མི་ཤེས།	True/ བདེན།	Not Sure/ ངེས་གཏན་མེདཔ།	Agree/ཁ་བཟེད་ནི།	Agree/ཁ་བཟེད་ནི།	Agree/ཁ་བཟེད་ནི།	Disagree/ ཁས་ལེན་མེདཔ།	Strongly Agree/ ཤུགས་ཅན་ ཁས་ལེན་མེདཔ།	Often/ ཡང་ཡང།	Often/ ཡང་ཡང།	Often/ ཡང་ཡང།	Often/ ཡང་ཡང།	Often/ ཡང་ཡང།	Sometimes/འཕྲལ་འཕྲལ།	Often/ ཡང་ཡང།	Often/ ཡང་ཡང།	Always/ ཨ་རྟག་ར།	Often/ ཡང་ཡང།
115	18-29	Female	Married	Secondary	Not-employed		under 10,000	Chhukha	Rural	Television, "Social media (Facebook, WeChat, Instagram, etc)", Friends and family, Radio	True/ བདེན།	True/ བདེན།	True/ བདེན།	True/ བདེན།	True/ བདེན།	True/ བདེན།	True/ བདེན།	Don’t Know/ མི་ཤེས།	Don’t Know/ མི་ཤེས།	True/ བདེན།	Don’t Know/ མི་ཤེས།	True/ བདེན།	Not Sure/ ངེས་གཏན་མེདཔ།	Agree/ཁ་བཟེད་ནི།	Not Sure/ ངེས་གཏན་མེདཔ།	Agree/ཁ་བཟེད་ནི།	Agree/ཁ་བཟེད་ནི།	Agree/ཁ་བཟེད་ནི།	Always/ ཨ་རྟག་ར།	Often/ ཡང་ཡང།	Often/ ཡང་ཡང།	Often/ ཡང་ཡང།	Often/ ཡང་ཡང།	Often/ ཡང་ཡང།	Often/ ཡང་ཡང།	Often/ ཡང་ཡང།	Often/ ཡང་ཡང།	Often/ ཡང་ཡང།
116	30-39	Male	Married	Illiterate	Not-employed		10,001-20,000	Chhukha	Rural	Television, Friends and family	True/ བདེན།	True/ བདེན།	True/ བདེན།	True/ བདེན།	True/ བདེན།	True/ བདེན།	True/ བདེན།	True/ བདེན།	True/ བདེན།	True/ བདེན།	True/ བདེན།	Don’t Know/ མི་ཤེས།	Disagree/ ཁས་ལེན་མེདཔ།	Strongly Agree/ ཤུགས་ཅན་ ཁས་ལེན་ཡོདཔ།	Agree/ཁ་བཟེད་ནི།	Agree/ཁ་བཟེད་ནི།	Disagree/ ཁས་ལེན་མེདཔ།	Agree/ཁ་བཟེད་ནི།	Sometimes/འཕྲལ་འཕྲལ།	Sometimes/འཕྲལ་འཕྲལ།	Sometimes/འཕྲལ་འཕྲལ།	Sometimes/འཕྲལ་འཕྲལ།	Sometimes/འཕྲལ་འཕྲལ།	Sometimes/འཕྲལ་འཕྲལ།	Sometimes/འཕྲལ་འཕྲལ།	Never/ རྩ་ལས།	Sometimes/འཕྲལ་འཕྲལ།	Sometimes/འཕྲལ་འཕྲལ།
117	30-39	Male	Unmarried	Monastic education	other (please specify)	Monk	10,001-20,000	Chhukha	Rural	Television, Radio, Friends and family	True/ བདེན།	True/ བདེན།	True/ བདེན།	True/ བདེན།	True/ བདེན།	True/ བདེན།	True/ བདེན།	True/ བདེན།	True/ བདེན།	True/ བདེན།	True/ བདེན།	True/ བདེན།	Disagree/ ཁས་ལེན་མེདཔ།	Agree/ཁ་བཟེད་ནི།	Disagree/ ཁས་ལེན་མེདཔ།	Not Sure/ ངེས་གཏན་མེདཔ།	Not Sure/ ངེས་གཏན་མེདཔ།	Agree/ཁ་བཟེད་ནི།	Sometimes/འཕྲལ་འཕྲལ།	Sometimes/འཕྲལ་འཕྲལ།	Never/ རྩ་ལས།	Never/ རྩ་ལས།	Sometimes/འཕྲལ་འཕྲལ།	Never/ རྩ་ལས།	Sometimes/འཕྲལ་འཕྲལ།	Never/ རྩ་ལས།	Sometimes/འཕྲལ་འཕྲལ།	Sometimes/འཕྲལ་འཕྲལ།
118	60 or more	Male	Widow(er)	Illiterate	Not-employed		under 10,000	Chhukha	Rural	Radio, Friends and family	True/ བདེན།	True/ བདེན།	True/ བདེན།	True/ བདེན།	True/ བདེན།	True/ བདེན།	True/ བདེན།	True/ བདེན།	True/ བདེན།	True/ བདེན།	True/ བདེན།	True/ བདེན།	Agree/ཁ་བཟེད་ནི།	Agree/ཁ་བཟེད་ནི།	Not Sure/ ངེས་གཏན་མེདཔ།	Not Sure/ ངེས་གཏན་མེདཔ།	Disagree/ ཁས་ལེན་མེདཔ།	Strongly Agree/ ཤུགས་ཅན་ ཁས་ལེན་མེདཔ།	Sometimes/འཕྲལ་འཕྲལ།	Often/ ཡང་ཡང།	Sometimes/འཕྲལ་འཕྲལ།	Often/ ཡང་ཡང།	Often/ ཡང་ཡང།	Often/ ཡང་ཡང།	Often/ ཡང་ཡང།	Often/ ཡང་ཡང།	Always/ ཨ་རྟག་ར།	Sometimes/འཕྲལ་འཕྲལ།
119	18-29	Female	Unmarried	University degree or more	Not-employed		under 10,000	Chhukha	Rural	Television, "Social media (Facebook, WeChat, Instagram, etc)", Friends and family, Poster, Newspaper, Radio	True/ བདེན།	True/ བདེན།	True/ བདེན།	True/ བདེན།	True/ བདེན།	True/ བདེན།	True/ བདེན།	Don’t Know/ མི་ཤེས།	Don’t Know/ མི་ཤེས།	True/ བདེན།	Don’t Know/ མི་ཤེས།	Don’t Know/ མི་ཤེས།	Not Sure/ ངེས་གཏན་མེདཔ།	Strongly Agree/ ཤུགས་ཅན་ ཁས་ལེན་ཡོདཔ།	Agree/ཁ་བཟེད་ནི།	Agree/ཁ་བཟེད་ནི།	Agree/ཁ་བཟེད་ནི།	Agree/ཁ་བཟེད་ནི།	Often/ ཡང་ཡང།	Often/ ཡང་ཡང།	Sometimes/འཕྲལ་འཕྲལ།	Often/ ཡང་ཡང།	Often/ ཡང་ཡང།	Often/ ཡང་ཡང།	Often/ ཡང་ཡང།	Sometimes/འཕྲལ་འཕྲལ།	Always/ ཨ་རྟག་ར།	Sometimes/འཕྲལ་འཕྲལ།
120	18-29	Female	Unmarried	Secondary	Not-employed		10,001-20,000	Chhukha	Rural	Television, "Social media (Facebook, WeChat, Instagram, etc)", Friends and family	True/ བདེན།	True/ བདེན།	True/ བདེན།	True/ བདེན།	True/ བདེན།	True/ བདེན།	Don’t Know/ མི་ཤེས།	Don’t Know/ མི་ཤེས།	True/ བདེན།	True/ བདེན།	Don’t Know/ མི་ཤེས།	True/ བདེན།	Agree/ཁ་བཟེད་ནི།	Agree/ཁ་བཟེད་ནི།	Not Sure/ ངེས་གཏན་མེདཔ།	Not Sure/ ངེས་གཏན་མེདཔ།	Agree/ཁ་བཟེད་ནི།	Agree/ཁ་བཟེད་ནི།	Sometimes/འཕྲལ་འཕྲལ།	Sometimes/འཕྲལ་འཕྲལ།	Never/ རྩ་ལས།	Sometimes/འཕྲལ་འཕྲལ།	Sometimes/འཕྲལ་འཕྲལ།	Sometimes/འཕྲལ་འཕྲལ།	Often/ ཡང་ཡང།	Never/ རྩ་ལས།	Often/ ཡང་ཡང།	Sometimes/འཕྲལ་འཕྲལ།
121	30-39	Female	Married	Illiterate	Not-employed		under 10,000	Chhukha	Rural	Television, Friends and family	True/ བདེན།	True/ བདེན།	True/ བདེན།	True/ བདེན།	True/ བདེན།	True/ བདེན།	True/ བདེན།	True/ བདེན།	True/ བདེན།	True/ བདེན།	True/ བདེན།	True/ བདེན།	Strongly Agree/ ཤུགས་ཅན་ ཁས་ལེན་ཡོདཔ།	Agree/ཁ་བཟེད་ནི།	Agree/ཁ་བཟེད་ནི།	Not Sure/ ངེས་གཏན་མེདཔ།	Agree/ཁ་བཟེད་ནི།	Agree/ཁ་བཟེད་ནི།	Always/ ཨ་རྟག་ར།	Often/ ཡང་ཡང།	Often/ ཡང་ཡང།	Often/ ཡང་ཡང།	Often/ ཡང་ཡང།	Often/ ཡང་ཡང།	Sometimes/འཕྲལ་འཕྲལ།	Often/ ཡང་ཡང།	Always/ ཨ་རྟག་ར།	Often/ ཡང་ཡང།
122	50-59	Male	Married	Illiterate	Not-employed		10,001-20,000	Chhukha	Rural	Television, Friends and family, Radio	True/ བདེན།	True/ བདེན།	True/ བདེན།	True/ བདེན།	True/ བདེན།	True/ བདེན།	True/ བདེན།	Don’t Know/ མི་ཤེས།	True/ བདེན།	True/ བདེན།	Don’t Know/ མི་ཤེས།	True/ བདེན།	Strongly Agree/ ཤུགས་ཅན་ ཁས་ལེན་ཡོདཔ།	Agree/ཁ་བཟེད་ནི།	Agree/ཁ་བཟེད་ནི།	Agree/ཁ་བཟེད་ནི།	Agree/ཁ་བཟེད་ནི།	Not Sure/ ངེས་གཏན་མེདཔ།	Often/ ཡང་ཡང།	Often/ ཡང་ཡང།	Often/ ཡང་ཡང།	Often/ ཡང་ཡང།	Always/ ཨ་རྟག་ར།	Sometimes/འཕྲལ་འཕྲལ།	Sometimes/འཕྲལ་འཕྲལ།	Never/ རྩ་ལས།	Sometimes/འཕྲལ་འཕྲལ།	Sometimes/འཕྲལ་འཕྲལ།
123	60 or more	Male	Widow(er)	Illiterate	Not-employed		under 10,000	Chhukha	Rural	Television, Radio, Friends and family	True/ བདེན།	Don’t Know/ མི་ཤེས།	Don’t Know/ མི་ཤེས།	Don’t Know/ མི་ཤེས།	Don’t Know/ མི་ཤེས།	True/ བདེན།	True/ བདེན།	Don’t Know/ མི་ཤེས།	True/ བདེན།	True/ བདེན།	Don’t Know/ མི་ཤེས།	True/ བདེན།	Strongly Agree/ ཤུགས་ཅན་ ཁས་ལེན་ཡོདཔ།	Agree/ཁ་བཟེད་ནི།	Agree/ཁ་བཟེད་ནི།	Not Sure/ ངེས་གཏན་མེདཔ།	Disagree/ ཁས་ལེན་མེདཔ།	Not Sure/ ངེས་གཏན་མེདཔ།	Often/ ཡང་ཡང།	Sometimes/འཕྲལ་འཕྲལ།	Never/ རྩ་ལས།	Never/ རྩ་ལས།	Always/ ཨ་རྟག་ར།	Often/ ཡང་ཡང།	Often/ ཡང་ཡང།	Often/ ཡང་ཡང།	Often/ ཡང་ཡང།	Often/ ཡང་ཡང།
124	40-49	Male	Divorced	Primary	Not-employed		10,001-20,000	Chhukha	Rural	Television, Friends and family, Poster, Radio	True/ བདེན།	True/ བདེན།	True/ བདེན།	True/ བདེན།	True/ བདེན།	True/ བདེན།	True/ བདེན།	False/ མི་བདེན།	False/ མི་བདེན།	True/ བདེན།	False/ མི་བདེན།	Don’t Know/ མི་ཤེས།	Agree/ཁ་བཟེད་ནི།	Strongly Agree/ ཤུགས་ཅན་ ཁས་ལེན་ཡོདཔ།	Disagree/ ཁས་ལེན་མེདཔ།	Disagree/ ཁས་ལེན་མེདཔ།	Disagree/ ཁས་ལེན་མེདཔ།	Agree/ཁ་བཟེད་ནི།	Sometimes/འཕྲལ་འཕྲལ།	Sometimes/འཕྲལ་འཕྲལ།	Always/ ཨ་རྟག་ར།	Sometimes/འཕྲལ་འཕྲལ།	Always/ ཨ་རྟག་ར།	Sometimes/འཕྲལ་འཕྲལ།	Sometimes/འཕྲལ་འཕྲལ།	Often/ ཡང་ཡང།	Sometimes/འཕྲལ་འཕྲལ།	Never/ རྩ་ལས།
125	18-29	Female	Unmarried	Secondary	other (please specify)	Business	30,001-40,000	Chhukha	Rural	"Social media (Facebook, WeChat, Instagram, etc)", Television, Newspaper, Friends and family	True/ བདེན།	True/ བདེན།	True/ བདེན།	True/ བདེན།	True/ བདེན།	True/ བདེན།	True/ བདེན།	True/ བདེན།	True/ བདེན།	True/ བདེན།	True/ བདེན།	True/ བདེན།	Strongly Agree/ ཤུགས་ཅན་ ཁས་ལེན་ཡོདཔ།	Agree/ཁ་བཟེད་ནི།	Agree/ཁ་བཟེད་ནི།	Agree/ཁ་བཟེད་ནི།	Agree/ཁ་བཟེད་ནི།	Agree/ཁ་བཟེད་ནི།	Always/ ཨ་རྟག་ར།	Always/ ཨ་རྟག་ར།	Sometimes/འཕྲལ་འཕྲལ།	Sometimes/འཕྲལ་འཕྲལ།	Sometimes/འཕྲལ་འཕྲལ།	Sometimes/འཕྲལ་འཕྲལ།	Often/ ཡང་ཡང།	Sometimes/འཕྲལ་འཕྲལ།	Always/ ཨ་རྟག་ར།	Sometimes/འཕྲལ་འཕྲལ།
126	60 or more	Female	Married	Illiterate	Not-employed		under 10,000	Chhukha	Rural	Radio, Friends and family	True/ བདེན།	True/ བདེན།	True/ བདེན།	True/ བདེན།	True/ བདེན།	True/ བདེན།	True/ བདེན།	True/ བདེན།	True/ བདེན།	True/ བདེན།	True/ བདེན།	True/ བདེན།	Agree/ཁ་བཟེད་ནི།	Agree/ཁ་བཟེད་ནི།	Disagree/ ཁས་ལེན་མེདཔ།	Disagree/ ཁས་ལེན་མེདཔ།	Disagree/ ཁས་ལེན་མེདཔ།	Not Sure/ ངེས་གཏན་མེདཔ།	Often/ ཡང་ཡང།	Sometimes/འཕྲལ་འཕྲལ།	Often/ ཡང་ཡང།	Often/ ཡང་ཡང།	Often/ ཡང་ཡང།	Sometimes/འཕྲལ་འཕྲལ།	Sometimes/འཕྲལ་འཕྲལ།	Often/ ཡང་ཡང།	Often/ ཡང་ཡང།	Often/ ཡང་ཡང།
127	40-49	Female	Unmarried	Non-formal education	other (please specify)	Business	more than 40,000	Chhukha	Rural	Television, Radio, Friends and family, Internet	True/ བདེན།	True/ བདེན།	Don’t Know/ མི་ཤེས།	True/ བདེན།	True/ བདེན།	True/ བདེན།	True/ བདེན།	True/ བདེན།	True/ བདེན།	True/ བདེན།	True/ བདེན།	True/ བདེན།	Agree/ཁ་བཟེད་ནི།	Agree/ཁ་བཟེད་ནི།	Agree/ཁ་བཟེད་ནི།	Agree/ཁ་བཟེད་ནི།	Agree/ཁ་བཟེད་ནི།	Agree/ཁ་བཟེད་ནི།	Always/ ཨ་རྟག་ར།	Sometimes/འཕྲལ་འཕྲལ།	Always/ ཨ་རྟག་ར།	Always/ ཨ་རྟག་ར།	Always/ ཨ་རྟག་ར།	Often/ ཡང་ཡང།	Often/ ཡང་ཡང།	Often/ ཡང་ཡང།	Often/ ཡང་ཡང།	Often/ ཡང་ཡང།
128	30-39	Male	Married	University degree or more	Government servant		30,001-40,000	Chhukha	Rural	Television, "Social media (Facebook, WeChat, Instagram, etc)", Internet, Friends and family, Poster	True/ བདེན།	True/ བདེན།	True/ བདེན།	True/ བདེན།	True/ བདེན།	True/ བདེན།	True/ བདེན།	True/ བདེན།	True/ བདེན།	True/ བདེན།	True/ བདེན།	True/ བདེན།	Agree/ཁ་བཟེད་ནི།	Agree/ཁ་བཟེད་ནི།	Agree/ཁ་བཟེད་ནི།	Agree/ཁ་བཟེད་ནི།	Agree/ཁ་བཟེད་ནི།	Agree/ཁ་བཟེད་ནི།	Always/ ཨ་རྟག་ར།	Always/ ཨ་རྟག་ར།	Sometimes/འཕྲལ་འཕྲལ།	Often/ ཡང་ཡང།	Often/ ཡང་ཡང།	Sometimes/འཕྲལ་འཕྲལ།	Always/ ཨ་རྟག་ར།	Sometimes/འཕྲལ་འཕྲལ།	Sometimes/འཕྲལ་འཕྲལ།	Sometimes/འཕྲལ་འཕྲལ།
129	50-59	Male	Divorced	Secondary	other (please specify)	Business	more than 40,000	Chhukha	Rural	Television, Friends and family	True/ བདེན།	True/ བདེན།	True/ བདེན།	True/ བདེན།	True/ བདེན།	True/ བདེན།	True/ བདེན།	True/ བདེན།	True/ བདེན།	True/ བདེན།	True/ བདེན།	True/ བདེན།	Agree/ཁ་བཟེད་ནི།	Strongly Agree/ ཤུགས་ཅན་ ཁས་ལེན་ཡོདཔ།	Not Sure/ ངེས་གཏན་མེདཔ།	Agree/ཁ་བཟེད་ནི།	Agree/ཁ་བཟེད་ནི།	Agree/ཁ་བཟེད་ནི།	Often/ ཡང་ཡང།	Often/ ཡང་ཡང།	Often/ ཡང་ཡང།	Often/ ཡང་ཡང།	Often/ ཡང་ཡང།	Often/ ཡང་ཡང།	Often/ ཡང་ཡང།	Never/ རྩ་ལས།	Sometimes/འཕྲལ་འཕྲལ།	Never/ རྩ་ལས།
130	30-39	Male	Married	Secondary	other (please specify)	Driver	20,001-30,000	Chhukha	Rural	Television, "Social media (Facebook, WeChat, Instagram, etc)", Friends and family, Internet	True/ བདེན།	True/ བདེན།	True/ བདེན།	True/ བདེན།	True/ བདེན།	True/ བདེན།	True/ བདེན།	True/ བདེན།	True/ བདེན།	True/ བདེན།	True/ བདེན།	True/ བདེན།	Agree/ཁ་བཟེད་ནི།	Agree/ཁ་བཟེད་ནི།	Agree/ཁ་བཟེད་ནི།	Agree/ཁ་བཟེད་ནི།	Agree/ཁ་བཟེད་ནི།	Agree/ཁ་བཟེད་ནི།	Always/ ཨ་རྟག་ར།	Often/ ཡང་ཡང།	Often/ ཡང་ཡང།	Often/ ཡང་ཡང།	Often/ ཡང་ཡང།	Often/ ཡང་ཡང།	Often/ ཡང་ཡང།	Often/ ཡང་ཡང།	Sometimes/འཕྲལ་འཕྲལ།	Often/ ཡང་ཡང།
131	18-29	Male	Unmarried	Primary	Student		under 10,000	Chhukha	Urban	Radio, Television, "Social media (Facebook, WeChat, Instagram, etc)", Internet, Health care professional, Friends and family	Don’t Know/ མི་ཤེས།	True/ བདེན།	False/ མི་བདེན།	True/ བདེན།	True/ བདེན།	Don’t Know/ མི་ཤེས།	Don’t Know/ མི་ཤེས།	False/ མི་བདེན།	False/ མི་བདེན།	True/ བདེན།	Don’t Know/ མི་ཤེས།	True/ བདེན།	Disagree/ ཁས་ལེན་མེདཔ།	Strongly Disagree/ ཤུགས་ཅན་ ཁས་ལེན་མེདཔ།	Disagree/ ཁས་ལེན་མེདཔ།	Strongly Agree/ ཤུགས་ཅན་ ཁས་ལེན་ཡོདཔ།	Strongly Disagree/ ཤུགས་ཅན་ ཁས་ལེན་མེདཔ།	Disagree/ ཁས་ལེན་མེདཔ།	Always/ ཨ་རྟག་ར།	Always/ ཨ་རྟག་ར།	Always/ ཨ་རྟག་ར།	Always/ ཨ་རྟག་ར།	Sometimes/འཕྲལ་འཕྲལ།	Sometimes/འཕྲལ་འཕྲལ།	Never/ རྩ་ལས།	Sometimes/འཕྲལ་འཕྲལ།	Always/ ཨ་རྟག་ར།	Always/ ཨ་རྟག་ར།
132	60 or more	Female	Married	Illiterate	Government servant		under 10,000	Chhukha	Urban	Health care professional, Friends and family	True/ བདེན།	True/ བདེན།	Don’t Know/ མི་ཤེས།	True/ བདེན།	True/ བདེན།	True/ བདེན།	True/ བདེན།	Don’t Know/ མི་ཤེས།	True/ བདེན།	True/ བདེན།	True/ བདེན།	True/ བདེན།	Strongly Disagree/ ཤུགས་ཅན་ ཁས་ལེན་མེདཔ།	Agree/ཁ་བཟེད་ནི།	Strongly Agree/ ཤུགས་ཅན་ ཁས་ལེན་ཡོདཔ།	Agree/ཁ་བཟེད་ནི།	Strongly Agree/ ཤུགས་ཅན་ ཁས་ལེན་ཡོདཔ།	Agree/ཁ་བཟེད་ནི།	Always/ ཨ་རྟག་ར།	Often/ ཡང་ཡང།	Never/ རྩ་ལས།	Often/ ཡང་ཡང།	Never/ རྩ་ལས།	Never/ རྩ་ལས།	Never/ རྩ་ལས།	Never/ རྩ་ལས།	Always/ ཨ་རྟག་ར།	Often/ ཡང་ཡང།
133	18-29	Female	Unmarried	Secondary	Private sector		under 10,000	Chhukha	Urban	Television, "Social media (Facebook, WeChat, Instagram, etc)", Internet, Health care professional, Friends and family	True/ བདེན།	True/ བདེན།	True/ བདེན།	True/ བདེན།	True/ བདེན།	True/ བདེན།	True/ བདེན།	True/ བདེན།	Don’t Know/ མི་ཤེས།	True/ བདེན།	False/ མི་བདེན།	True/ བདེན།	Agree/ཁ་བཟེད་ནི།	Strongly Agree/ ཤུགས་ཅན་ ཁས་ལེན་ཡོདཔ།	Strongly Agree/ ཤུགས་ཅན་ ཁས་ལེན་ཡོདཔ།	Agree/ཁ་བཟེད་ནི།	Strongly Agree/ ཤུགས་ཅན་ ཁས་ལེན་ཡོདཔ།	Agree/ཁ་བཟེད་ནི།	Always/ ཨ་རྟག་ར།	Always/ ཨ་རྟག་ར།	Never/ རྩ་ལས།	Often/ ཡང་ཡང།	Never/ རྩ་ལས།	Often/ ཡང་ཡང།	Always/ ཨ་རྟག་ར།	Always/ ཨ་རྟག་ར།	Never/ རྩ་ལས།	Always/ ཨ་རྟག་ར།
134	30-39	Female	Married	Diploma	Private sector		30,001-40,000	Chhukha	Urban	"Social media (Facebook, WeChat, Instagram, etc)", Television, Internet, Health care professional, Friends and family	True/ བདེན།	True/ བདེན།	Don’t Know/ མི་ཤེས།	True/ བདེན།	True/ བདེན།	True/ བདེན།	True/ བདེན།	False/ མི་བདེན།	True/ བདེན།	True/ བདེན།	False/ མི་བདེན།	True/ བདེན།	Strongly Disagree/ ཤུགས་ཅན་ ཁས་ལེན་མེདཔ།	Disagree/ ཁས་ལེན་མེདཔ།	Strongly Agree/ ཤུགས་ཅན་ ཁས་ལེན་ཡོདཔ།	Agree/ཁ་བཟེད་ནི།	Strongly Disagree/ ཤུགས་ཅན་ ཁས་ལེན་མེདཔ།	Not Sure/ ངེས་གཏན་མེདཔ།	Always/ ཨ་རྟག་ར།	Sometimes/འཕྲལ་འཕྲལ།	Never/ རྩ་ལས།	Never/ རྩ་ལས།	Never/ རྩ་ལས།	Sometimes/འཕྲལ་འཕྲལ།	Always/ ཨ་རྟག་ར།	Never/ རྩ་ལས།	Never/ རྩ་ལས།	Never/ རྩ་ལས།
135	18-29	Female	Unmarried	Secondary	Private sector		10,001-20,000	Chhukha	Urban	Television, "Social media (Facebook, WeChat, Instagram, etc)", Internet, Health care professional, Friends and family	True/ བདེན།	True/ བདེན།	True/ བདེན།	True/ བདེན།	True/ བདེན།	True/ བདེན།	True/ བདེན།	True/ བདེན།	Don’t Know/ མི་ཤེས།	True/ བདེན།	False/ མི་བདེན།	True/ བདེན།	Strongly Agree/ ཤུགས་ཅན་ ཁས་ལེན་ཡོདཔ།	Strongly Agree/ ཤུགས་ཅན་ ཁས་ལེན་ཡོདཔ།	Strongly Agree/ ཤུགས་ཅན་ ཁས་ལེན་ཡོདཔ།	Agree/ཁ་བཟེད་ནི།	Strongly Agree/ ཤུགས་ཅན་ ཁས་ལེན་ཡོདཔ།	Strongly Agree/ ཤུགས་ཅན་ ཁས་ལེན་མེདཔ།	Always/ ཨ་རྟག་ར།	Often/ ཡང་ཡང།	Sometimes/འཕྲལ་འཕྲལ།	Often/ ཡང་ཡང།	Never/ རྩ་ལས།	Often/ ཡང་ཡང།	Always/ ཨ་རྟག་ར།	Sometimes/འཕྲལ་འཕྲལ།	Never/ རྩ་ལས།	Often/ ཡང་ཡང།
136	30-39	Male	Divorced	Secondary	Private sector		20,001-30,000	Chhukha	Urban	Television, "Social media (Facebook, WeChat, Instagram, etc)", Poster	True/ བདེན།	True/ བདེན།	False/ མི་བདེན།	True/ བདེན།	True/ བདེན།	True/ བདེན།	True/ བདེན།	True/ བདེན།	True/ བདེན།	True/ བདེན།	False/ མི་བདེན།	True/ བདེན།	Strongly Agree/ ཤུགས་ཅན་ ཁས་ལེན་ཡོདཔ།	Strongly Agree/ ཤུགས་ཅན་ ཁས་ལེན་ཡོདཔ།	Strongly Agree/ ཤུགས་ཅན་ ཁས་ལེན་ཡོདཔ།	Strongly Agree/ ཤུགས་ཅན་ ཁས་ལེན་ཡོདཔ།	Strongly Agree/ ཤུགས་ཅན་ ཁས་ལེན་ཡོདཔ།	Strongly Agree/ ཤུགས་ཅན་ ཁས་ལེན་མེདཔ།	Always/ ཨ་རྟག་ར།	Always/ ཨ་རྟག་ར།	Often/ ཡང་ཡང།	Always/ ཨ་རྟག་ར།	Often/ ཡང་ཡང།	Always/ ཨ་རྟག་ར།	Always/ ཨ་རྟག་ར།	Often/ ཡང་ཡང།	Often/ ཡང་ཡང།	Never/ རྩ་ལས།
137	18-29	Female	Unmarried	Secondary	Private sector		20,001-30,000	Chhukha	Urban	Television, Newspaper, "Social media (Facebook, WeChat, Instagram, etc)", Health care professional, Friends and family, Poster	True/ བདེན།	True/ བདེན།	False/ མི་བདེན།	True/ བདེན།	True/ བདེན།	True/ བདེན།	True/ བདེན།	True/ བདེན།	True/ བདེན།	True/ བདེན།	False/ མི་བདེན།	True/ བདེན།	Strongly Agree/ ཤུགས་ཅན་ ཁས་ལེན་ཡོདཔ།	Strongly Agree/ ཤུགས་ཅན་ ཁས་ལེན་ཡོདཔ།	Strongly Agree/ ཤུགས་ཅན་ ཁས་ལེན་ཡོདཔ།	Strongly Agree/ ཤུགས་ཅན་ ཁས་ལེན་ཡོདཔ།	Strongly Agree/ ཤུགས་ཅན་ ཁས་ལེན་ཡོདཔ།	Strongly Agree/ ཤུགས་ཅན་ ཁས་ལེན་མེདཔ།	Always/ ཨ་རྟག་ར།	Always/ ཨ་རྟག་ར།	Often/ ཡང་ཡང།	Always/ ཨ་རྟག་ར།	Often/ ཡང་ཡང།	Always/ ཨ་རྟག་ར།	Always/ ཨ་རྟག་ར།	Often/ ཡང་ཡང།	Often/ ཡང་ཡང།	Never/ རྩ་ལས།
138	18-29	Female	Unmarried	University degree or more	Private sector		20,001-30,000	Chhukha	Urban	Television, "Social media (Facebook, WeChat, Instagram, etc)", Internet, Health care professional, Friends and family	True/ བདེན།	True/ བདེན།	Don’t Know/ མི་ཤེས།	True/ བདེན།	True/ བདེན།	True/ བདེན།	True/ བདེན།	True/ བདེན།	True/ བདེན།	True/ བདེན།	False/ མི་བདེན།	True/ བདེན།	Agree/ཁ་བཟེད་ནི།	Agree/ཁ་བཟེད་ནི།	Disagree/ ཁས་ལེན་མེདཔ།	Strongly Agree/ ཤུགས་ཅན་ ཁས་ལེན་ཡོདཔ།	Agree/ཁ་བཟེད་ནི།	Strongly Agree/ ཤུགས་ཅན་ ཁས་ལེན་མེདཔ།	Always/ ཨ་རྟག་ར།	Often/ ཡང་ཡང།	Often/ ཡང་ཡང།	Sometimes/འཕྲལ་འཕྲལ།	Sometimes/འཕྲལ་འཕྲལ།	Often/ ཡང་ཡང།	Always/ ཨ་རྟག་ར།	Sometimes/འཕྲལ་འཕྲལ།	Never/ རྩ་ལས།	Never/ རྩ་ལས།
139	18-29	Male	Married	Secondary	Private sector		10,001-20,000	Chhukha	Urban	Television, Newspaper, Radio, "Social media (Facebook, WeChat, Instagram, etc)", Internet, Health care professional, Friends and family	True/ བདེན།	True/ བདེན།	False/ མི་བདེན།	False/ མི་བདེན།	True/ བདེན།	True/ བདེན།	True/ བདེན།	True/ བདེན།	True/ བདེན།	True/ བདེན།	False/ མི་བདེན།	False/ མི་བདེན།	Strongly Agree/ ཤུགས་ཅན་ ཁས་ལེན་ཡོདཔ།	Strongly Agree/ ཤུགས་ཅན་ ཁས་ལེན་ཡོདཔ།	Strongly Agree/ ཤུགས་ཅན་ ཁས་ལེན་ཡོདཔ།	Strongly Agree/ ཤུགས་ཅན་ ཁས་ལེན་ཡོདཔ།	Strongly Agree/ ཤུགས་ཅན་ ཁས་ལེན་ཡོདཔ།	Strongly Agree/ ཤུགས་ཅན་ ཁས་ལེན་མེདཔ།	Always/ ཨ་རྟག་ར།	Often/ ཡང་ཡང།	Never/ རྩ་ལས།	Never/ རྩ་ལས།	Always/ ཨ་རྟག་ར།	Always/ ཨ་རྟག་ར།	Always/ ཨ་རྟག་ར།	Never/ རྩ་ལས།	Never/ རྩ་ལས།	Often/ ཡང་ཡང།
140	18-29	Female	Unmarried	Secondary	Private sector		10,001-20,000	Chhukha	Urban	"Social media (Facebook, WeChat, Instagram, etc)", Friends and family	False/ མི་བདེན།	True/ བདེན།	True/ བདེན།	False/ མི་བདེན།	True/ བདེན།	True/ བདེན།	True/ བདེན།	True/ བདེན།	True/ བདེན།	True/ བདེན།	False/ མི་བདེན།	False/ མི་བདེན།	Strongly Disagree/ ཤུགས་ཅན་ ཁས་ལེན་མེདཔ།	Strongly Agree/ ཤུགས་ཅན་ ཁས་ལེན་ཡོདཔ།	Strongly Agree/ ཤུགས་ཅན་ ཁས་ལེན་ཡོདཔ།	Agree/ཁ་བཟེད་ནི།	Not Sure/ ངེས་གཏན་མེདཔ།	Agree/ཁ་བཟེད་ནི།	Always/ ཨ་རྟག་ར།	Often/ ཡང་ཡང།	Always/ ཨ་རྟག་ར།	Sometimes/འཕྲལ་འཕྲལ།	Sometimes/འཕྲལ་འཕྲལ།	Often/ ཡང་ཡང།	Often/ ཡང་ཡང།	Always/ ཨ་རྟག་ར།	Sometimes/འཕྲལ་འཕྲལ།	Never/ རྩ་ལས།
141	30-39	Female	Married	Secondary	Private sector		10,001-20,000	Chhukha	Urban	Television, "Social media (Facebook, WeChat, Instagram, etc)", Internet, Friends and family	True/ བདེན།	True/ བདེན།	True/ བདེན།	True/ བདེན།	True/ བདེན།	True/ བདེན།	True/ བདེན།	True/ བདེན།	True/ བདེན།	True/ བདེན།	False/ མི་བདེན།	Don’t Know/ མི་ཤེས།	Strongly Agree/ ཤུགས་ཅན་ ཁས་ལེན་ཡོདཔ།	Strongly Agree/ ཤུགས་ཅན་ ཁས་ལེན་ཡོདཔ།	Not Sure/ ངེས་གཏན་མེདཔ།	Agree/ཁ་བཟེད་ནི།	Strongly Agree/ ཤུགས་ཅན་ ཁས་ལེན་ཡོདཔ།	Strongly Agree/ ཤུགས་ཅན་ ཁས་ལེན་མེདཔ།	Always/ ཨ་རྟག་ར།	Sometimes/འཕྲལ་འཕྲལ།	Sometimes/འཕྲལ་འཕྲལ།	Sometimes/འཕྲལ་འཕྲལ།	Always/ ཨ་རྟག་ར།	Sometimes/འཕྲལ་འཕྲལ།	Sometimes/འཕྲལ་འཕྲལ།	Never/ རྩ་ལས།	Always/ ཨ་རྟག་ར།	Always/ ཨ་རྟག་ར།
142	30-39	Female	Married	University degree or more	Private sector		10,001-20,000	Chhukha	Urban	Television, "Social media (Facebook, WeChat, Instagram, etc)", Health care professional, Friends and family, Newspaper	False/ མི་བདེན།	True/ བདེན།	True/ བདེན།	True/ བདེན།	True/ བདེན།	True/ བདེན།	True/ བདེན།	True/ བདེན།	True/ བདེན།	True/ བདེན།	True/ བདེན།	True/ བདེན།	Agree/ཁ་བཟེད་ནི།	Strongly Agree/ ཤུགས་ཅན་ ཁས་ལེན་ཡོདཔ།	Strongly Agree/ ཤུགས་ཅན་ ཁས་ལེན་ཡོདཔ།	Agree/ཁ་བཟེད་ནི།	Agree/ཁ་བཟེད་ནི།	Agree/ཁ་བཟེད་ནི།	Always/ ཨ་རྟག་ར།	Often/ ཡང་ཡང།	Always/ ཨ་རྟག་ར།	Always/ ཨ་རྟག་ར།	Always/ ཨ་རྟག་ར།	Always/ ཨ་རྟག་ར།	Always/ ཨ་རྟག་ར།	Always/ ཨ་རྟག་ར།	Always/ ཨ་རྟག་ར།	Always/ ཨ་རྟག་ར།
143	50-59	Female	Married	Diploma	Government servant		10,001-20,000	Chhukha	Urban	Television, "Social media (Facebook, WeChat, Instagram, etc)", Health care professional, Friends and family	True/ བདེན།	True/ བདེན།	True/ བདེན།	True/ བདེན།	True/ བདེན།	True/ བདེན།	True/ བདེན།	True/ བདེན།	True/ བདེན།	True/ བདེན།	False/ མི་བདེན།	True/ བདེན།	Strongly Agree/ ཤུགས་ཅན་ ཁས་ལེན་ཡོདཔ།	Strongly Agree/ ཤུགས་ཅན་ ཁས་ལེན་ཡོདཔ།	Strongly Agree/ ཤུགས་ཅན་ ཁས་ལེན་ཡོདཔ།	Strongly Agree/ ཤུགས་ཅན་ ཁས་ལེན་ཡོདཔ།	Strongly Agree/ ཤུགས་ཅན་ ཁས་ལེན་ཡོདཔ།	Not Sure/ ངེས་གཏན་མེདཔ།	Always/ ཨ་རྟག་ར།	Sometimes/འཕྲལ་འཕྲལ།	Never/ རྩ་ལས།	Often/ ཡང་ཡང།	Always/ ཨ་རྟག་ར།	Always/ ཨ་རྟག་ར།	Always/ ཨ་རྟག་ར།	Often/ ཡང་ཡང།	Never/ རྩ་ལས།	Never/ རྩ་ལས།
144	18-29	Female	Unmarried	Secondary	Student		under 10,000	Chhukha	Urban	Television, "Social media (Facebook, WeChat, Instagram, etc)", Health care professional, Friends and family	True/ བདེན།	True/ བདེན།	True/ བདེན།	True/ བདེན།	True/ བདེན།	True/ བདེན།	True/ བདེན།	True/ བདེན།	True/ བདེན།	True/ བདེན།	False/ མི་བདེན།	True/ བདེན།	Disagree/ ཁས་ལེན་མེདཔ།	Strongly Disagree/ ཤུགས་ཅན་ ཁས་ལེན་མེདཔ།	Strongly Agree/ ཤུགས་ཅན་ ཁས་ལེན་ཡོདཔ།	Strongly Agree/ ཤུགས་ཅན་ ཁས་ལེན་ཡོདཔ།	Strongly Disagree/ ཤུགས་ཅན་ ཁས་ལེན་མེདཔ།	Strongly Agree/ ཤུགས་ཅན་ ཁས་ལེན་མེདཔ།	Always/ ཨ་རྟག་ར།	Always/ ཨ་རྟག་ར།	Always/ ཨ་རྟག་ར།	Always/ ཨ་རྟག་ར།	Always/ ཨ་རྟག་ར།	Never/ རྩ་ལས།	Never/ རྩ་ལས།	Sometimes/འཕྲལ་འཕྲལ།	Always/ ཨ་རྟག་ར།	Always/ ཨ་རྟག་ར།
145	18-29	Female	Unmarried	University degree or more	Student		under 10,000	Chhukha	Urban	Television, Newspaper, "Social media (Facebook, WeChat, Instagram, etc)", Health care professional, Friends and family, Internet	True/ བདེན།	True/ བདེན།	True/ བདེན།	True/ བདེན།	True/ བདེན།	True/ བདེན།	True/ བདེན།	True/ བདེན།	Don’t Know/ མི་ཤེས།	True/ བདེན།	False/ མི་བདེན།	True/ བདེན།	Strongly Agree/ ཤུགས་ཅན་ ཁས་ལེན་ཡོདཔ།	Strongly Agree/ ཤུགས་ཅན་ ཁས་ལེན་ཡོདཔ།	Agree/ཁ་བཟེད་ནི།	Strongly Agree/ ཤུགས་ཅན་ ཁས་ལེན་ཡོདཔ།	Strongly Agree/ ཤུགས་ཅན་ ཁས་ལེན་ཡོདཔ།	Strongly Agree/ ཤུགས་ཅན་ ཁས་ལེན་མེདཔ།	Always/ ཨ་རྟག་ར།	Always/ ཨ་རྟག་ར།	Never/ རྩ་ལས།	Always/ ཨ་རྟག་ར།	Sometimes/འཕྲལ་འཕྲལ།	Often/ ཡང་ཡང།	Often/ ཡང་ཡང།	Sometimes/འཕྲལ་འཕྲལ།	Never/ རྩ་ལས།	Sometimes/འཕྲལ་འཕྲལ།
146	40-49	Male	Married	University degree or more	Government servant		under 10,000	Chhukha	Urban	Television, "Social media (Facebook, WeChat, Instagram, etc)"	True/ བདེན།	True/ བདེན།	True/ བདེན།	True/ བདེན།	True/ བདེན།	True/ བདེན།	Don’t Know/ མི་ཤེས།	True/ བདེན།	True/ བདེན།	True/ བདེན།	False/ མི་བདེན།	True/ བདེན།	Strongly Agree/ ཤུགས་ཅན་ ཁས་ལེན་ཡོདཔ།	Strongly Agree/ ཤུགས་ཅན་ ཁས་ལེན་ཡོདཔ།	Strongly Agree/ ཤུགས་ཅན་ ཁས་ལེན་ཡོདཔ།	Strongly Agree/ ཤུགས་ཅན་ ཁས་ལེན་ཡོདཔ།	Agree/ཁ་བཟེད་ནི།	Strongly Agree/ ཤུགས་ཅན་ ཁས་ལེན་མེདཔ།	Always/ ཨ་རྟག་ར།	Always/ ཨ་རྟག་ར།	Always/ ཨ་རྟག་ར།	Always/ ཨ་རྟག་ར།	Always/ ཨ་རྟག་ར།	Always/ ཨ་རྟག་ར།	Always/ ཨ་རྟག་ར།	Sometimes/འཕྲལ་འཕྲལ།	Always/ ཨ་རྟག་ར།	Always/ ཨ་རྟག་ར།
147	40-49	Male	Married	Primary	Government servant		20,001-30,000	Chhukha	Urban	Television, "Social media (Facebook, WeChat, Instagram, etc)", Friends and family, Health care professional, Newspaper, Internet	True/ བདེན།	True/ བདེན།	True/ བདེན།	True/ བདེན།	True/ བདེན།	True/ བདེན།	True/ བདེན།	True/ བདེན།	True/ བདེན།	True/ བདེན།	False/ མི་བདེན།	True/ བདེན།	Strongly Agree/ ཤུགས་ཅན་ ཁས་ལེན་ཡོདཔ།	Strongly Agree/ ཤུགས་ཅན་ ཁས་ལེན་ཡོདཔ།	Agree/ཁ་བཟེད་ནི།	Strongly Agree/ ཤུགས་ཅན་ ཁས་ལེན་ཡོདཔ།	Strongly Agree/ ཤུགས་ཅན་ ཁས་ལེན་ཡོདཔ།	Strongly Agree/ ཤུགས་ཅན་ ཁས་ལེན་མེདཔ།	Always/ ཨ་རྟག་ར།	Always/ ཨ་རྟག་ར།	Always/ ཨ་རྟག་ར།	Always/ ཨ་རྟག་ར།	Never/ རྩ་ལས།	Always/ ཨ་རྟག་ར།	Always/ ཨ་རྟག་ར།	Always/ ཨ་རྟག་ར།	Always/ ཨ་རྟག་ར།	Always/ ཨ་རྟག་ར།
148	18-29	Female	Married	Secondary	Student		under 10,000	Chhukha	Urban	"Social media (Facebook, WeChat, Instagram, etc)", Friends and family	True/ བདེན།	True/ བདེན།	True/ བདེན།	True/ བདེན།	True/ བདེན།	True/ བདེན།	True/ བདེན།	True/ བདེན།	True/ བདེན།	True/ བདེན།	False/ མི་བདེན།	True/ བདེན།	Disagree/ ཁས་ལེན་མེདཔ།	Strongly Agree/ ཤུགས་ཅན་ ཁས་ལེན་ཡོདཔ།	Agree/ཁ་བཟེད་ནི།	Agree/ཁ་བཟེད་ནི།	Agree/ཁ་བཟེད་ནི།	Agree/ཁ་བཟེད་ནི།	Always/ ཨ་རྟག་ར།	Always/ ཨ་རྟག་ར།	Always/ ཨ་རྟག་ར།	Sometimes/འཕྲལ་འཕྲལ།	Always/ ཨ་རྟག་ར།	Always/ ཨ་རྟག་ར།	Always/ ཨ་རྟག་ར།	Sometimes/འཕྲལ་འཕྲལ།	Never/ རྩ་ལས།	Always/ ཨ་རྟག་ར།
149	18-29	Female	Unmarried	University degree or more	Student		under 10,000	Chhukha	Urban	"Social media (Facebook, WeChat, Instagram, etc)", Friends and family, Television, Internet	True/ བདེན།	True/ བདེན།	True/ བདེན།	True/ བདེན།	True/ བདེན།	True/ བདེན།	True/ བདེན།	True/ བདེན།	True/ བདེན།	True/ བདེན།	False/ མི་བདེན།	True/ བདེན།	Strongly Agree/ ཤུགས་ཅན་ ཁས་ལེན་ཡོདཔ།	Strongly Agree/ ཤུགས་ཅན་ ཁས་ལེན་ཡོདཔ།	Strongly Agree/ ཤུགས་ཅན་ ཁས་ལེན་ཡོདཔ།	Strongly Agree/ ཤུགས་ཅན་ ཁས་ལེན་ཡོདཔ།	Not Sure/ ངེས་གཏན་མེདཔ།	Strongly Agree/ ཤུགས་ཅན་ ཁས་ལེན་མེདཔ།	Always/ ཨ་རྟག་ར།	Always/ ཨ་རྟག་ར།	Often/ ཡང་ཡང།	Always/ ཨ་རྟག་ར།	Often/ ཡང་ཡང།	Always/ ཨ་རྟག་ར།	Never/ རྩ་ལས།	Always/ ཨ་རྟག་ར།	Always/ ཨ་རྟག་ར།	Never/ རྩ་ལས།
150	50-59	Male	Married	Secondary	Government servant		20,001-30,000	Chhukha	Urban	"Social media (Facebook, WeChat, Instagram, etc)", Friends and family, Television	True/ བདེན།	True/ བདེན།	True/ བདེན།	True/ བདེན།	True/ བདེན།	True/ བདེན།	True/ བདེན།	True/ བདེན།	True/ བདེན།	True/ བདེན།	False/ མི་བདེན།	True/ བདེན།	Strongly Agree/ ཤུགས་ཅན་ ཁས་ལེན་ཡོདཔ།	Strongly Agree/ ཤུགས་ཅན་ ཁས་ལེན་ཡོདཔ།	Agree/ཁ་བཟེད་ནི།	Strongly Agree/ ཤུགས་ཅན་ ཁས་ལེན་ཡོདཔ།	Strongly Agree/ ཤུགས་ཅན་ ཁས་ལེན་ཡོདཔ།	Strongly Agree/ ཤུགས་ཅན་ ཁས་ལེན་མེདཔ།	Always/ ཨ་རྟག་ར།	Always/ ཨ་རྟག་ར།	Always/ ཨ་རྟག་ར།	Always/ ཨ་རྟག་ར།	Never/ རྩ་ལས།	Always/ ཨ་རྟག་ར།	Always/ ཨ་རྟག་ར།	Always/ ཨ་རྟག་ར།	Never/ རྩ་ལས།	Always/ ཨ་རྟག་ར།
151	30-39	Male	Unmarried	Secondary	Government servant		20,001-30,000	Chhukha	Urban	"Social media (Facebook, WeChat, Instagram, etc)", Television, Health care professional, Friends and family	True/ བདེན།	True/ བདེན།	True/ བདེན།	True/ བདེན།	True/ བདེན།	True/ བདེན།	True/ བདེན།	True/ བདེན།	True/ བདེན།	True/ བདེན།	False/ མི་བདེན།	True/ བདེན།	Strongly Agree/ ཤུགས་ཅན་ ཁས་ལེན་ཡོདཔ།	Strongly Agree/ ཤུགས་ཅན་ ཁས་ལེན་ཡོདཔ།	Agree/ཁ་བཟེད་ནི།	Strongly Agree/ ཤུགས་ཅན་ ཁས་ལེན་ཡོདཔ།	Strongly Agree/ ཤུགས་ཅན་ ཁས་ལེན་ཡོདཔ།	Strongly Agree/ ཤུགས་ཅན་ ཁས་ལེན་མེདཔ།	Always/ ཨ་རྟག་ར།	Always/ ཨ་རྟག་ར།	Always/ ཨ་རྟག་ར།	Always/ ཨ་རྟག་ར།	Always/ ཨ་རྟག་ར།	Always/ ཨ་རྟག་ར།	Always/ ཨ་རྟག་ར།	Always/ ཨ་རྟག་ར།	Never/ རྩ་ལས།	Always/ ཨ་རྟག་ར།
181	18-29	Female	Unmarried	Secondary	Not-employed		under 10,000	Dagana	Rural	Television, "Social media (Facebook, WeChat, Instagram, etc)", Internet, Health care professional, Friends and family, Poster	True/ བདེན།	True/ བདེན།	True/ བདེན།	True/ བདེན།	True/ བདེན།	True/ བདེན།	True/ བདེན།	Don’t Know/ མི་ཤེས།	True/ བདེན།	True/ བདེན།	Don’t Know/ མི་ཤེས།	True/ བདེན།	Agree/ཁ་བཟེད་ནི།	Agree/ཁ་བཟེད་ནི།	Not Sure/ ངེས་གཏན་མེདཔ།	Agree/ཁ་བཟེད་ནི།	Agree/ཁ་བཟེད་ནི།	Agree/ཁ་བཟེད་ནི།	Often/ ཡང་ཡང།	Often/ ཡང་ཡང།	Often/ ཡང་ཡང།	Sometimes/འཕྲལ་འཕྲལ།	Sometimes/འཕྲལ་འཕྲལ།	Sometimes/འཕྲལ་འཕྲལ།	Always/ ཨ་རྟག་ར།	Never/ རྩ་ལས།	Often/ ཡང་ཡང།	Never/ རྩ་ལས།
182	30-39	Female	Married	University degree or more	Government servant		30,001-40,000	Dagana	Rural	Television, "Social media (Facebook, WeChat, Instagram, etc)", Internet, Health care professional, Friends and family, Poster	True/ བདེན།	True/ བདེན།	True/ བདེན།	True/ བདེན།	True/ བདེན།	True/ བདེན།	Don’t Know/ མི་ཤེས།	True/ བདེན།	True/ བདེན།	True/ བདེན།	False/ མི་བདེན།	True/ བདེན།	Strongly Agree/ ཤུགས་ཅན་ ཁས་ལེན་ཡོདཔ།	Strongly Agree/ ཤུགས་ཅན་ ཁས་ལེན་ཡོདཔ།	Agree/ཁ་བཟེད་ནི།	Strongly Agree/ ཤུགས་ཅན་ ཁས་ལེན་ཡོདཔ།	Strongly Agree/ ཤུགས་ཅན་ ཁས་ལེན་ཡོདཔ།	Agree/ཁ་བཟེད་ནི།	Always/ ཨ་རྟག་ར།	Sometimes/འཕྲལ་འཕྲལ།	Sometimes/འཕྲལ་འཕྲལ།	Sometimes/འཕྲལ་འཕྲལ།	Sometimes/འཕྲལ་འཕྲལ།	Often/ ཡང་ཡང།	Never/ རྩ་ལས།	Never/ རྩ་ལས།	Sometimes/འཕྲལ་འཕྲལ།	Always/ ཨ་རྟག་ར།
183	40-49	Male	Married	Primary	other (please specify)	Tailor	30,001-40,000	Dagana	Rural	Health care professional, Television, "Social media (Facebook, WeChat, Instagram, etc)", Friends and family, Poster	True/ བདེན།	True/ བདེན།	True/ བདེན།	True/ བདེན།	True/ བདེན།	True/ བདེན།	True/ བདེན།	True/ བདེན།	True/ བདེན།	True/ བདེན།	False/ མི་བདེན།	True/ བདེན།	Agree/ཁ་བཟེད་ནི།	Not Sure/ ངེས་གཏན་མེདཔ།	Disagree/ ཁས་ལེན་མེདཔ།	Agree/ཁ་བཟེད་ནི།	Agree/ཁ་བཟེད་ནི།	Strongly Agree/ ཤུགས་ཅན་ ཁས་ལེན་མེདཔ།	Always/ ཨ་རྟག་ར།	Always/ ཨ་རྟག་ར།	Always/ ཨ་རྟག་ར།	Always/ ཨ་རྟག་ར།	Sometimes/འཕྲལ་འཕྲལ།	Sometimes/འཕྲལ་འཕྲལ།	Sometimes/འཕྲལ་འཕྲལ།	Sometimes/འཕྲལ་འཕྲལ།	Sometimes/འཕྲལ་འཕྲལ།	Always/ ཨ་རྟག་ར།
184	30-39	Female	Married	Non-formal education	Government servant		10,001-20,000	Dagana	Rural	Television, "Social media (Facebook, WeChat, Instagram, etc)", Health care professional, Friends and family, Poster	True/ བདེན།	True/ བདེན།	True/ བདེན།	True/ བདེན།	True/ བདེན།	True/ བདེན།	True/ བདེན།	Don’t Know/ མི་ཤེས།	True/ བདེན།	True/ བདེན།	True/ བདེན།	True/ བདེན།	Strongly Agree/ ཤུགས་ཅན་ ཁས་ལེན་ཡོདཔ།	Agree/ཁ་བཟེད་ནི།	Disagree/ ཁས་ལེན་མེདཔ།	Agree/ཁ་བཟེད་ནི།	Agree/ཁ་བཟེད་ནི།	Agree/ཁ་བཟེད་ནི།	Always/ ཨ་རྟག་ར།	Always/ ཨ་རྟག་ར།	Often/ ཡང་ཡང།	Sometimes/འཕྲལ་འཕྲལ།	Sometimes/འཕྲལ་འཕྲལ།	Sometimes/འཕྲལ་འཕྲལ།	Never/ རྩ་ལས།	Sometimes/འཕྲལ་འཕྲལ།	Sometimes/འཕྲལ་འཕྲལ།	Always/ ཨ་རྟག་ར།
185	30-39	Female	Married	Primary	Not-employed		under 10,000	Dagana	Rural	Television, "Social media (Facebook, WeChat, Instagram, etc)", Health care professional, Friends and family, Poster	True/ བདེན།	True/ བདེན།	True/ བདེན།	True/ བདེན།	True/ བདེན།	True/ བདེན།	True/ བདེན།	Don’t Know/ མི་ཤེས།	True/ བདེན།	Don’t Know/ མི་ཤེས།	False/ མི་བདེན།	True/ བདེན།	Strongly Agree/ ཤུགས་ཅན་ ཁས་ལེན་ཡོདཔ།	Agree/ཁ་བཟེད་ནི།	Agree/ཁ་བཟེད་ནི།	Agree/ཁ་བཟེད་ནི།	Agree/ཁ་བཟེད་ནི།	Not Sure/ ངེས་གཏན་མེདཔ།	Sometimes/འཕྲལ་འཕྲལ།	Sometimes/འཕྲལ་འཕྲལ།	Sometimes/འཕྲལ་འཕྲལ།	Sometimes/འཕྲལ་འཕྲལ།	Sometimes/འཕྲལ་འཕྲལ།	Always/ ཨ་རྟག་ར།	Often/ ཡང་ཡང།	Never/ རྩ་ལས།	Sometimes/འཕྲལ་འཕྲལ།	Never/ རྩ་ལས།
186	30-39	Male	Married	Secondary	Government servant		30,001-40,000	Dagana	Rural	Television, Radio, "Social media (Facebook, WeChat, Instagram, etc)", Internet	True/ བདེན།	True/ བདེན།	True/ བདེན།	True/ བདེན།	True/ བདེན།	True/ བདེན།	True/ བདེན།	True/ བདེན།	True/ བདེན།	True/ བདེན།	False/ མི་བདེན།	True/ བདེན།	Strongly Agree/ ཤུགས་ཅན་ ཁས་ལེན་ཡོདཔ།	Strongly Agree/ ཤུགས་ཅན་ ཁས་ལེན་ཡོདཔ།	Disagree/ ཁས་ལེན་མེདཔ།	Agree/ཁ་བཟེད་ནི།	Agree/ཁ་བཟེད་ནི།	Agree/ཁ་བཟེད་ནི།	Always/ ཨ་རྟག་ར།	Often/ ཡང་ཡང།	Always/ ཨ་རྟག་ར།	Often/ ཡང་ཡང།	Often/ ཡང་ཡང།	Often/ ཡང་ཡང།	Always/ ཨ་རྟག་ར།	Often/ ཡང་ཡང།	Never/ རྩ་ལས།	Sometimes/འཕྲལ་འཕྲལ།
187	18-29	Male	Married	Secondary	other (please specify)	Teller, bdbl	10,001-20,000	Dagana	Rural	"Social media (Facebook, WeChat, Instagram, etc)"	True/ བདེན།	True/ བདེན།	True/ བདེན།	True/ བདེན།	False/ མི་བདེན།	True/ བདེན།	True/ བདེན།	Don’t Know/ མི་ཤེས།	True/ བདེན།	True/ བདེན།	False/ མི་བདེན།	True/ བདེན།	Agree/ཁ་བཟེད་ནི།	Agree/ཁ་བཟེད་ནི།	Agree/ཁ་བཟེད་ནི།	Agree/ཁ་བཟེད་ནི།	Agree/ཁ་བཟེད་ནི།	Strongly Agree/ ཤུགས་ཅན་ ཁས་ལེན་མེདཔ།	Always/ ཨ་རྟག་ར།	Sometimes/འཕྲལ་འཕྲལ།	Often/ ཡང་ཡང།	Sometimes/འཕྲལ་འཕྲལ།	Sometimes/འཕྲལ་འཕྲལ།	Sometimes/འཕྲལ་འཕྲལ།	Always/ ཨ་རྟག་ར།	Sometimes/འཕྲལ་འཕྲལ།	Sometimes/འཕྲལ་འཕྲལ།	Always/ ཨ་རྟག་ར།
188	18-29	Female	Married	Secondary	other (please specify)	Shopkeeper	20,001-30,000	Dagana	Rural	Television, "Social media (Facebook, WeChat, Instagram, etc)", Friends and family, Poster	True/ བདེན།	True/ བདེན།	True/ བདེན།	True/ བདེན།	True/ བདེན།	True/ བདེན།	True/ བདེན།	Don’t Know/ མི་ཤེས།	True/ བདེན།	True/ བདེན།	False/ མི་བདེན།	True/ བདེན།	Agree/ཁ་བཟེད་ནི།	Agree/ཁ་བཟེད་ནི།	Agree/ཁ་བཟེད་ནི།	Agree/ཁ་བཟེད་ནི།	Agree/ཁ་བཟེད་ནི།	Strongly Agree/ ཤུགས་ཅན་ ཁས་ལེན་མེདཔ།	Always/ ཨ་རྟག་ར།	Often/ ཡང་ཡང།	Often/ ཡང་ཡང།	Sometimes/འཕྲལ་འཕྲལ།	Sometimes/འཕྲལ་འཕྲལ།	Sometimes/འཕྲལ་འཕྲལ།	Always/ ཨ་རྟག་ར།	Never/ རྩ་ལས།	Never/ རྩ་ལས།	Always/ ཨ་རྟག་ར།
189	30-39	Female	Divorced	Non-formal education	Government servant		under 10,000	Dagana	Rural	"Social media (Facebook, WeChat, Instagram, etc)", Friends and family, Health care professional	True/ བདེན།	True/ བདེན།	True/ བདེན།	True/ བདེན།	True/ བདེན།	True/ བདེན།	True/ བདེན།	Don’t Know/ མི་ཤེས།	True/ བདེན།	False/ མི་བདེན།	False/ མི་བདེན།	True/ བདེན།	Strongly Agree/ ཤུགས་ཅན་ ཁས་ལེན་ཡོདཔ།	Agree/ཁ་བཟེད་ནི།	Disagree/ ཁས་ལེན་མེདཔ།	Strongly Agree/ ཤུགས་ཅན་ ཁས་ལེན་ཡོདཔ།	Strongly Agree/ ཤུགས་ཅན་ ཁས་ལེན་ཡོདཔ།	Strongly Agree/ ཤུགས་ཅན་ ཁས་ལེན་མེདཔ།	Always/ ཨ་རྟག་ར།	Always/ ཨ་རྟག་ར།	Always/ ཨ་རྟག་ར།	Often/ ཡང་ཡང།	Often/ ཡང་ཡང།	Often/ ཡང་ཡང།	Sometimes/འཕྲལ་འཕྲལ།	Sometimes/འཕྲལ་འཕྲལ།	Never/ རྩ་ལས།	Always/ ཨ་རྟག་ར།
190	30-39	Male	Married	University degree or more	Government servant		more than 40,000	Dagana	Rural	Television, "Social media (Facebook, WeChat, Instagram, etc)", Internet, Health care professional, Friends and family, Poster	True/ བདེན།	True/ བདེན།	True/ བདེན།	True/ བདེན།	True/ བདེན།	True/ བདེན།	True/ བདེན།	True/ བདེན།	True/ བདེན།	True/ བདེན།	False/ མི་བདེན།	True/ བདེན།	Agree/ཁ་བཟེད་ནི།	Strongly Agree/ ཤུགས་ཅན་ ཁས་ལེན་ཡོདཔ།	Not Sure/ ངེས་གཏན་མེདཔ།	Strongly Agree/ ཤུགས་ཅན་ ཁས་ལེན་ཡོདཔ།	Strongly Agree/ ཤུགས་ཅན་ ཁས་ལེན་ཡོདཔ།	Agree/ཁ་བཟེད་ནི།	Always/ ཨ་རྟག་ར།	Often/ ཡང་ཡང།	Sometimes/འཕྲལ་འཕྲལ།	Often/ ཡང་ཡང།	Sometimes/འཕྲལ་འཕྲལ།	Sometimes/འཕྲལ་འཕྲལ།	Always/ ཨ་རྟག་ར།	Sometimes/འཕྲལ་འཕྲལ།	Often/ ཡང་ཡང།	Sometimes/འཕྲལ་འཕྲལ།
191	40-49	Female	Married	Primary	Private sector		more than 40,000	Dagana	Rural	Television, "Social media (Facebook, WeChat, Instagram, etc)", Internet, Health care professional, Friends and family, Poster	True/ བདེན།	True/ བདེན།	True/ བདེན།	True/ བདེན།	False/ མི་བདེན།	False/ མི་བདེན།	True/ བདེན།	True/ བདེན།	True/ བདེན།	True/ བདེན།	Don’t Know/ མི་ཤེས།	True/ བདེན།	Agree/ཁ་བཟེད་ནི།	Agree/ཁ་བཟེད་ནི།	Disagree/ ཁས་ལེན་མེདཔ།	Agree/ཁ་བཟེད་ནི།	Strongly Agree/ ཤུགས་ཅན་ ཁས་ལེན་ཡོདཔ།	Agree/ཁ་བཟེད་ནི།	Always/ ཨ་རྟག་ར།	Always/ ཨ་རྟག་ར།	Often/ ཡང་ཡང།	Often/ ཡང་ཡང།	Sometimes/འཕྲལ་འཕྲལ།	Sometimes/འཕྲལ་འཕྲལ།	Often/ ཡང་ཡང།	Never/ རྩ་ལས།	Always/ ཨ་རྟག་ར།	Never/ རྩ་ལས།
192	30-39	Male	Married	Diploma	other (please specify)	Ricbl	more than 40,000	Dagana	Rural	Television, Newspaper, "Social media (Facebook, WeChat, Instagram, etc)", Internet, Health care professional, Friends and family, Poster	True/ བདེན།	True/ བདེན།	True/ བདེན།	True/ བདེན།	True/ བདེན།	True/ བདེན།	True/ བདེན།	True/ བདེན།	True/ བདེན།	True/ བདེན།	True/ བདེན།	True/ བདེན།	Strongly Agree/ ཤུགས་ཅན་ ཁས་ལེན་ཡོདཔ།	Strongly Agree/ ཤུགས་ཅན་ ཁས་ལེན་ཡོདཔ།	Agree/ཁ་བཟེད་ནི།	Agree/ཁ་བཟེད་ནི།	Strongly Agree/ ཤུགས་ཅན་ ཁས་ལེན་ཡོདཔ།	Strongly Agree/ ཤུགས་ཅན་ ཁས་ལེན་མེདཔ།	Always/ ཨ་རྟག་ར།	Always/ ཨ་རྟག་ར།	Always/ ཨ་རྟག་ར།	Often/ ཡང་ཡང།	Always/ ཨ་རྟག་ར།	Always/ ཨ་རྟག་ར།	Always/ ཨ་རྟག་ར།	Sometimes/འཕྲལ་འཕྲལ།	Always/ ཨ་རྟག་ར།	Always/ ཨ་རྟག་ར།
193	30-39	Male	Married	Secondary	other (please specify)	Corporate employee, BNB	20,001-30,000	Dagana	Rural	Television, Internet, "Social media (Facebook, WeChat, Instagram, etc)", Health care professional, Friends and family, Poster, Newspaper	True/ བདེན།	True/ བདེན།	True/ བདེན།	True/ བདེན།	True/ བདེན།	True/ བདེན།	True/ བདེན།	True/ བདེན།	True/ བདེན།	True/ བདེན།	False/ མི་བདེན།	True/ བདེན།	Strongly Agree/ ཤུགས་ཅན་ ཁས་ལེན་ཡོདཔ།	Strongly Agree/ ཤུགས་ཅན་ ཁས་ལེན་ཡོདཔ།	Agree/ཁ་བཟེད་ནི།	Strongly Agree/ ཤུགས་ཅན་ ཁས་ལེན་ཡོདཔ།	Strongly Agree/ ཤུགས་ཅན་ ཁས་ལེན་ཡོདཔ།	Strongly Agree/ ཤུགས་ཅན་ ཁས་ལེན་མེདཔ།	Often/ ཡང་ཡང།	Often/ ཡང་ཡང།	Always/ ཨ་རྟག་ར།	Always/ ཨ་རྟག་ར།	Sometimes/འཕྲལ་འཕྲལ།	Often/ ཡང་ཡང།	Always/ ཨ་རྟག་ར།	Often/ ཡང་ཡང།	Always/ ཨ་རྟག་ར།	Always/ ཨ་རྟག་ར།
194	18-29	Female	Unmarried	University degree or more	other (please specify)	Corporate employee, BNB	30,001-40,000	Dagana	Rural	Television, "Social media (Facebook, WeChat, Instagram, etc)", Internet, Health care professional, Friends and family, Poster	True/ བདེན།	True/ བདེན།	Don’t Know/ མི་ཤེས།	True/ བདེན།	True/ བདེན།	True/ བདེན།	Don’t Know/ མི་ཤེས།	Don’t Know/ མི་ཤེས།	True/ བདེན།	True/ བདེན།	True/ བདེན།	True/ བདེན།	Agree/ཁ་བཟེད་ནི།	Agree/ཁ་བཟེད་ནི།	Agree/ཁ་བཟེད་ནི།	Agree/ཁ་བཟེད་ནི།	Agree/ཁ་བཟེད་ནི།	Strongly Agree/ ཤུགས་ཅན་ ཁས་ལེན་མེདཔ།	Often/ ཡང་ཡང།	Often/ ཡང་ཡང།	Always/ ཨ་རྟག་ར།	Sometimes/འཕྲལ་འཕྲལ།	Often/ ཡང་ཡང།	Sometimes/འཕྲལ་འཕྲལ།	Often/ ཡང་ཡང།	Always/ ཨ་རྟག་ར།	Sometimes/འཕྲལ་འཕྲལ།	Sometimes/འཕྲལ་འཕྲལ།
195	40-49	Male	Married	University degree or more	Government servant		more than 40,000	Dagana	Rural	"Social media (Facebook, WeChat, Instagram, etc)", Internet	True/ བདེན།	True/ བདེན།	True/ བདེན།	True/ བདེན།	True/ བདེན།	True/ བདེན།	True/ བདེན།	Don’t Know/ མི་ཤེས།	True/ བདེན།	True/ བདེན།	False/ མི་བདེན།	Don’t Know/ མི་ཤེས།	Agree/ཁ་བཟེད་ནི།	Agree/ཁ་བཟེད་ནི།	Disagree/ ཁས་ལེན་མེདཔ།	Agree/ཁ་བཟེད་ནི།	Agree/ཁ་བཟེད་ནི།	Agree/ཁ་བཟེད་ནི།	Often/ ཡང་ཡང།	Always/ ཨ་རྟག་ར།	Always/ ཨ་རྟག་ར།	Sometimes/འཕྲལ་འཕྲལ།	Often/ ཡང་ཡང།	Often/ ཡང་ཡང།	Always/ ཨ་རྟག་ར།	Never/ རྩ་ལས།	Always/ ཨ་རྟག་ར།	Always/ ཨ་རྟག་ར།
196	18-29	Male	Married	Secondary	other (please specify)	SOE Employee	20,001-30,000	Dagana	Rural	Television, Newspaper, "Social media (Facebook, WeChat, Instagram, etc)", Internet, Health care professional, Friends and family, Poster	True/ བདེན།	True/ བདེན།	Don’t Know/ མི་ཤེས།	True/ བདེན།	True/ བདེན།	True/ བདེན།	True/ བདེན།	Don’t Know/ མི་ཤེས།	True/ བདེན།	True/ བདེན།	False/ མི་བདེན།	True/ བདེན།	Strongly Agree/ ཤུགས་ཅན་ ཁས་ལེན་ཡོདཔ།	Strongly Agree/ ཤུགས་ཅན་ ཁས་ལེན་ཡོདཔ།	Agree/ཁ་བཟེད་ནི།	Strongly Agree/ ཤུགས་ཅན་ ཁས་ལེན་ཡོདཔ།	Strongly Agree/ ཤུགས་ཅན་ ཁས་ལེན་ཡོདཔ།	Strongly Agree/ ཤུགས་ཅན་ ཁས་ལེན་མེདཔ།	Always/ ཨ་རྟག་ར།	Often/ ཡང་ཡང།	Always/ ཨ་རྟག་ར།	Often/ ཡང་ཡང།	Often/ ཡང་ཡང།	Often/ ཡང་ཡང།	Often/ ཡང་ཡང།	Sometimes/འཕྲལ་འཕྲལ།	Often/ ཡང་ཡང།	Always/ ཨ་རྟག་ར།
197	18-29	Female	Married	Secondary	Not-employed		10,001-20,000	Dagana	Rural	Television, "Social media (Facebook, WeChat, Instagram, etc)", Internet, Health care professional, Friends and family	True/ བདེན།	True/ བདེན།	True/ བདེན།	True/ བདེན།	True/ བདེན།	True/ བདེན།	True/ བདེན།	True/ བདེན།	True/ བདེན།	True/ བདེན།	False/ མི་བདེན།	True/ བདེན།	Agree/ཁ་བཟེད་ནི།	Agree/ཁ་བཟེད་ནི།	Agree/ཁ་བཟེད་ནི།	Strongly Agree/ ཤུགས་ཅན་ ཁས་ལེན་ཡོདཔ།	Strongly Agree/ ཤུགས་ཅན་ ཁས་ལེན་ཡོདཔ།	Agree/ཁ་བཟེད་ནི།	Always/ ཨ་རྟག་ར།	Always/ ཨ་རྟག་ར།	Sometimes/འཕྲལ་འཕྲལ།	Sometimes/འཕྲལ་འཕྲལ།	Sometimes/འཕྲལ་འཕྲལ།	Always/ ཨ་རྟག་ར།	Always/ ཨ་རྟག་ར།	Sometimes/འཕྲལ་འཕྲལ།	Always/ ཨ་རྟག་ར།	Always/ ཨ་རྟག་ར།
198	30-39	Male	Married	University degree or more	Private sector		more than 40,000	Dagana	Rural	"Social media (Facebook, WeChat, Instagram, etc)", Television, Internet, Health care professional, Poster	True/ བདེན།	True/ བདེན།	True/ བདེན།	True/ བདེན།	True/ བདེན།	True/ བདེན།	True/ བདེན།	False/ མི་བདེན།	True/ བདེན།	True/ བདེན།	False/ མི་བདེན།	False/ མི་བདེན།	Strongly Agree/ ཤུགས་ཅན་ ཁས་ལེན་ཡོདཔ།	Agree/ཁ་བཟེད་ནི།	Agree/ཁ་བཟེད་ནི།	Agree/ཁ་བཟེད་ནི།	Strongly Agree/ ཤུགས་ཅན་ ཁས་ལེན་ཡོདཔ།	Strongly Agree/ ཤུགས་ཅན་ ཁས་ལེན་མེདཔ།	Always/ ཨ་རྟག་ར།	Always/ ཨ་རྟག་ར།	Always/ ཨ་རྟག་ར།	Always/ ཨ་རྟག་ར།	Always/ ཨ་རྟག་ར།	Always/ ཨ་རྟག་ར།	Always/ ཨ་རྟག་ར།	Always/ ཨ་རྟག་ར།	Always/ ཨ་རྟག་ར།	Always/ ཨ་རྟག་ར།
199	18-29	Male	Unmarried	Diploma	Not-employed		under 10,000	Dagana	Rural	"Social media (Facebook, WeChat, Instagram, etc)", Television, Internet, Health care professional, Friends and family	True/ བདེན།	True/ བདེན།	True/ བདེན།	True/ བདེན།	True/ བདེན།	True/ བདེན།	True/ བདེན།	True/ བདེན།	True/ བདེན།	True/ བདེན།	False/ མི་བདེན།	True/ བདེན།	Strongly Agree/ ཤུགས་ཅན་ ཁས་ལེན་ཡོདཔ།	Agree/ཁ་བཟེད་ནི།	Agree/ཁ་བཟེད་ནི།	Agree/ཁ་བཟེད་ནི།	Strongly Agree/ ཤུགས་ཅན་ ཁས་ལེན་ཡོདཔ།	Strongly Agree/ ཤུགས་ཅན་ ཁས་ལེན་མེདཔ།	Often/ ཡང་ཡང།	Always/ ཨ་རྟག་ར།	Often/ ཡང་ཡང།	Often/ ཡང་ཡང།	Often/ ཡང་ཡང།	Sometimes/འཕྲལ་འཕྲལ།	Sometimes/འཕྲལ་འཕྲལ།	Sometimes/འཕྲལ་འཕྲལ།	Often/ ཡང་ཡང།	Sometimes/འཕྲལ་འཕྲལ།
200	18-29	Female	Married	University degree or more	Government servant		more than 40,000	Dagana	Rural	Television, "Social media (Facebook, WeChat, Instagram, etc)", Internet, Health care professional, Friends and family, Poster	True/ བདེན།	True/ བདེན།	True/ བདེན།	True/ བདེན།	True/ བདེན།	True/ བདེན།	True/ བདེན།	True/ བདེན།	True/ བདེན།	True/ བདེན།	False/ མི་བདེན།	True/ བདེན།	Strongly Agree/ ཤུགས་ཅན་ ཁས་ལེན་ཡོདཔ།	Strongly Agree/ ཤུགས་ཅན་ ཁས་ལེན་ཡོདཔ།	Disagree/ ཁས་ལེན་མེདཔ།	Strongly Agree/ ཤུགས་ཅན་ ཁས་ལེན་ཡོདཔ།	Agree/ཁ་བཟེད་ནི།	Strongly Agree/ ཤུགས་ཅན་ ཁས་ལེན་མེདཔ།	Often/ ཡང་ཡང།	Always/ ཨ་རྟག་ར།	Always/ ཨ་རྟག་ར།	Often/ ཡང་ཡང།	Always/ ཨ་རྟག་ར།	Often/ ཡང་ཡང།	Always/ ཨ་རྟག་ར།	Often/ ཡང་ཡང།	Always/ ཨ་རྟག་ར།	Sometimes/འཕྲལ་འཕྲལ།
201	40-49	Male	Married	Secondary	Private sector		10,001-20,000	Dagana	Rural	Television, "Social media (Facebook, WeChat, Instagram, etc)", Health care professional, Friends and family, Poster	True/ བདེན།	True/ བདེན།	True/ བདེན།	True/ བདེན།	True/ བདེན།	True/ བདེན།	True/ བདེན།	True/ བདེན།	True/ བདེན།	True/ བདེན།	False/ མི་བདེན།	True/ བདེན།	Strongly Agree/ ཤུགས་ཅན་ ཁས་ལེན་ཡོདཔ།	Strongly Agree/ ཤུགས་ཅན་ ཁས་ལེན་ཡོདཔ།	Disagree/ ཁས་ལེན་མེདཔ།	Agree/ཁ་བཟེད་ནི།	Strongly Agree/ ཤུགས་ཅན་ ཁས་ལེན་ཡོདཔ།	Strongly Agree/ ཤུགས་ཅན་ ཁས་ལེན་མེདཔ།	Always/ ཨ་རྟག་ར།	Always/ ཨ་རྟག་ར།	Often/ ཡང་ཡང།	Sometimes/འཕྲལ་འཕྲལ།	Sometimes/འཕྲལ་འཕྲལ།	Often/ ཡང་ཡང།	Sometimes/འཕྲལ་འཕྲལ།	Sometimes/འཕྲལ་འཕྲལ།	Never/ རྩ་ལས།	Always/ ཨ་རྟག་ར།
202	30-39	Female	Married	Secondary	Not-employed		under 10,000	Dagana	Rural	"Social media (Facebook, WeChat, Instagram, etc)", Television, Friends and family	True/ བདེན།	Don’t Know/ མི་ཤེས།	False/ མི་བདེན།	Don’t Know/ མི་ཤེས།	True/ བདེན།	True/ བདེན།	True/ བདེན།	Don’t Know/ མི་ཤེས།	True/ བདེན།	True/ བདེན།	False/ མི་བདེན།	True/ བདེན།	Strongly Agree/ ཤུགས་ཅན་ ཁས་ལེན་ཡོདཔ།	Strongly Agree/ ཤུགས་ཅན་ ཁས་ལེན་ཡོདཔ།	Agree/ཁ་བཟེད་ནི།	Agree/ཁ་བཟེད་ནི།	Strongly Agree/ ཤུགས་ཅན་ ཁས་ལེན་ཡོདཔ།	Not Sure/ ངེས་གཏན་མེདཔ།	Always/ ཨ་རྟག་ར།	Always/ ཨ་རྟག་ར།	Always/ ཨ་རྟག་ར།	Often/ ཡང་ཡང།	Often/ ཡང་ཡང།	Often/ ཡང་ཡང།	Always/ ཨ་རྟག་ར།	Often/ ཡང་ཡང།	Often/ ཡང་ཡང།	Often/ ཡང་ཡང།
203	30-39	Female	Married	Secondary	Private sector		under 10,000	Dagana	Rural	Television, "Social media (Facebook, WeChat, Instagram, etc)", Friends and family	True/ བདེན།	True/ བདེན།	True/ བདེན།	True/ བདེན།	True/ བདེན།	True/ བདེན།	True/ བདེན།	Don’t Know/ མི་ཤེས།	True/ བདེན།	True/ བདེན།	False/ མི་བདེན།	True/ བདེན།	Agree/ཁ་བཟེད་ནི།	Strongly Agree/ ཤུགས་ཅན་ ཁས་ལེན་ཡོདཔ།	Not Sure/ ངེས་གཏན་མེདཔ།	Agree/ཁ་བཟེད་ནི།	Strongly Agree/ ཤུགས་ཅན་ ཁས་ལེན་ཡོདཔ།	Agree/ཁ་བཟེད་ནི།	Always/ ཨ་རྟག་ར།	Always/ ཨ་རྟག་ར།	Often/ ཡང་ཡང།	Always/ ཨ་རྟག་ར།	Often/ ཡང་ཡང།	Often/ ཡང་ཡང།	Always/ ཨ་རྟག་ར།	Often/ ཡང་ཡང།	Never/ རྩ་ལས།	Always/ ཨ་རྟག་ར།
204	18-29	Female	Married	Illiterate	Not-employed		under 10,000	Dagana	Rural	Television, "Social media (Facebook, WeChat, Instagram, etc)", Friends and family	True/ བདེན།	True/ བདེན།	True/ བདེན།	True/ བདེན།	True/ བདེན།	True/ བདེན།	True/ བདེན།	Don’t Know/ མི་ཤེས།	True/ བདེན།	True/ བདེན།	False/ མི་བདེན།	True/ བདེན།	Strongly Agree/ ཤུགས་ཅན་ ཁས་ལེན་ཡོདཔ།	Agree/ཁ་བཟེད་ནི།	Agree/ཁ་བཟེད་ནི།	Agree/ཁ་བཟེད་ནི།	Strongly Agree/ ཤུགས་ཅན་ ཁས་ལེན་ཡོདཔ།	Strongly Agree/ ཤུགས་ཅན་ ཁས་ལེན་མེདཔ།	Always/ ཨ་རྟག་ར།	Always/ ཨ་རྟག་ར།	Often/ ཡང་ཡང།	Always/ ཨ་རྟག་ར།	Always/ ཨ་རྟག་ར།	Always/ ཨ་རྟག་ར།	Always/ ཨ་རྟག་ར།	Always/ ཨ་རྟག་ར།	Never/ རྩ་ལས།	Always/ ཨ་རྟག་ར།
205	30-39	Female	Married	University degree or more	Private sector		20,001-30,000	Dagana	Rural	"Social media (Facebook, WeChat, Instagram, etc)"	True/ བདེན།	True/ བདེན།	True/ བདེན།	True/ བདེན།	True/ བདེན།	True/ བདེན།	True/ བདེན།	True/ བདེན།	True/ བདེན།	True/ བདེན།	False/ མི་བདེན།	True/ བདེན།	Agree/ཁ་བཟེད་ནི།	Agree/ཁ་བཟེད་ནི།	Agree/ཁ་བཟེད་ནི།	Not Sure/ ངེས་གཏན་མེདཔ།	Agree/ཁ་བཟེད་ནི།	Agree/ཁ་བཟེད་ནི།	Always/ ཨ་རྟག་ར།	Always/ ཨ་རྟག་ར།	Always/ ཨ་རྟག་ར།	Often/ ཡང་ཡང།	Often/ ཡང་ཡང།	Always/ ཨ་རྟག་ར།	Often/ ཡང་ཡང།	Often/ ཡང་ཡང།	Always/ ཨ་རྟག་ར།	Always/ ཨ་རྟག་ར།
206	40-49	Male	Married	Secondary	Private sector		20,001-30,000	Dagana	Rural	Television, "Social media (Facebook, WeChat, Instagram, etc)", Friends and family	True/ བདེན།	True/ བདེན།	True/ བདེན།	True/ བདེན།	True/ བདེན།	True/ བདེན།	True/ བདེན།	Don’t Know/ མི་ཤེས།	True/ བདེན།	True/ བདེན།	True/ བདེན།	True/ བདེན།	Strongly Agree/ ཤུགས་ཅན་ ཁས་ལེན་ཡོདཔ།	Strongly Agree/ ཤུགས་ཅན་ ཁས་ལེན་ཡོདཔ།	Agree/ཁ་བཟེད་ནི།	Strongly Agree/ ཤུགས་ཅན་ ཁས་ལེན་ཡོདཔ།	Strongly Agree/ ཤུགས་ཅན་ ཁས་ལེན་ཡོདཔ།	Strongly Agree/ ཤུགས་ཅན་ ཁས་ལེན་མེདཔ།	Always/ ཨ་རྟག་ར།	Always/ ཨ་རྟག་ར།	Often/ ཡང་ཡང།	Always/ ཨ་རྟག་ར།	Always/ ཨ་རྟག་ར།	Always/ ཨ་རྟག་ར།	Always/ ཨ་རྟག་ར།	Often/ ཡང་ཡང།	Never/ རྩ་ལས།	Always/ ཨ་རྟག་ར།
207	30-39	Female	Married	Secondary	other (please specify)	DHPC(coporation)	20,001-30,000	Dagana	Rural	Television, Newspaper, "Social media (Facebook, WeChat, Instagram, etc)", Internet, Health care professional, Friends and family, Poster	True/ བདེན།	True/ བདེན།	True/ བདེན།	True/ བདེན།	True/ བདེན།	True/ བདེན།	True/ བདེན།	True/ བདེན།	True/ བདེན།	True/ བདེན།	False/ མི་བདེན།	True/ བདེན།	Strongly Agree/ ཤུགས་ཅན་ ཁས་ལེན་ཡོདཔ།	Strongly Agree/ ཤུགས་ཅན་ ཁས་ལེན་ཡོདཔ།	Agree/ཁ་བཟེད་ནི།	Strongly Agree/ ཤུགས་ཅན་ ཁས་ལེན་ཡོདཔ།	Strongly Agree/ ཤུགས་ཅན་ ཁས་ལེན་ཡོདཔ།	Strongly Agree/ ཤུགས་ཅན་ ཁས་ལེན་མེདཔ།	Always/ ཨ་རྟག་ར།	Often/ ཡང་ཡང།	Always/ ཨ་རྟག་ར།	Always/ ཨ་རྟག་ར།	Always/ ཨ་རྟག་ར།	Often/ ཡང་ཡང།	Always/ ཨ་རྟག་ར།	Often/ ཡང་ཡང།	Sometimes/འཕྲལ་འཕྲལ།	Always/ ཨ་རྟག་ར།
208	18-29	Male	Unmarried	University degree or more	Student		under 10,000	Dagana	Rural	Television, "Social media (Facebook, WeChat, Instagram, etc)", Internet, Health care professional	True/ བདེན།	True/ བདེན།	True/ བདེན།	True/ བདེན།	True/ བདེན།	True/ བདེན།	True/ བདེན།	True/ བདེན།	True/ བདེན།	True/ བདེན།	False/ མི་བདེན།	True/ བདེན།	Agree/ཁ་བཟེད་ནི།	Strongly Agree/ ཤུགས་ཅན་ ཁས་ལེན་ཡོདཔ།	Agree/ཁ་བཟེད་ནི།	Agree/ཁ་བཟེད་ནི།	Agree/ཁ་བཟེད་ནི།	Agree/ཁ་བཟེད་ནི།	Often/ ཡང་ཡང།	Always/ ཨ་རྟག་ར།	Always/ ཨ་རྟག་ར།	Often/ ཡང་ཡང།	Always/ ཨ་རྟག་ར།	Always/ ཨ་རྟག་ར།	Always/ ཨ་རྟག་ར།	Often/ ཡང་ཡང།	Always/ ཨ་རྟག་ར།	Often/ ཡང་ཡང།
209	30-39	Male	Married	Illiterate	other (please specify)	CM(labourer)	under 10,000	Dagana	Rural	Television, "Social media (Facebook, WeChat, Instagram, etc)", Friends and family	True/ བདེན།	True/ བདེན།	Don’t Know/ མི་ཤེས།	True/ བདེན།	True/ བདེན།	True/ བདེན།	True/ བདེན།	Don’t Know/ མི་ཤེས།	True/ བདེན།	True/ བདེན།	True/ བདེན།	True/ བདེན།	Agree/ཁ་བཟེད་ནི།	Agree/ཁ་བཟེད་ནི།	Agree/ཁ་བཟེད་ནི།	Not Sure/ ངེས་གཏན་མེདཔ།	Strongly Agree/ ཤུགས་ཅན་ ཁས་ལེན་ཡོདཔ།	Strongly Agree/ ཤུགས་ཅན་ ཁས་ལེན་མེདཔ།	Always/ ཨ་རྟག་ར།	Always/ ཨ་རྟག་ར།	Always/ ཨ་རྟག་ར།	Always/ ཨ་རྟག་ར།	Often/ ཡང་ཡང།	Always/ ཨ་རྟག་ར།	Often/ ཡང་ཡང།	Never/ རྩ་ལས།	Often/ ཡང་ཡང།	Sometimes/འཕྲལ་འཕྲལ།
210	50-59	Female	Married	Illiterate	Not-employed		under 10,000	Dagana	Rural	"Social media (Facebook, WeChat, Instagram, etc)", Friends and family	True/ བདེན།	True/ བདེན།	True/ བདེན།	True/ བདེན།	True/ བདེན།	True/ བདེན།	True/ བདེན།	Don’t Know/ མི་ཤེས།	True/ བདེན།	Don’t Know/ མི་ཤེས།	Don’t Know/ མི་ཤེས།	True/ བདེན།	Agree/ཁ་བཟེད་ནི།	Agree/ཁ་བཟེད་ནི།	Disagree/ ཁས་ལེན་མེདཔ།	Agree/ཁ་བཟེད་ནི།	Agree/ཁ་བཟེད་ནི།	Agree/ཁ་བཟེད་ནི།	Always/ ཨ་རྟག་ར།	Always/ ཨ་རྟག་ར།	Often/ ཡང་ཡང།	Always/ ཨ་རྟག་ར།	Always/ ཨ་རྟག་ར།	Always/ ཨ་རྟག་ར།	Always/ ཨ་རྟག་ར།	Often/ ཡང་ཡང།	Always/ ཨ་རྟག་ར།	Sometimes/འཕྲལ་འཕྲལ།
211	18-29	Male	Unmarried	Illiterate	Not-employed		under 10,000	Dagana	Rural	"Social media (Facebook, WeChat, Instagram, etc)"	True/ བདེན།	True/ བདེན།	True/ བདེན།	True/ བདེན།	True/ བདེན།	True/ བདེན།	True/ བདེན།	True/ བདེན།	True/ བདེན།	True/ བདེན།	True/ བདེན།	True/ བདེན།	Strongly Agree/ ཤུགས་ཅན་ ཁས་ལེན་ཡོདཔ།	Agree/ཁ་བཟེད་ནི།	Agree/ཁ་བཟེད་ནི།	Agree/ཁ་བཟེད་ནི།	Agree/ཁ་བཟེད་ནི།	Agree/ཁ་བཟེད་ནི།	Always/ ཨ་རྟག་ར།	Always/ ཨ་རྟག་ར།	Always/ ཨ་རྟག་ར།	Always/ ཨ་རྟག་ར།	Always/ ཨ་རྟག་ར།	Always/ ཨ་རྟག་ར།	Always/ ཨ་རྟག་ར།	Always/ ཨ་རྟག་ར།	Always/ ཨ་རྟག་ར།	Always/ ཨ་རྟག་ར།
212	40-49	Male	Married	Secondary	other (please specify)	MTO, DHPC	20,001-30,000	Dagana	Rural	Television, Newspaper, "Social media (Facebook, WeChat, Instagram, etc)", Health care professional, Friends and family	True/ བདེན།	True/ བདེན།	True/ བདེན།	True/ བདེན།	True/ བདེན།	True/ བདེན།	True/ བདེན།	True/ བདེན།	True/ བདེན།	True/ བདེན།	True/ བདེན།	True/ བདེན།	Strongly Agree/ ཤུགས་ཅན་ ཁས་ལེན་ཡོདཔ།	Agree/ཁ་བཟེད་ནི།	Disagree/ ཁས་ལེན་མེདཔ།	Strongly Agree/ ཤུགས་ཅན་ ཁས་ལེན་ཡོདཔ།	Strongly Agree/ ཤུགས་ཅན་ ཁས་ལེན་ཡོདཔ།	Strongly Agree/ ཤུགས་ཅན་ ཁས་ལེན་མེདཔ།	Always/ ཨ་རྟག་ར།	Always/ ཨ་རྟག་ར།	Always/ ཨ་རྟག་ར།	Always/ ཨ་རྟག་ར།	Often/ ཡང་ཡང།	Sometimes/འཕྲལ་འཕྲལ།	Always/ ཨ་རྟག་ར།	Never/ རྩ་ལས།	Always/ ཨ་རྟག་ར།	Always/ ཨ་རྟག་ར།
213	40-49	Male	Married	Secondary	other (please specify)	Civil section, dhpc	30,001-40,000	Dagana	Rural	Television, "Social media (Facebook, WeChat, Instagram, etc)", Health care professional, Friends and family, Newspaper	True/ བདེན།	True/ བདེན།	True/ བདེན།	True/ བདེན།	True/ བདེན།	True/ བདེན།	True/ བདེན།	True/ བདེན།	True/ བདེན།	True/ བདེན།	False/ མི་བདེན།	True/ བདེན།	Strongly Agree/ ཤུགས་ཅན་ ཁས་ལེན་ཡོདཔ།	Agree/ཁ་བཟེད་ནི།	Disagree/ ཁས་ལེན་མེདཔ།	Strongly Agree/ ཤུགས་ཅན་ ཁས་ལེན་ཡོདཔ།	Strongly Agree/ ཤུགས་ཅན་ ཁས་ལེན་ཡོདཔ།	Strongly Agree/ ཤུགས་ཅན་ ཁས་ལེན་མེདཔ།	Always/ ཨ་རྟག་ར།	Always/ ཨ་རྟག་ར།	Often/ ཡང་ཡང།	Often/ ཡང་ཡང།	Often/ ཡང་ཡང།	Always/ ཨ་རྟག་ར།	Always/ ཨ་རྟག་ར།	Often/ ཡང་ཡང།	Always/ ཨ་རྟག་ར།	Always/ ཨ་རྟག་ར།
214	40-49	Male	Married	University degree or more	other (please specify)	Administration, Dagachhu	30,001-40,000	Dagana	Rural	Health care professional	True/ བདེན།	True/ བདེན།	True/ བདེན།	True/ བདེན།	True/ བདེན།	True/ བདེན།	True/ བདེན།	True/ བདེན།	True/ བདེན།	True/ བདེན།	False/ མི་བདེན།	True/ བདེན།	Strongly Agree/ ཤུགས་ཅན་ ཁས་ལེན་ཡོདཔ།	Not Sure/ ངེས་གཏན་མེདཔ།	Agree/ཁ་བཟེད་ནི།	Strongly Agree/ ཤུགས་ཅན་ ཁས་ལེན་ཡོདཔ།	Strongly Agree/ ཤུགས་ཅན་ ཁས་ལེན་ཡོདཔ།	Strongly Agree/ ཤུགས་ཅན་ ཁས་ལེན་མེདཔ།	Always/ ཨ་རྟག་ར།	Often/ ཡང་ཡང།	Always/ ཨ་རྟག་ར།	Always/ ཨ་རྟག་ར།	Always/ ཨ་རྟག་ར།	Often/ ཡང་ཡང།	Always/ ཨ་རྟག་ར།	Always/ ཨ་རྟག་ར།	Always/ ཨ་རྟག་ར།	Always/ ཨ་རྟག་ར།
215	30-39	Male	Married	Diploma	Private sector		20,001-30,000	Dagana	Rural	Television, Newspaper, "Social media (Facebook, WeChat, Instagram, etc)", Health care professional, Friends and family	True/ བདེན།	True/ བདེན།	True/ བདེན།	True/ བདེན།	True/ བདེན།	True/ བདེན།	True/ བདེན།	True/ བདེན།	True/ བདེན།	True/ བདེན།	True/ བདེན།	True/ བདེན།	Agree/ཁ་བཟེད་ནི།	Agree/ཁ་བཟེད་ནི།	Not Sure/ ངེས་གཏན་མེདཔ།	Strongly Agree/ ཤུགས་ཅན་ ཁས་ལེན་ཡོདཔ།	Strongly Agree/ ཤུགས་ཅན་ ཁས་ལེན་ཡོདཔ།	Agree/ཁ་བཟེད་ནི།	Always/ ཨ་རྟག་ར།	Often/ ཡང་ཡང།	Sometimes/འཕྲལ་འཕྲལ།	Sometimes/འཕྲལ་འཕྲལ།	Sometimes/འཕྲལ་འཕྲལ།	Often/ ཡང་ཡང།	Always/ ཨ་རྟག་ར།	Sometimes/འཕྲལ་འཕྲལ།	Often/ ཡང་ཡང།	Often/ ཡང་ཡང།
216	50-59	Female	Married	Illiterate	Not-employed		under 10,000	Dagana	Rural	Friends and family	True/ བདེན།	True/ བདེན།	True/ བདེན།	True/ བདེན།	True/ བདེན།	True/ བདེན།	True/ བདེན།	Don’t Know/ མི་ཤེས།	True/ བདེན།	True/ བདེན།	False/ མི་བདེན།	True/ བདེན།	Agree/ཁ་བཟེད་ནི།	Agree/ཁ་བཟེད་ནི།	Disagree/ ཁས་ལེན་མེདཔ།	Agree/ཁ་བཟེད་ནི།	Agree/ཁ་བཟེད་ནི།	Agree/ཁ་བཟེད་ནི།	Always/ ཨ་རྟག་ར།	Sometimes/འཕྲལ་འཕྲལ།	Sometimes/འཕྲལ་འཕྲལ།	Sometimes/འཕྲལ་འཕྲལ།	Always/ ཨ་རྟག་ར།	Often/ ཡང་ཡང།	Always/ ཨ་རྟག་ར།	Never/ རྩ་ལས།	Often/ ཡང་ཡང།	Sometimes/འཕྲལ་འཕྲལ།
217	50-59	Male	Married	Illiterate	Not-employed		under 10,000	Dagana	Rural	"Social media (Facebook, WeChat, Instagram, etc)", Friends and family	True/ བདེན།	True/ བདེན།	True/ བདེན།	True/ བདེན།	True/ བདེན།	True/ བདེན།	True/ བདེན།	Don’t Know/ མི་ཤེས།	True/ བདེན།	True/ བདེན།	False/ མི་བདེན།	True/ བདེན།	Agree/ཁ་བཟེད་ནི།	Agree/ཁ་བཟེད་ནི།	Agree/ཁ་བཟེད་ནི།	Strongly Agree/ ཤུགས་ཅན་ ཁས་ལེན་ཡོདཔ།	Strongly Agree/ ཤུགས་ཅན་ ཁས་ལེན་ཡོདཔ།	Strongly Agree/ ཤུགས་ཅན་ ཁས་ལེན་མེདཔ།	Always/ ཨ་རྟག་ར།	Sometimes/འཕྲལ་འཕྲལ།	Sometimes/འཕྲལ་འཕྲལ།	Often/ ཡང་ཡང།	Sometimes/འཕྲལ་འཕྲལ།	Sometimes/འཕྲལ་འཕྲལ།	Often/ ཡང་ཡང།	Never/ རྩ་ལས།	Often/ ཡང་ཡང།	Always/ ཨ་རྟག་ར།
218	30-39	Male	Married	Secondary	other (please specify)	Corporation, dhpc	10,001-20,000	Dagana	Rural	Television, Newspaper, Internet, Friends and family, "Social media (Facebook, WeChat, Instagram, etc)"	True/ བདེན།	True/ བདེན།	Don’t Know/ མི་ཤེས།	True/ བདེན།	True/ བདེན།	True/ བདེན།	Don’t Know/ མི་ཤེས།	Don’t Know/ མི་ཤེས།	True/ བདེན།	True/ བདེན།	True/ བདེན།	True/ བདེན།	Agree/ཁ་བཟེད་ནི།	Agree/ཁ་བཟེད་ནི།	Not Sure/ ངེས་གཏན་མེདཔ།	Agree/ཁ་བཟེད་ནི།	Agree/ཁ་བཟེད་ནི།	Agree/ཁ་བཟེད་ནི།	Always/ ཨ་རྟག་ར།	Always/ ཨ་རྟག་ར།	Sometimes/འཕྲལ་འཕྲལ།	Always/ ཨ་རྟག་ར།	Sometimes/འཕྲལ་འཕྲལ།	Often/ ཡང་ཡང།	Sometimes/འཕྲལ་འཕྲལ།	Often/ ཡང་ཡང།	Sometimes/འཕྲལ་འཕྲལ།	Always/ ཨ་རྟག་ར།
219	18-29	Female	Unmarried	Secondary	Student		under 10,000	Dagana	Rural	Radio, Friends and family	True/ བདེན།	True/ བདེན།	True/ བདེན།	True/ བདེན།	True/ བདེན།	True/ བདེན།	True/ བདེན།	Don’t Know/ མི་ཤེས།	True/ བདེན།	True/ བདེན།	False/ མི་བདེན།	True/ བདེན།	Strongly Agree/ ཤུགས་ཅན་ ཁས་ལེན་ཡོདཔ།	Strongly Agree/ ཤུགས་ཅན་ ཁས་ལེན་ཡོདཔ།	Strongly Agree/ ཤུགས་ཅན་ ཁས་ལེན་ཡོདཔ།	Strongly Agree/ ཤུགས་ཅན་ ཁས་ལེན་ཡོདཔ།	Agree/ཁ་བཟེད་ནི།	Agree/ཁ་བཟེད་ནི།	Always/ ཨ་རྟག་ར།	Always/ ཨ་རྟག་ར།	Always/ ཨ་རྟག་ར།	Always/ ཨ་རྟག་ར།	Always/ ཨ་རྟག་ར།	Always/ ཨ་རྟག་ར།	Often/ ཡང་ཡང།	Never/ རྩ་ལས།	Often/ ཡང་ཡང།	Sometimes/འཕྲལ་འཕྲལ།
220	18-29	Female	Unmarried	Secondary	Student		under 10,000	Dagana	Rural	"Social media (Facebook, WeChat, Instagram, etc)", Friends and family, Television	True/ བདེན།	True/ བདེན།	True/ བདེན།	True/ བདེན།	True/ བདེན།	True/ བདེན།	True/ བདེན།	Don’t Know/ མི་ཤེས།	True/ བདེན།	True/ བདེན།	Don’t Know/ མི་ཤེས།	True/ བདེན།	Agree/ཁ་བཟེད་ནི།	Strongly Agree/ ཤུགས་ཅན་ ཁས་ལེན་ཡོདཔ།	Not Sure/ ངེས་གཏན་མེདཔ།	Strongly Agree/ ཤུགས་ཅན་ ཁས་ལེན་ཡོདཔ།	Strongly Agree/ ཤུགས་ཅན་ ཁས་ལེན་ཡོདཔ།	Strongly Agree/ ཤུགས་ཅན་ ཁས་ལེན་མེདཔ།	Often/ ཡང་ཡང།	Sometimes/འཕྲལ་འཕྲལ།	Sometimes/འཕྲལ་འཕྲལ།	Often/ ཡང་ཡང།	Sometimes/འཕྲལ་འཕྲལ།	Often/ ཡང་ཡང།	Often/ ཡང་ཡང།	Never/ རྩ་ལས།	Often/ ཡང་ཡང།	Often/ ཡང་ཡང།
221	18-29	Male	Unmarried	Secondary	Private sector		10,001-20,000	Dagana	Rural	Television, "Social media (Facebook, WeChat, Instagram, etc)", Friends and family	True/ བདེན།	True/ བདེན།	True/ བདེན།	True/ བདེན།	True/ བདེན།	True/ བདེན།	True/ བདེན།	Don’t Know/ མི་ཤེས།	True/ བདེན།	True/ བདེན།	False/ མི་བདེན།	True/ བདེན།	Strongly Agree/ ཤུགས་ཅན་ ཁས་ལེན་ཡོདཔ།	Strongly Agree/ ཤུགས་ཅན་ ཁས་ལེན་ཡོདཔ།	Strongly Agree/ ཤུགས་ཅན་ ཁས་ལེན་ཡོདཔ།	Agree/ཁ་བཟེད་ནི།	Strongly Agree/ ཤུགས་ཅན་ ཁས་ལེན་ཡོདཔ།	Strongly Agree/ ཤུགས་ཅན་ ཁས་ལེན་མེདཔ།	Always/ ཨ་རྟག་ར།	Always/ ཨ་རྟག་ར།	Often/ ཡང་ཡང།	Often/ ཡང་ཡང།	Often/ ཡང་ཡང།	Often/ ཡང་ཡང།	Often/ ཡང་ཡང།	Often/ ཡང་ཡང།	Sometimes/འཕྲལ་འཕྲལ།	Always/ ཨ་རྟག་ར།
222	40-49	Male	Married	Illiterate	Not-employed		under 10,000	Dagana	Rural	Radio, Friends and family, "Social media (Facebook, WeChat, Instagram, etc)"	True/ བདེན།	True/ བདེན།	True/ བདེན།	True/ བདེན།	True/ བདེན།	True/ བདེན།	True/ བདེན།	Don’t Know/ མི་ཤེས།	True/ བདེན།	True/ བདེན།	False/ མི་བདེན།	True/ བདེན།	Agree/ཁ་བཟེད་ནི།	Agree/ཁ་བཟེད་ནི།	Not Sure/ ངེས་གཏན་མེདཔ།	Not Sure/ ངེས་གཏན་མེདཔ།	Strongly Agree/ ཤུགས་ཅན་ ཁས་ལེན་ཡོདཔ།	Agree/ཁ་བཟེད་ནི།	Always/ ཨ་རྟག་ར།	Often/ ཡང་ཡང།	Often/ ཡང་ཡང།	Sometimes/འཕྲལ་འཕྲལ།	Often/ ཡང་ཡང།	Often/ ཡང་ཡང།	Sometimes/འཕྲལ་འཕྲལ།	Never/ རྩ་ལས།	Sometimes/འཕྲལ་འཕྲལ།	Sometimes/འཕྲལ་འཕྲལ།
223	40-49	Male	Married	Secondary	Not-employed		under 10,000	Dagana	Rural	Television, "Social media (Facebook, WeChat, Instagram, etc)", Friends and family	True/ བདེན།	True/ བདེན།	True/ བདེན།	True/ བདེན།	True/ བདེན།	True/ བདེན།	True/ བདེན།	Don’t Know/ མི་ཤེས།	True/ བདེན།	True/ བདེན།	False/ མི་བདེན།	True/ བདེན།	Strongly Agree/ ཤུགས་ཅན་ ཁས་ལེན་ཡོདཔ།	Strongly Agree/ ཤུགས་ཅན་ ཁས་ལེན་ཡོདཔ།	Agree/ཁ་བཟེད་ནི།	Agree/ཁ་བཟེད་ནི།	Strongly Agree/ ཤུགས་ཅན་ ཁས་ལེན་ཡོདཔ།	Strongly Agree/ ཤུགས་ཅན་ ཁས་ལེན་མེདཔ།	Always/ ཨ་རྟག་ར།	Always/ ཨ་རྟག་ར།	Often/ ཡང་ཡང།	Often/ ཡང་ཡང།	Always/ ཨ་རྟག་ར།	Often/ ཡང་ཡང།	Sometimes/འཕྲལ་འཕྲལ།	Never/ རྩ་ལས།	Sometimes/འཕྲལ་འཕྲལ།	Always/ ཨ་རྟག་ར།
224	50-59	Female	Married	Illiterate	Not-employed		under 10,000	Dagana	Rural	Television, Friends and family	True/ བདེན།	True/ བདེན།	Don’t Know/ མི་ཤེས།	Don’t Know/ མི་ཤེས།	True/ བདེན།	Don’t Know/ མི་ཤེས།	True/ བདེན།	Don’t Know/ མི་ཤེས།	True/ བདེན།	True/ བདེན།	True/ བདེན།	True/ བདེན།	Agree/ཁ་བཟེད་ནི།	Not Sure/ ངེས་གཏན་མེདཔ།	Not Sure/ ངེས་གཏན་མེདཔ།	Not Sure/ ངེས་གཏན་མེདཔ།	Strongly Agree/ ཤུགས་ཅན་ ཁས་ལེན་ཡོདཔ།	Not Sure/ ངེས་གཏན་མེདཔ།	Always/ ཨ་རྟག་ར།	Always/ ཨ་རྟག་ར།	Often/ ཡང་ཡང།	Sometimes/འཕྲལ་འཕྲལ།	Sometimes/འཕྲལ་འཕྲལ།	Sometimes/འཕྲལ་འཕྲལ།	Always/ ཨ་རྟག་ར།	Never/ རྩ་ལས།	Never/ རྩ་ལས།	Always/ ཨ་རྟག་ར།
225	60 or more	Female	Widow(er)	Illiterate	Not-employed		under 10,000	Dagana	Rural	Television, Friends and family	True/ བདེན།	True/ བདེན།	True/ བདེན།	Don’t Know/ མི་ཤེས།	Don’t Know/ མི་ཤེས།	Don’t Know/ མི་ཤེས།	Don’t Know/ མི་ཤེས།	Don’t Know/ མི་ཤེས།	Don’t Know/ མི་ཤེས།	Don’t Know/ མི་ཤེས།	False/ མི་བདེན།	True/ བདེན།	Not Sure/ ངེས་གཏན་མེདཔ།	Not Sure/ ངེས་གཏན་མེདཔ།	Disagree/ ཁས་ལེན་མེདཔ།	Not Sure/ ངེས་གཏན་མེདཔ།	Strongly Agree/ ཤུགས་ཅན་ ཁས་ལེན་ཡོདཔ།	Agree/ཁ་བཟེད་ནི།	Always/ ཨ་རྟག་ར།	Often/ ཡང་ཡང།	Often/ ཡང་ཡང།	Often/ ཡང་ཡང།	Sometimes/འཕྲལ་འཕྲལ།	Sometimes/འཕྲལ་འཕྲལ།	Always/ ཨ་རྟག་ར།	Never/ རྩ་ལས།	Often/ ཡང་ཡང།	Sometimes/འཕྲལ་འཕྲལ།
226	30-39	Female	Married	Illiterate	other (please specify)	Shopkeeper	10,001-20,000	Dagana	Rural	Television, "Social media (Facebook, WeChat, Instagram, etc)", Friends and family	True/ བདེན།	True/ བདེན།	True/ བདེན།	True/ བདེན།	True/ བདེན།	True/ བདེན།	True/ བདེན།	Don’t Know/ མི་ཤེས།	True/ བདེན།	True/ བདེན།	True/ བདེན།	True/ བདེན།	Not Sure/ ངེས་གཏན་མེདཔ།	Agree/ཁ་བཟེད་ནི།	Strongly Agree/ ཤུགས་ཅན་ ཁས་ལེན་ཡོདཔ།	Agree/ཁ་བཟེད་ནི།	Strongly Agree/ ཤུགས་ཅན་ ཁས་ལེན་ཡོདཔ།	Agree/ཁ་བཟེད་ནི།	Always/ ཨ་རྟག་ར།	Always/ ཨ་རྟག་ར།	Often/ ཡང་ཡང།	Always/ ཨ་རྟག་ར།	Always/ ཨ་རྟག་ར།	Often/ ཡང་ཡང།	Always/ ཨ་རྟག་ར།	Often/ ཡང་ཡང།	Often/ ཡང་ཡང།	Always/ ཨ་རྟག་ར།
227	40-49	Male	Married	Non-formal education	Not-employed		under 10,000	Dagana	Rural	Television, Friends and family	True/ བདེན།	True/ བདེན།	True/ བདེན།	True/ བདེན།	True/ བདེན།	True/ བདེན།	True/ བདེན།	Don’t Know/ མི་ཤེས།	Don’t Know/ མི་ཤེས།	True/ བདེན།	False/ མི་བདེན།	True/ བདེན།	Agree/ཁ་བཟེད་ནི།	Not Sure/ ངེས་གཏན་མེདཔ།	Not Sure/ ངེས་གཏན་མེདཔ།	Agree/ཁ་བཟེད་ནི།	Strongly Agree/ ཤུགས་ཅན་ ཁས་ལེན་ཡོདཔ།	Agree/ཁ་བཟེད་ནི།	Always/ ཨ་རྟག་ར།	Always/ ཨ་རྟག་ར།	Often/ ཡང་ཡང།	Often/ ཡང་ཡང།	Often/ ཡང་ཡང།	Always/ ཨ་རྟག་ར།	Always/ ཨ་རྟག་ར།	Never/ རྩ་ལས།	Never/ རྩ་ལས།	Always/ ཨ་རྟག་ར།
228	60 or more	Male	Married	Illiterate	Not-employed		under 10,000	Dagana	Rural	Television, Friends and family	True/ བདེན།	True/ བདེན།	True/ བདེན།	True/ བདེན།	True/ བདེན།	True/ བདེན།	True/ བདེན།	True/ བདེན།	True/ བདེན།	True/ བདེན།	False/ མི་བདེན།	True/ བདེན།	Agree/ཁ་བཟེད་ནི།	Strongly Agree/ ཤུགས་ཅན་ ཁས་ལེན་ཡོདཔ།	Disagree/ ཁས་ལེན་མེདཔ།	Agree/ཁ་བཟེད་ནི།	Strongly Agree/ ཤུགས་ཅན་ ཁས་ལེན་ཡོདཔ།	Strongly Agree/ ཤུགས་ཅན་ ཁས་ལེན་མེདཔ།	Always/ ཨ་རྟག་ར།	Often/ ཡང་ཡང།	Sometimes/འཕྲལ་འཕྲལ།	Often/ ཡང་ཡང།	Always/ ཨ་རྟག་ར།	Always/ ཨ་རྟག་ར།	Often/ ཡང་ཡང།	Never/ རྩ་ལས།	Always/ ཨ་རྟག་ར།	Always/ ཨ་རྟག་ར།
229	40-49	Female	Married	Illiterate	Not-employed		under 10,000	Dagana	Rural	Television, Friends and family	True/ བདེན།	True/ བདེན།	True/ བདེན།	True/ བདེན།	True/ བདེན།	True/ བདེན།	True/ བདེན།	Don’t Know/ མི་ཤེས།	False/ མི་བདེན།	True/ བདེན།	False/ མི་བདེན།	True/ བདེན།	Agree/ཁ་བཟེད་ནི།	Not Sure/ ངེས་གཏན་མེདཔ།	Agree/ཁ་བཟེད་ནི།	Agree/ཁ་བཟེད་ནི།	Strongly Agree/ ཤུགས་ཅན་ ཁས་ལེན་ཡོདཔ།	Agree/ཁ་བཟེད་ནི།	Always/ ཨ་རྟག་ར།	Always/ ཨ་རྟག་ར།	Often/ ཡང་ཡང།	Often/ ཡང་ཡང།	Sometimes/འཕྲལ་འཕྲལ།	Always/ ཨ་རྟག་ར།	Always/ ཨ་རྟག་ར།	Never/ རྩ་ལས།	Never/ རྩ་ལས།	Always/ ཨ་རྟག་ར།
230	30-39	Male	Married	Illiterate	Not-employed		under 10,000	Dagana	Rural	Television, "Social media (Facebook, WeChat, Instagram, etc)", Friends and family	True/ བདེན།	True/ བདེན།	True/ བདེན།	True/ བདེན།	True/ བདེན།	True/ བདེན།	True/ བདེན།	Don’t Know/ མི་ཤེས།	Don’t Know/ མི་ཤེས།	True/ བདེན།	True/ བདེན།	True/ བདེན།	Agree/ཁ་བཟེད་ནི།	Agree/ཁ་བཟེད་ནི།	Disagree/ ཁས་ལེན་མེདཔ།	Not Sure/ ངེས་གཏན་མེདཔ།	Strongly Agree/ ཤུགས་ཅན་ ཁས་ལེན་ཡོདཔ།	Agree/ཁ་བཟེད་ནི།	Always/ ཨ་རྟག་ར།	Always/ ཨ་རྟག་ར།	Often/ ཡང་ཡང།	Often/ ཡང་ཡང།	Always/ ཨ་རྟག་ར།	Always/ ཨ་རྟག་ར།	Always/ ཨ་རྟག་ར།	Never/ རྩ་ལས།	Never/ རྩ་ལས།	Always/ ཨ་རྟག་ར།
231	30-39	Female	Married	Illiterate	Not-employed		under 10,000	Dagana	Rural	Television, Friends and family	True/ བདེན།	True/ བདེན།	True/ བདེན།	True/ བདེན།	True/ བདེན།	True/ བདེན།	True/ བདེན།	Don’t Know/ མི་ཤེས།	False/ མི་བདེན།	True/ བདེན།	False/ མི་བདེན།	True/ བདེན།	Agree/ཁ་བཟེད་ནི།	Not Sure/ ངེས་གཏན་མེདཔ།	Disagree/ ཁས་ལེན་མེདཔ།	Not Sure/ ངེས་གཏན་མེདཔ།	Strongly Agree/ ཤུགས་ཅན་ ཁས་ལེན་ཡོདཔ།	Agree/ཁ་བཟེད་ནི།	Always/ ཨ་རྟག་ར།	Always/ ཨ་རྟག་ར།	Often/ ཡང་ཡང།	Always/ ཨ་རྟག་ར།	Often/ ཡང་ཡང།	Always/ ཨ་རྟག་ར།	Always/ ཨ་རྟག་ར།	Never/ རྩ་ལས།	Sometimes/འཕྲལ་འཕྲལ།	Always/ ཨ་རྟག་ར།
232	40-49	Female	Married	Illiterate	Not-employed		under 10,000	Dagana	Rural	"Social media (Facebook, WeChat, Instagram, etc)", Friends and family	True/ བདེན།	True/ བདེན།	True/ བདེན།	True/ བདེན།	True/ བདེན།	True/ བདེན།	True/ བདེན།	Don’t Know/ མི་ཤེས།	Don’t Know/ མི་ཤེས།	Don’t Know/ མི་ཤེས།	False/ མི་བདེན།	True/ བདེན།	Agree/ཁ་བཟེད་ནི།	Agree/ཁ་བཟེད་ནི།	Strongly Agree/ ཤུགས་ཅན་ ཁས་ལེན་ཡོདཔ།	Not Sure/ ངེས་གཏན་མེདཔ།	Strongly Agree/ ཤུགས་ཅན་ ཁས་ལེན་ཡོདཔ།	Strongly Agree/ ཤུགས་ཅན་ ཁས་ལེན་མེདཔ།	Always/ ཨ་རྟག་ར།	Always/ ཨ་རྟག་ར།	Always/ ཨ་རྟག་ར།	Often/ ཡང་ཡང།	Often/ ཡང་ཡང།	Often/ ཡང་ཡང།	Always/ ཨ་རྟག་ར།	Never/ རྩ་ལས།	Always/ ཨ་རྟག་ར།	Sometimes/འཕྲལ་འཕྲལ།
233	60 or more	Female	Widow(er)	Illiterate	Not-employed		under 10,000	Dagana	Rural	Friends and family	True/ བདེན།	True/ བདེན།	Don’t Know/ མི་ཤེས།	Don’t Know/ མི་ཤེས།	Don’t Know/ མི་ཤེས།	Don’t Know/ མི་ཤེས།	Don’t Know/ མི་ཤེས།	Don’t Know/ མི་ཤེས།	Don’t Know/ མི་ཤེས།	Don’t Know/ མི་ཤེས།	False/ མི་བདེན།	True/ བདེན།	Not Sure/ ངེས་གཏན་མེདཔ།	Not Sure/ ངེས་གཏན་མེདཔ།	Disagree/ ཁས་ལེན་མེདཔ།	Not Sure/ ངེས་གཏན་མེདཔ།	Strongly Agree/ ཤུགས་ཅན་ ཁས་ལེན་ཡོདཔ།	Agree/ཁ་བཟེད་ནི།	Always/ ཨ་རྟག་ར།	Often/ ཡང་ཡང།	Always/ ཨ་རྟག་ར།	Sometimes/འཕྲལ་འཕྲལ།	Often/ ཡང་ཡང།	Always/ ཨ་རྟག་ར།	Always/ ཨ་རྟག་ར།	Never/ རྩ་ལས།	Often/ ཡང་ཡང།	Sometimes/འཕྲལ་འཕྲལ།
234	50-59	Female	Married	Illiterate	Not-employed		under 10,000	Dagana	Rural	Television, "Social media (Facebook, WeChat, Instagram, etc)", Friends and family	True/ བདེན།	True/ བདེན།	True/ བདེན།	True/ བདེན།	True/ བདེན།	True/ བདེན།	True/ བདེན།	Don’t Know/ མི་ཤེས།	Don’t Know/ མི་ཤེས།	True/ བདེན།	False/ མི་བདེན།	True/ བདེན།	Strongly Agree/ ཤུགས་ཅན་ ཁས་ལེན་ཡོདཔ།	Agree/ཁ་བཟེད་ནི།	Disagree/ ཁས་ལེན་མེདཔ།	Agree/ཁ་བཟེད་ནི།	Strongly Agree/ ཤུགས་ཅན་ ཁས་ལེན་ཡོདཔ།	Agree/ཁ་བཟེད་ནི།	Always/ ཨ་རྟག་ར།	Always/ ཨ་རྟག་ར།	Always/ ཨ་རྟག་ར།	Always/ ཨ་རྟག་ར།	Often/ ཡང་ཡང།	Always/ ཨ་རྟག་ར།	Always/ ཨ་རྟག་ར།	Often/ ཡང་ཡང།	Sometimes/འཕྲལ་འཕྲལ།	Sometimes/འཕྲལ་འཕྲལ།
235	30-39	Female	Married	Primary	Not-employed		under 10,000	Dagana	Rural	Television, "Social media (Facebook, WeChat, Instagram, etc)", Friends and family	True/ བདེན།	True/ བདེན།	True/ བདེན།	True/ བདེན།	True/ བདེན།	True/ བདེན།	True/ བདེན།	Don’t Know/ མི་ཤེས།	True/ བདེན།	True/ བདེན།	False/ མི་བདེན།	True/ བདེན།	Agree/ཁ་བཟེད་ནི།	Agree/ཁ་བཟེད་ནི།	Disagree/ ཁས་ལེན་མེདཔ།	Agree/ཁ་བཟེད་ནི།	Strongly Agree/ ཤུགས་ཅན་ ཁས་ལེན་ཡོདཔ།	Strongly Agree/ ཤུགས་ཅན་ ཁས་ལེན་མེདཔ།	Always/ ཨ་རྟག་ར།	Often/ ཡང་ཡང།	Sometimes/འཕྲལ་འཕྲལ།	Often/ ཡང་ཡང།	Sometimes/འཕྲལ་འཕྲལ།	Always/ ཨ་རྟག་ར།	Always/ ཨ་རྟག་ར།	Never/ རྩ་ལས།	Often/ ཡང་ཡང།	Often/ ཡང་ཡང།
236	40-49	Female	Married	Illiterate	Not-employed		under 10,000	Dagana	Rural	Television, "Social media (Facebook, WeChat, Instagram, etc)", Friends and family	True/ བདེན།	True/ བདེན།	True/ བདེན།	True/ བདེན།	True/ བདེན།	True/ བདེན།	True/ བདེན།	Don’t Know/ མི་ཤེས།	Don’t Know/ མི་ཤེས།	True/ བདེན།	False/ མི་བདེན།	True/ བདེན།	Agree/ཁ་བཟེད་ནི།	Strongly Agree/ ཤུགས་ཅན་ ཁས་ལེན་ཡོདཔ།	Not Sure/ ངེས་གཏན་མེདཔ།	Not Sure/ ངེས་གཏན་མེདཔ།	Strongly Agree/ ཤུགས་ཅན་ ཁས་ལེན་ཡོདཔ།	Agree/ཁ་བཟེད་ནི།	Always/ ཨ་རྟག་ར།	Always/ ཨ་རྟག་ར།	Often/ ཡང་ཡང།	Always/ ཨ་རྟག་ར།	Often/ ཡང་ཡང།	Always/ ཨ་རྟག་ར།	Always/ ཨ་རྟག་ར།	Never/ རྩ་ལས།	Sometimes/འཕྲལ་འཕྲལ།	Sometimes/འཕྲལ་འཕྲལ།
237	18-29	Male	Unmarried	Diploma	Private sector		10,001-20,000	Dagana	Rural	Television, "Social media (Facebook, WeChat, Instagram, etc)", Internet, Newspaper, Health care professional, Friends and family, Poster	True/ བདེན།	True/ བདེན།	True/ བདེན།	True/ བདེན།	True/ བདེན།	True/ བདེན།	True/ བདེན།	True/ བདེན།	True/ བདེན།	True/ བདེན།	False/ མི་བདེན།	True/ བདེན།	Strongly Agree/ ཤུགས་ཅན་ ཁས་ལེན་ཡོདཔ།	Strongly Agree/ ཤུགས་ཅན་ ཁས་ལེན་ཡོདཔ།	Strongly Agree/ ཤུགས་ཅན་ ཁས་ལེན་ཡོདཔ།	Agree/ཁ་བཟེད་ནི།	Strongly Agree/ ཤུགས་ཅན་ ཁས་ལེན་ཡོདཔ།	Strongly Agree/ ཤུགས་ཅན་ ཁས་ལེན་མེདཔ།	Always/ ཨ་རྟག་ར།	Always/ ཨ་རྟག་ར།	Always/ ཨ་རྟག་ར།	Often/ ཡང་ཡང།	Often/ ཡང་ཡང།	Always/ ཨ་རྟག་ར།	Often/ ཡང་ཡང།	Sometimes/འཕྲལ་འཕྲལ།	Sometimes/འཕྲལ་འཕྲལ།	Sometimes/འཕྲལ་འཕྲལ།
238	40-49	Male	Married	Non-formal education	Not-employed		under 10,000	Dagana	Rural	Television, "Social media (Facebook, WeChat, Instagram, etc)", Friends and family	True/ བདེན།	True/ བདེན།	True/ བདེན།	True/ བདེན།	True/ བདེན།	True/ བདེན།	True/ བདེན།	Don’t Know/ མི་ཤེས།	True/ བདེན།	True/ བདེན།	False/ མི་བདེན།	True/ བདེན།	Agree/ཁ་བཟེད་ནི།	Agree/ཁ་བཟེད་ནི།	Strongly Agree/ ཤུགས་ཅན་ ཁས་ལེན་ཡོདཔ།	Not Sure/ ངེས་གཏན་མེདཔ།	Strongly Agree/ ཤུགས་ཅན་ ཁས་ལེན་ཡོདཔ།	Agree/ཁ་བཟེད་ནི།	Always/ ཨ་རྟག་ར།	Always/ ཨ་རྟག་ར།	Always/ ཨ་རྟག་ར།	Often/ ཡང་ཡང།	Often/ ཡང་ཡང།	Sometimes/འཕྲལ་འཕྲལ།	Always/ ཨ་རྟག་ར།	Never/ རྩ་ལས།	Sometimes/འཕྲལ་འཕྲལ།	Sometimes/འཕྲལ་འཕྲལ།
239	30-39	Male	Married	Secondary	Government servant		10,001-20,000	Dagana	Rural	Television, "Social media (Facebook, WeChat, Instagram, etc)", Friends and family	True/ བདེན།	True/ བདེན།	True/ བདེན།	True/ བདེན།	True/ བདེན།	True/ བདེན།	True/ བདེན།	True/ བདེན།	True/ བདེན།	True/ བདེན།	False/ མི་བདེན།	True/ བདེན།	Agree/ཁ་བཟེད་ནི།	Agree/ཁ་བཟེད་ནི།	Agree/ཁ་བཟེད་ནི།	Not Sure/ ངེས་གཏན་མེདཔ།	Strongly Agree/ ཤུགས་ཅན་ ཁས་ལེན་ཡོདཔ།	Agree/ཁ་བཟེད་ནི།	Always/ ཨ་རྟག་ར།	Always/ ཨ་རྟག་ར།	Always/ ཨ་རྟག་ར།	Sometimes/འཕྲལ་འཕྲལ།	Sometimes/འཕྲལ་འཕྲལ།	Sometimes/འཕྲལ་འཕྲལ།	Often/ ཡང་ཡང།	Never/ རྩ་ལས།	Sometimes/འཕྲལ་འཕྲལ།	Often/ ཡང་ཡང།
240	40-49	Male	Married	Primary	Not-employed		under 10,000	Dagana	Rural	Television, "Social media (Facebook, WeChat, Instagram, etc)", Friends and family	True/ བདེན།	True/ བདེན།	True/ བདེན།	True/ བདེན།	True/ བདེན།	True/ བདེན།	True/ བདེན།	Don’t Know/ མི་ཤེས།	True/ བདེན།	True/ བདེན།	False/ མི་བདེན།	True/ བདེན།	Agree/ཁ་བཟེད་ནི།	Agree/ཁ་བཟེད་ནི།	Agree/ཁ་བཟེད་ནི།	Not Sure/ ངེས་གཏན་མེདཔ།	Strongly Agree/ ཤུགས་ཅན་ ཁས་ལེན་ཡོདཔ།	Strongly Agree/ ཤུགས་ཅན་ ཁས་ལེན་མེདཔ།	Always/ ཨ་རྟག་ར།	Always/ ཨ་རྟག་ར།	Always/ ཨ་རྟག་ར།	Often/ ཡང་ཡང།	Often/ ཡང་ཡང།	Sometimes/འཕྲལ་འཕྲལ།	Sometimes/འཕྲལ་འཕྲལ།	Sometimes/འཕྲལ་འཕྲལ།	Sometimes/འཕྲལ་འཕྲལ།	Often/ ཡང་ཡང།
241	60 or more	Female	Married	Illiterate	Not-employed		under 10,000	Dagana	Rural	Friends and family	True/ བདེན།	True/ བདེན།	True/ བདེན།	True/ བདེན།	Don’t Know/ མི་ཤེས།	Don’t Know/ མི་ཤེས།	Don’t Know/ མི་ཤེས།	Don’t Know/ མི་ཤེས།	Don’t Know/ མི་ཤེས།	True/ བདེན།	True/ བདེན།	True/ བདེན།	Disagree/ ཁས་ལེན་མེདཔ།	Not Sure/ ངེས་གཏན་མེདཔ།	Disagree/ ཁས་ལེན་མེདཔ།	Agree/ཁ་བཟེད་ནི།	Strongly Agree/ ཤུགས་ཅན་ ཁས་ལེན་ཡོདཔ།	Agree/ཁ་བཟེད་ནི།	Always/ ཨ་རྟག་ར།	Always/ ཨ་རྟག་ར།	Always/ ཨ་རྟག་ར།	Sometimes/འཕྲལ་འཕྲལ།	Sometimes/འཕྲལ་འཕྲལ།	Always/ ཨ་རྟག་ར།	Always/ ཨ་རྟག་ར།	Never/ རྩ་ལས།	Always/ ཨ་རྟག་ར།	Sometimes/འཕྲལ་འཕྲལ།
242	60 or more	Male	Married	Illiterate	Not-employed		under 10,000	Dagana	Rural	Friends and family	True/ བདེན།	True/ བདེན།	Don’t Know/ མི་ཤེས།	Don’t Know/ མི་ཤེས།	Don’t Know/ མི་ཤེས།	Don’t Know/ མི་ཤེས།	Don’t Know/ མི་ཤེས།	Don’t Know/ མི་ཤེས།	True/ བདེན།	True/ བདེན།	False/ མི་བདེན།	True/ བདེན།	Not Sure/ ངེས་གཏན་མེདཔ།	Agree/ཁ་བཟེད་ནི།	Disagree/ ཁས་ལེན་མེདཔ།	Agree/ཁ་བཟེད་ནི།	Strongly Agree/ ཤུགས་ཅན་ ཁས་ལེན་ཡོདཔ།	Agree/ཁ་བཟེད་ནི།	Always/ ཨ་རྟག་ར།	Always/ ཨ་རྟག་ར།	Always/ ཨ་རྟག་ར།	Often/ ཡང་ཡང།	Often/ ཡང་ཡང།	Always/ ཨ་རྟག་ར།	Always/ ཨ་རྟག་ར།	Never/ རྩ་ལས།	Always/ ཨ་རྟག་ར།	Sometimes/འཕྲལ་འཕྲལ།
243	30-39	Female	Married	Secondary	Government servant		10,001-20,000	Dagana	Rural	Television, Newspaper, "Social media (Facebook, WeChat, Instagram, etc)", Health care professional, Friends and family	True/ བདེན།	True/ བདེན།	True/ བདེན།	True/ བདེན།	True/ བདེན།	True/ བདེན།	True/ བདེན།	True/ བདེན།	True/ བདེན།	True/ བདེན།	False/ མི་བདེན།	True/ བདེན།	Strongly Agree/ ཤུགས་ཅན་ ཁས་ལེན་ཡོདཔ།	Agree/ཁ་བཟེད་ནི།	Agree/ཁ་བཟེད་ནི།	Strongly Agree/ ཤུགས་ཅན་ ཁས་ལེན་ཡོདཔ།	Agree/ཁ་བཟེད་ནི།	Strongly Agree/ ཤུགས་ཅན་ ཁས་ལེན་མེདཔ།	Always/ ཨ་རྟག་ར།	Always/ ཨ་རྟག་ར།	Always/ ཨ་རྟག་ར།	Always/ ཨ་རྟག་ར།	Always/ ཨ་རྟག་ར།	Always/ ཨ་རྟག་ར།	Always/ ཨ་རྟག་ར།	Always/ ཨ་རྟག་ར།	Always/ ཨ་རྟག་ར།	Always/ ཨ་རྟག་ར།
244	18-29	Female	Unmarried	University degree or more	Government servant		20,001-30,000	Dagana	Rural	Television, Internet, "Social media (Facebook, WeChat, Instagram, etc)"	True/ བདེན།	True/ བདེན།	True/ བདེན།	True/ བདེན།	True/ བདེན།	True/ བདེན།	True/ བདེན།	Don’t Know/ མི་ཤེས།	True/ བདེན།	True/ བདེན།	True/ བདེན།	True/ བདེན།	Strongly Agree/ ཤུགས་ཅན་ ཁས་ལེན་ཡོདཔ།	Strongly Agree/ ཤུགས་ཅན་ ཁས་ལེན་ཡོདཔ།	Not Sure/ ངེས་གཏན་མེདཔ།	Agree/ཁ་བཟེད་ནི།	Agree/ཁ་བཟེད་ནི།	Strongly Agree/ ཤུགས་ཅན་ ཁས་ལེན་མེདཔ།	Always/ ཨ་རྟག་ར།	Often/ ཡང་ཡང།	Often/ ཡང་ཡང།	Always/ ཨ་རྟག་ར།	Often/ ཡང་ཡང།	Always/ ཨ་རྟག་ར།	Always/ ཨ་རྟག་ར།	Sometimes/འཕྲལ་འཕྲལ།	Often/ ཡང་ཡང།	Always/ ཨ་རྟག་ར།
245	30-39	Female	Married	Illiterate	Not-employed		under 10,000	Dagana	Rural	Television, "Social media (Facebook, WeChat, Instagram, etc)", Friends and family	True/ བདེན།	True/ བདེན།	True/ བདེན།	True/ བདེན།	True/ བདེན།	True/ བདེན།	True/ བདེན།	Don’t Know/ མི་ཤེས།	True/ བདེན།	True/ བདེན།	False/ མི་བདེན།	True/ བདེན།	Agree/ཁ་བཟེད་ནི།	Agree/ཁ་བཟེད་ནི།	Not Sure/ ངེས་གཏན་མེདཔ།	Agree/ཁ་བཟེད་ནི།	Strongly Agree/ ཤུགས་ཅན་ ཁས་ལེན་ཡོདཔ།	Agree/ཁ་བཟེད་ནི།	Always/ ཨ་རྟག་ར།	Always/ ཨ་རྟག་ར།	Always/ ཨ་རྟག་ར།	Often/ ཡང་ཡང།	Often/ ཡང་ཡང།	Often/ ཡང་ཡང།	Always/ ཨ་རྟག་ར།	Sometimes/འཕྲལ་འཕྲལ།	Often/ ཡང་ཡང།	Often/ ཡང་ཡང།
246	50-59	Male	Married	Illiterate	Not-employed		under 10,000	Dagana	Rural	Television, "Social media (Facebook, WeChat, Instagram, etc)", Friends and family	True/ བདེན།	True/ བདེན།	True/ བདེན།	True/ བདེན།	True/ བདེན།	True/ བདེན།	True/ བདེན།	Don’t Know/ མི་ཤེས།	True/ བདེན།	True/ བདེན།	True/ བདེན།	True/ བདེན།	Agree/ཁ་བཟེད་ནི།	Agree/ཁ་བཟེད་ནི།	Disagree/ ཁས་ལེན་མེདཔ།	Agree/ཁ་བཟེད་ནི།	Strongly Agree/ ཤུགས་ཅན་ ཁས་ལེན་ཡོདཔ།	Strongly Agree/ ཤུགས་ཅན་ ཁས་ལེན་མེདཔ།	Always/ ཨ་རྟག་ར།	Always/ ཨ་རྟག་ར།	Often/ ཡང་ཡང།	Often/ ཡང་ཡང།	Always/ ཨ་རྟག་ར།	Always/ ཨ་རྟག་ར།	Always/ ཨ་རྟག་ར།	Never/ རྩ་ལས།	Always/ ཨ་རྟག་ར།	Always/ ཨ་རྟག་ར།
247	40-49	Female	Married	Illiterate	Not-employed		under 10,000	Dagana	Rural	Television, "Social media (Facebook, WeChat, Instagram, etc)", Friends and family	True/ བདེན།	True/ བདེན།	True/ བདེན།	True/ བདེན།	True/ བདེན།	True/ བདེན།	True/ བདེན།	Don’t Know/ མི་ཤེས།	Don’t Know/ མི་ཤེས།	True/ བདེན།	False/ མི་བདེན།	True/ བདེན།	Agree/ཁ་བཟེད་ནི།	Agree/ཁ་བཟེད་ནི།	Not Sure/ ངེས་གཏན་མེདཔ།	Not Sure/ ངེས་གཏན་མེདཔ།	Strongly Agree/ ཤུགས་ཅན་ ཁས་ལེན་ཡོདཔ།	Agree/ཁ་བཟེད་ནི།	Always/ ཨ་རྟག་ར།	Always/ ཨ་རྟག་ར།	Always/ ཨ་རྟག་ར།	Sometimes/འཕྲལ་འཕྲལ།	Often/ ཡང་ཡང།	Sometimes/འཕྲལ་འཕྲལ།	Always/ ཨ་རྟག་ར།	Never/ རྩ་ལས།	Sometimes/འཕྲལ་འཕྲལ།	Sometimes/འཕྲལ་འཕྲལ།
248	60 or more	Female	Widow(er)	Illiterate	Not-employed		under 10,000	Dagana	Rural	Radio, Friends and family	True/ བདེན།	True/ བདེན།	True/ བདེན།	True/ བདེན།	True/ བདེན།	True/ བདེན།	True/ བདེན།	Don’t Know/ མི་ཤེས།	Don’t Know/ མི་ཤེས།	True/ བདེན།	False/ མི་བདེན།	True/ བདེན།	Agree/ཁ་བཟེད་ནི།	Agree/ཁ་བཟེད་ནི།	Disagree/ ཁས་ལེན་མེདཔ།	Agree/ཁ་བཟེད་ནི།	Strongly Agree/ ཤུགས་ཅན་ ཁས་ལེན་ཡོདཔ།	Strongly Agree/ ཤུགས་ཅན་ ཁས་ལེན་མེདཔ།	Always/ ཨ་རྟག་ར།	Often/ ཡང་ཡང།	Sometimes/འཕྲལ་འཕྲལ།	Sometimes/འཕྲལ་འཕྲལ།	Never/ རྩ་ལས།	Often/ ཡང་ཡང།	Often/ ཡང་ཡང།	Never/ རྩ་ལས།	Often/ ཡང་ཡང།	Often/ ཡང་ཡང།
249	60 or more	Male	Married	Secondary	Not-employed		under 10,000	Dagana	Rural	Television, Radio	True/ བདེན།	True/ བདེན།	True/ བདེན།	True/ བདེན།	True/ བདེན།	True/ བདེན།	True/ བདེན།	Don’t Know/ མི་ཤེས།	True/ བདེན།	True/ བདེན།	False/ མི་བདེན།	True/ བདེན།	Agree/ཁ་བཟེད་ནི།	Strongly Agree/ ཤུགས་ཅན་ ཁས་ལེན་ཡོདཔ།	Strongly Agree/ ཤུགས་ཅན་ ཁས་ལེན་ཡོདཔ།	Agree/ཁ་བཟེད་ནི།	Strongly Agree/ ཤུགས་ཅན་ ཁས་ལེན་ཡོདཔ།	Agree/ཁ་བཟེད་ནི།	Always/ ཨ་རྟག་ར།	Always/ ཨ་རྟག་ར།	Always/ ཨ་རྟག་ར།	Always/ ཨ་རྟག་ར།	Always/ ཨ་རྟག་ར།	Always/ ཨ་རྟག་ར།	Always/ ཨ་རྟག་ར།	Sometimes/འཕྲལ་འཕྲལ།	Sometimes/འཕྲལ་འཕྲལ།	Sometimes/འཕྲལ་འཕྲལ།
250	40-49	Male	Married	Illiterate	Not-employed		under 10,000	Dagana	Rural	Television, "Social media (Facebook, WeChat, Instagram, etc)", Friends and family	True/ བདེན།	True/ བདེན།	True/ བདེན།	True/ བདེན།	True/ བདེན།	True/ བདེན།	True/ བདེན།	Don’t Know/ མི་ཤེས།	Don’t Know/ མི་ཤེས།	True/ བདེན།	False/ མི་བདེན།	True/ བདེན།	Agree/ཁ་བཟེད་ནི།	Agree/ཁ་བཟེད་ནི།	Agree/ཁ་བཟེད་ནི།	Not Sure/ ངེས་གཏན་མེདཔ།	Strongly Agree/ ཤུགས་ཅན་ ཁས་ལེན་ཡོདཔ།	Agree/ཁ་བཟེད་ནི།	Always/ ཨ་རྟག་ར།	Always/ ཨ་རྟག་ར།	Always/ ཨ་རྟག་ར།	Sometimes/འཕྲལ་འཕྲལ།	Sometimes/འཕྲལ་འཕྲལ།	Sometimes/འཕྲལ་འཕྲལ།	Always/ ཨ་རྟག་ར།	Never/ རྩ་ལས།	Sometimes/འཕྲལ་འཕྲལ།	Sometimes/འཕྲལ་འཕྲལ།
251	60 or more	Male	Married	Illiterate	Not-employed		under 10,000	Dagana	Rural	Television, Friends and family	True/ བདེན།	True/ བདེན།	True/ བདེན།	True/ བདེན།	True/ བདེན།	True/ བདེན།	True/ བདེན།	Don’t Know/ མི་ཤེས།	Don’t Know/ མི་ཤེས།	True/ བདེན།	False/ མི་བདེན།	True/ བདེན།	Agree/ཁ་བཟེད་ནི།	Agree/ཁ་བཟེད་ནི།	Not Sure/ ངེས་གཏན་མེདཔ།	Not Sure/ ངེས་གཏན་མེདཔ།	Strongly Agree/ ཤུགས་ཅན་ ཁས་ལེན་ཡོདཔ།	Agree/ཁ་བཟེད་ནི།	Always/ ཨ་རྟག་ར།	Always/ ཨ་རྟག་ར།	Always/ ཨ་རྟག་ར།	Sometimes/འཕྲལ་འཕྲལ།	Often/ ཡང་ཡང།	Often/ ཡང་ཡང།	Always/ ཨ་རྟག་ར།	Never/ རྩ་ལས།	Sometimes/འཕྲལ་འཕྲལ།	Sometimes/འཕྲལ་འཕྲལ།
252	30-39	Female	Married	Non-formal education	Not-employed		under 10,000	Dagana	Rural	Television, "Social media (Facebook, WeChat, Instagram, etc)", Friends and family	True/ བདེན།	True/ བདེན།	True/ བདེན།	True/ བདེན།	True/ བདེན།	True/ བདེན།	True/ བདེན།	Don’t Know/ མི་ཤེས།	True/ བདེན།	True/ བདེན།	False/ མི་བདེན།	True/ བདེན།	Agree/ཁ་བཟེད་ནི།	Agree/ཁ་བཟེད་ནི།	Agree/ཁ་བཟེད་ནི།	Not Sure/ ངེས་གཏན་མེདཔ།	Strongly Agree/ ཤུགས་ཅན་ ཁས་ལེན་ཡོདཔ།	Not Sure/ ངེས་གཏན་མེདཔ།	Always/ ཨ་རྟག་ར།	Always/ ཨ་རྟག་ར།	Always/ ཨ་རྟག་ར།	Sometimes/འཕྲལ་འཕྲལ།	Often/ ཡང་ཡང།	Often/ ཡང་ཡང།	Often/ ཡང་ཡང།	Never/ རྩ་ལས།	Sometimes/འཕྲལ་འཕྲལ།	Sometimes/འཕྲལ་འཕྲལ།
253	50-59	Male	Married	Illiterate	Not-employed		under 10,000	Dagana	Rural	"Social media (Facebook, WeChat, Instagram, etc)", Friends and family	True/ བདེན།	True/ བདེན།	True/ བདེན།	True/ བདེན།	True/ བདེན།	True/ བདེན།	True/ བདེན།	Don’t Know/ མི་ཤེས།	True/ བདེན།	True/ བདེན།	False/ མི་བདེན།	True/ བདེན།	Agree/ཁ་བཟེད་ནི།	Not Sure/ ངེས་གཏན་མེདཔ།	Not Sure/ ངེས་གཏན་མེདཔ།	Not Sure/ ངེས་གཏན་མེདཔ།	Agree/ཁ་བཟེད་ནི།	Agree/ཁ་བཟེད་ནི།	Always/ ཨ་རྟག་ར།	Always/ ཨ་རྟག་ར།	Always/ ཨ་རྟག་ར།	Sometimes/འཕྲལ་འཕྲལ།	Sometimes/འཕྲལ་འཕྲལ།	Always/ ཨ་རྟག་ར།	Always/ ཨ་རྟག་ར།	Never/ རྩ་ལས།	Never/ རྩ་ལས།	Always/ ཨ་རྟག་ར།
254	50-59	Female	Married	Illiterate	Not-employed		under 10,000	Dagana	Rural	"Social media (Facebook, WeChat, Instagram, etc)", Friends and family	True/ བདེན།	True/ བདེན།	True/ བདེན།	True/ བདེན།	True/ བདེན།	True/ བདེན།	True/ བདེན།	Don’t Know/ མི་ཤེས།	Don’t Know/ མི་ཤེས།	True/ བདེན།	False/ མི་བདེན།	True/ བདེན།	Agree/ཁ་བཟེད་ནི།	Agree/ཁ་བཟེད་ནི།	Disagree/ ཁས་ལེན་མེདཔ།	Not Sure/ ངེས་གཏན་མེདཔ།	Strongly Agree/ ཤུགས་ཅན་ ཁས་ལེན་ཡོདཔ།	Agree/ཁ་བཟེད་ནི།	Always/ ཨ་རྟག་ར།	Always/ ཨ་རྟག་ར།	Always/ ཨ་རྟག་ར།	Often/ ཡང་ཡང།	Often/ ཡང་ཡང།	Always/ ཨ་རྟག་ར།	Always/ ཨ་རྟག་ར།	Never/ རྩ་ལས།	Sometimes/འཕྲལ་འཕྲལ།	Always/ ཨ་རྟག་ར།
255	30-39	Female	Married	Secondary	Not-employed		under 10,000	Dagana	Rural	Television, "Social media (Facebook, WeChat, Instagram, etc)", Friends and family	True/ བདེན།	True/ བདེན།	True/ བདེན།	True/ བདེན།	True/ བདེན།	True/ བདེན།	True/ བདེན།	Don’t Know/ མི་ཤེས།	True/ བདེན།	True/ བདེན།	False/ མི་བདེན།	True/ བདེན།	Strongly Agree/ ཤུགས་ཅན་ ཁས་ལེན་ཡོདཔ།	Agree/ཁ་བཟེད་ནི།	Agree/ཁ་བཟེད་ནི།	Agree/ཁ་བཟེད་ནི།	Strongly Agree/ ཤུགས་ཅན་ ཁས་ལེན་ཡོདཔ།	Strongly Agree/ ཤུགས་ཅན་ ཁས་ལེན་མེདཔ།	Always/ ཨ་རྟག་ར།	Always/ ཨ་རྟག་ར།	Always/ ཨ་རྟག་ར།	Often/ ཡང་ཡང།	Often/ ཡང་ཡང།	Often/ ཡང་ཡང།	Always/ ཨ་རྟག་ར།	Never/ རྩ་ལས།	Never/ རྩ་ལས།	Always/ ཨ་རྟག་ར།
256	30-39	Male	Married	Primary	Not-employed		under 10,000	Dagana	Rural	Television, "Social media (Facebook, WeChat, Instagram, etc)", Friends and family, Health care professional	True/ བདེན།	True/ བདེན།	True/ བདེན།	True/ བདེན།	True/ བདེན།	True/ བདེན།	True/ བདེན།	Don’t Know/ མི་ཤེས།	True/ བདེན།	True/ བདེན།	False/ མི་བདེན།	True/ བདེན།	Agree/ཁ་བཟེད་ནི།	Strongly Agree/ ཤུགས་ཅན་ ཁས་ལེན་ཡོདཔ།	Strongly Agree/ ཤུགས་ཅན་ ཁས་ལེན་ཡོདཔ།	Agree/ཁ་བཟེད་ནི།	Strongly Agree/ ཤུགས་ཅན་ ཁས་ལེན་ཡོདཔ།	Agree/ཁ་བཟེད་ནི།	Always/ ཨ་རྟག་ར།	Always/ ཨ་རྟག་ར།	Always/ ཨ་རྟག་ར།	Always/ ཨ་རྟག་ར།	Often/ ཡང་ཡང།	Often/ ཡང་ཡང།	Always/ ཨ་རྟག་ར།	Never/ རྩ་ལས།	Sometimes/འཕྲལ་འཕྲལ།	Always/ ཨ་རྟག་ར།
257	18-29	Female	Married	Illiterate	Not-employed		under 10,000	Dagana	Rural	"Social media (Facebook, WeChat, Instagram, etc)", Television, Friends and family, Health care professional	True/ བདེན།	True/ བདེན།	True/ བདེན།	True/ བདེན།	True/ བདེན།	True/ བདེན།	True/ བདེན།	Don’t Know/ མི་ཤེས།	True/ བདེན།	True/ བདེན།	False/ མི་བདེན།	True/ བདེན།	Agree/ཁ་བཟེད་ནི།	Agree/ཁ་བཟེད་ནི།	Agree/ཁ་བཟེད་ནི།	Not Sure/ ངེས་གཏན་མེདཔ།	Strongly Agree/ ཤུགས་ཅན་ ཁས་ལེན་ཡོདཔ།	Agree/ཁ་བཟེད་ནི།	Always/ ཨ་རྟག་ར།	Always/ ཨ་རྟག་ར།	Always/ ཨ་རྟག་ར།	Sometimes/འཕྲལ་འཕྲལ།	Sometimes/འཕྲལ་འཕྲལ།	Sometimes/འཕྲལ་འཕྲལ།	Often/ ཡང་ཡང།	Never/ རྩ་ལས།	Sometimes/འཕྲལ་འཕྲལ།	Often/ ཡང་ཡང།
258	50-59	Male	Married	Primary	other (please specify)	Shopkeeper	under 10,000	Dagana	Rural	"Social media (Facebook, WeChat, Instagram, etc)", Television, Friends and family	True/ བདེན།	True/ བདེན།	True/ བདེན།	True/ བདེན།	True/ བདེན།	True/ བདེན།	True/ བདེན།	Don’t Know/ མི་ཤེས།	True/ བདེན།	True/ བདེན།	False/ མི་བདེན།	True/ བདེན།	Strongly Agree/ ཤུགས་ཅན་ ཁས་ལེན་ཡོདཔ།	Agree/ཁ་བཟེད་ནི།	Strongly Agree/ ཤུགས་ཅན་ ཁས་ལེན་ཡོདཔ།	Not Sure/ ངེས་གཏན་མེདཔ།	Strongly Agree/ ཤུགས་ཅན་ ཁས་ལེན་ཡོདཔ།	Agree/ཁ་བཟེད་ནི།	Always/ ཨ་རྟག་ར།	Always/ ཨ་རྟག་ར།	Always/ ཨ་རྟག་ར།	Sometimes/འཕྲལ་འཕྲལ།	Often/ ཡང་ཡང།	Sometimes/འཕྲལ་འཕྲལ།	Sometimes/འཕྲལ་འཕྲལ།	Never/ རྩ་ལས།	Sometimes/འཕྲལ་འཕྲལ།	Sometimes/འཕྲལ་འཕྲལ།
259	18-29	Male	Married	Secondary	Private sector		under 10,000	Dagana	Rural	Internet, Television, Friends and family	True/ བདེན།	True/ བདེན།	True/ བདེན།	True/ བདེན།	True/ བདེན།	True/ བདེན།	True/ བདེན།	Don’t Know/ མི་ཤེས།	True/ བདེན།	True/ བདེན།	False/ མི་བདེན།	True/ བདེན།	Strongly Agree/ ཤུགས་ཅན་ ཁས་ལེན་ཡོདཔ།	Agree/ཁ་བཟེད་ནི།	Agree/ཁ་བཟེད་ནི།	Agree/ཁ་བཟེད་ནི།	Strongly Agree/ ཤུགས་ཅན་ ཁས་ལེན་ཡོདཔ།	Strongly Agree/ ཤུགས་ཅན་ ཁས་ལེན་མེདཔ།	Always/ ཨ་རྟག་ར།	Always/ ཨ་རྟག་ར།	Always/ ཨ་རྟག་ར།	Sometimes/འཕྲལ་འཕྲལ།	Sometimes/འཕྲལ་འཕྲལ།	Always/ ཨ་རྟག་ར།	Always/ ཨ་རྟག་ར།	Sometimes/འཕྲལ་འཕྲལ།	Always/ ཨ་རྟག་ར།	Always/ ཨ་རྟག་ར།
260	30-39	Male	Married	Primary	Not-employed		under 10,000	Dagana	Rural	Television, Friends and family, "Social media (Facebook, WeChat, Instagram, etc)"	True/ བདེན།	True/ བདེན།	True/ བདེན།	True/ བདེན།	True/ བདེན།	True/ བདེན།	True/ བདེན།	Don’t Know/ མི་ཤེས།	True/ བདེན།	True/ བདེན།	Don’t Know/ མི་ཤེས།	True/ བདེན།	Agree/ཁ་བཟེད་ནི།	Strongly Agree/ ཤུགས་ཅན་ ཁས་ལེན་ཡོདཔ།	Not Sure/ ངེས་གཏན་མེདཔ།	Agree/ཁ་བཟེད་ནི།	Strongly Agree/ ཤུགས་ཅན་ ཁས་ལེན་ཡོདཔ།	Strongly Agree/ ཤུགས་ཅན་ ཁས་ལེན་མེདཔ།	Always/ ཨ་རྟག་ར།	Always/ ཨ་རྟག་ར།	Always/ ཨ་རྟག་ར།	Sometimes/འཕྲལ་འཕྲལ།	Sometimes/འཕྲལ་འཕྲལ།	Sometimes/འཕྲལ་འཕྲལ།	Often/ ཡང་ཡང།	Sometimes/འཕྲལ་འཕྲལ།	Sometimes/འཕྲལ་འཕྲལ།	Sometimes/འཕྲལ་འཕྲལ།
261	40-49	Female	Married	Secondary	other (please specify)	Business	more than 40,000	Dagana	Urban	Television, "Social media (Facebook, WeChat, Instagram, etc)", Internet, Health care professional, Friends and family, Poster	True/ བདེན།	True/ བདེན།	True/ བདེན།	True/ བདེན།	True/ བདེན།	True/ བདེན།	True/ བདེན།	True/ བདེན།	True/ བདེན།	True/ བདེན།	False/ མི་བདེན།	True/ བདེན།	Agree/ཁ་བཟེད་ནི།	Strongly Agree/ ཤུགས་ཅན་ ཁས་ལེན་ཡོདཔ།	Strongly Agree/ ཤུགས་ཅན་ ཁས་ལེན་ཡོདཔ།	Agree/ཁ་བཟེད་ནི།	Strongly Agree/ ཤུགས་ཅན་ ཁས་ལེན་ཡོདཔ།	Strongly Agree/ ཤུགས་ཅན་ ཁས་ལེན་མེདཔ།	Always/ ཨ་རྟག་ར།	Always/ ཨ་རྟག་ར།	Never/ རྩ་ལས།	Sometimes/འཕྲལ་འཕྲལ།	Always/ ཨ་རྟག་ར།	Always/ ཨ་རྟག་ར།	Always/ ཨ་རྟག་ར།	Sometimes/འཕྲལ་འཕྲལ།	Always/ ཨ་རྟག་ར།	Always/ ཨ་རྟག་ར།
262	18-29	Female	Married	University degree or more	Private sector		20,001-30,000	Dagana	Urban	"Social media (Facebook, WeChat, Instagram, etc)", Television, Internet, Health care professional, Friends and family, Poster	True/ བདེན།	True/ བདེན།	True/ བདེན།	True/ བདེན།	True/ བདེན།	True/ བདེན།	True/ བདེན།	True/ བདེན།	True/ བདེན།	True/ བདེན།	False/ མི་བདེན།	True/ བདེན།	Agree/ཁ་བཟེད་ནི།	Strongly Agree/ ཤུགས་ཅན་ ཁས་ལེན་ཡོདཔ།	Strongly Agree/ ཤུགས་ཅན་ ཁས་ལེན་ཡོདཔ།	Strongly Agree/ ཤུགས་ཅན་ ཁས་ལེན་ཡོདཔ།	Strongly Agree/ ཤུགས་ཅན་ ཁས་ལེན་ཡོདཔ།	Strongly Agree/ ཤུགས་ཅན་ ཁས་ལེན་མེདཔ།	Always/ ཨ་རྟག་ར།	Always/ ཨ་རྟག་ར།	Always/ ཨ་རྟག་ར།	Sometimes/འཕྲལ་འཕྲལ།	Always/ ཨ་རྟག་ར།	Sometimes/འཕྲལ་འཕྲལ།	Always/ ཨ་རྟག་ར།	Always/ ཨ་རྟག་ར།	Always/ ཨ་རྟག་ར།	Always/ ཨ་རྟག་ར།
263	40-49	Female	Married	Primary	Not-employed		under 10,000	Dagana	Urban	Television, "Social media (Facebook, WeChat, Instagram, etc)", Friends and family, Poster	True/ བདེན།	True/ བདེན།	True/ བདེན།	True/ བདེན།	True/ བདེན།	True/ བདེན།	True/ བདེན།	False/ མི་བདེན།	True/ བདེན།	True/ བདེན།	False/ མི་བདེན།	True/ བདེན།	Agree/ཁ་བཟེད་ནི།	Agree/ཁ་བཟེད་ནི།	Agree/ཁ་བཟེད་ནི།	Agree/ཁ་བཟེད་ནི།	Agree/ཁ་བཟེད་ནི།	Agree/ཁ་བཟེད་ནི།	Always/ ཨ་རྟག་ར།	Sometimes/འཕྲལ་འཕྲལ།	Always/ ཨ་རྟག་ར།	Sometimes/འཕྲལ་འཕྲལ།	Sometimes/འཕྲལ་འཕྲལ།	Always/ ཨ་རྟག་ར།	Always/ ཨ་རྟག་ར།	Always/ ཨ་རྟག་ར།	Always/ ཨ་རྟག་ར།	Always/ ཨ་རྟག་ར།
264	18-29	Female	Married	Secondary	other (please specify)	Business	20,001-30,000	Dagana	Urban	"Social media (Facebook, WeChat, Instagram, etc)", Television, Internet, Health care professional, Friends and family, Poster	True/ བདེན།	True/ བདེན།	Don’t Know/ མི་ཤེས།	True/ བདེན།	True/ བདེན།	True/ བདེན།	True/ བདེན།	Don’t Know/ མི་ཤེས།	True/ བདེན།	True/ བདེན།	False/ མི་བདེན།	True/ བདེན།	Strongly Agree/ ཤུགས་ཅན་ ཁས་ལེན་ཡོདཔ།	Strongly Agree/ ཤུགས་ཅན་ ཁས་ལེན་ཡོདཔ།	Agree/ཁ་བཟེད་ནི།	Strongly Agree/ ཤུགས་ཅན་ ཁས་ལེན་ཡོདཔ།	Strongly Agree/ ཤུགས་ཅན་ ཁས་ལེན་ཡོདཔ།	Strongly Agree/ ཤུགས་ཅན་ ཁས་ལེན་མེདཔ།	Always/ ཨ་རྟག་ར།	Sometimes/འཕྲལ་འཕྲལ།	Always/ ཨ་རྟག་ར།	Sometimes/འཕྲལ་འཕྲལ།	Sometimes/འཕྲལ་འཕྲལ།	Sometimes/འཕྲལ་འཕྲལ།	Always/ ཨ་རྟག་ར།	Sometimes/འཕྲལ་འཕྲལ།	Often/ ཡང་ཡང།	Always/ ཨ་རྟག་ར།
265	40-49	Female	Married	Primary	other (please specify)	Business	under 10,000	Dagana	Urban	Television, "Social media (Facebook, WeChat, Instagram, etc)", Friends and family, Health care professional, Poster	True/ བདེན།	True/ བདེན།	True/ བདེན།	True/ བདེན།	True/ བདེན།	True/ བདེན།	True/ བདེན།	True/ བདེན།	True/ བདེན།	True/ བདེན།	False/ མི་བདེན།	True/ བདེན།	Agree/ཁ་བཟེད་ནི།	Strongly Agree/ ཤུགས་ཅན་ ཁས་ལེན་ཡོདཔ།	Agree/ཁ་བཟེད་ནི།	Agree/ཁ་བཟེད་ནི།	Strongly Agree/ ཤུགས་ཅན་ ཁས་ལེན་ཡོདཔ།	Agree/ཁ་བཟེད་ནི།	Always/ ཨ་རྟག་ར།	Always/ ཨ་རྟག་ར།	Always/ ཨ་རྟག་ར།	Often/ ཡང་ཡང།	Always/ ཨ་རྟག་ར།	Always/ ཨ་རྟག་ར།	Always/ ཨ་རྟག་ར།	Sometimes/འཕྲལ་འཕྲལ།	Always/ ཨ་རྟག་ར།	Always/ ཨ་རྟག་ར།
266	30-39	Male	Married	Diploma	Government servant		under 10,000	Dagana	Urban	Television, "Social media (Facebook, WeChat, Instagram, etc)", Internet, Health care professional, Friends and family, Poster	True/ བདེན།	True/ བདེན།	True/ བདེན།	True/ བདེན།	True/ བདེན།	True/ བདེན།	True/ བདེན།	True/ བདེན།	True/ བདེན།	True/ བདེན།	False/ མི་བདེན།	True/ བདེན།	Strongly Agree/ ཤུགས་ཅན་ ཁས་ལེན་ཡོདཔ།	Strongly Agree/ ཤུགས་ཅན་ ཁས་ལེན་ཡོདཔ།	Strongly Agree/ ཤུགས་ཅན་ ཁས་ལེན་ཡོདཔ།	Strongly Agree/ ཤུགས་ཅན་ ཁས་ལེན་ཡོདཔ།	Strongly Agree/ ཤུགས་ཅན་ ཁས་ལེན་ཡོདཔ།	Strongly Agree/ ཤུགས་ཅན་ ཁས་ལེན་མེདཔ།	Always/ ཨ་རྟག་ར།	Often/ ཡང་ཡང།	Often/ ཡང་ཡང།	Often/ ཡང་ཡང།	Often/ ཡང་ཡང།	Often/ ཡང་ཡང།	Sometimes/འཕྲལ་འཕྲལ།	Sometimes/འཕྲལ་འཕྲལ།	Often/ ཡང་ཡང།	Never/ རྩ་ལས།
267	40-49	Female	Married	Secondary	other (please specify)	Business	10,001-20,000	Dagana	Urban	Television, "Social media (Facebook, WeChat, Instagram, etc)", Health care professional, Friends and family, Poster	True/ བདེན།	True/ བདེན།	True/ བདེན།	True/ བདེན།	True/ བདེན།	True/ བདེན།	True/ བདེན།	Don’t Know/ མི་ཤེས།	True/ བདེན།	True/ བདེན།	False/ མི་བདེན།	True/ བདེན།	Agree/ཁ་བཟེད་ནི།	Strongly Agree/ ཤུགས་ཅན་ ཁས་ལེན་ཡོདཔ།	Strongly Agree/ ཤུགས་ཅན་ ཁས་ལེན་ཡོདཔ།	Agree/ཁ་བཟེད་ནི།	Agree/ཁ་བཟེད་ནི།	Agree/ཁ་བཟེད་ནི།	Always/ ཨ་རྟག་ར།	Always/ ཨ་རྟག་ར།	Always/ ཨ་རྟག་ར།	Sometimes/འཕྲལ་འཕྲལ།	Always/ ཨ་རྟག་ར།	Often/ ཡང་ཡང།	Sometimes/འཕྲལ་འཕྲལ།	Sometimes/འཕྲལ་འཕྲལ།	Often/ ཡང་ཡང།	Always/ ཨ་རྟག་ར།
268	30-39	Female	Married	Secondary	other (please specify)	Business	30,001-40,000	Dagana	Urban	Television, "Social media (Facebook, WeChat, Instagram, etc)", Health care professional, Friends and family, Poster	True/ བདེན།	True/ བདེན།	Don’t Know/ མི་ཤེས།	True/ བདེན།	True/ བདེན།	True/ བདེན།	True/ བདེན།	True/ བདེན།	True/ བདེན།	True/ བདེན།	False/ མི་བདེན།	True/ བདེན།	Agree/ཁ་བཟེད་ནི།	Agree/ཁ་བཟེད་ནི།	Agree/ཁ་བཟེད་ནི།	Agree/ཁ་བཟེད་ནི།	Agree/ཁ་བཟེད་ནི།	Agree/ཁ་བཟེད་ནི།	Always/ ཨ་རྟག་ར།	Always/ ཨ་རྟག་ར།	Sometimes/འཕྲལ་འཕྲལ།	Sometimes/འཕྲལ་འཕྲལ།	Sometimes/འཕྲལ་འཕྲལ།	Sometimes/འཕྲལ་འཕྲལ།	Sometimes/འཕྲལ་འཕྲལ།	Sometimes/འཕྲལ་འཕྲལ།	Sometimes/འཕྲལ་འཕྲལ།	Always/ ཨ་རྟག་ར།
269	30-39	Male	Married	Secondary	other (please specify)	Business	more than 40,000	Dagana	Urban	Television, "Social media (Facebook, WeChat, Instagram, etc)", Internet, Health care professional, Friends and family, Poster	True/ བདེན།	True/ བདེན།	True/ བདེན།	True/ བདེན།	True/ བདེན།	True/ བདེན།	True/ བདེན།	Don’t Know/ མི་ཤེས།	True/ བདེན།	True/ བདེན།	False/ མི་བདེན།	True/ བདེན།	Agree/ཁ་བཟེད་ནི།	Agree/ཁ་བཟེད་ནི།	Agree/ཁ་བཟེད་ནི།	Agree/ཁ་བཟེད་ནི།	Agree/ཁ་བཟེད་ནི།	Agree/ཁ་བཟེད་ནི།	Always/ ཨ་རྟག་ར།	Always/ ཨ་རྟག་ར།	Always/ ཨ་རྟག་ར།	Always/ ཨ་རྟག་ར།	Sometimes/འཕྲལ་འཕྲལ།	Always/ ཨ་རྟག་ར།	Always/ ཨ་རྟག་ར།	Sometimes/འཕྲལ་འཕྲལ།	Often/ ཡང་ཡང།	Always/ ཨ་རྟག་ར།
270	40-49	Female	Married	Primary	Not-employed		under 10,000	Dagana	Urban	Television, "Social media (Facebook, WeChat, Instagram, etc)", Health care professional, Friends and family	True/ བདེན།	True/ བདེན།	True/ བདེན།	True/ བདེན།	True/ བདེན།	True/ བདེན།	True/ བདེན།	True/ བདེན།	True/ བདེན།	True/ བདེན།	False/ མི་བདེན།	True/ བདེན།	Agree/ཁ་བཟེད་ནི།	Agree/ཁ་བཟེད་ནི།	Agree/ཁ་བཟེད་ནི།	Agree/ཁ་བཟེད་ནི།	Agree/ཁ་བཟེད་ནི།	Agree/ཁ་བཟེད་ནི།	Always/ ཨ་རྟག་ར།	Never/ རྩ་ལས།	Always/ ཨ་རྟག་ར།	Sometimes/འཕྲལ་འཕྲལ།	Always/ ཨ་རྟག་ར།	Sometimes/འཕྲལ་འཕྲལ།	Always/ ཨ་རྟག་ར།	Often/ ཡང་ཡང།	Always/ ཨ་རྟག་ར།	Always/ ཨ་རྟག་ར།
271	40-49	Male	Married	Primary	other (please specify)	Farmer	10,001-20,000	Gasa	Rural	Television, "Social media (Facebook, WeChat, Instagram, etc)", Internet, Health care professional, Friends and family, Poster	True/ བདེན།	True/ བདེན།	True/ བདེན།	True/ བདེན།	True/ བདེན།	True/ བདེན།	True/ བདེན།	True/ བདེན།	True/ བདེན།	True/ བདེན།	False/ མི་བདེན།	True/ བདེན།	Strongly Agree/ ཤུགས་ཅན་ ཁས་ལེན་ཡོདཔ།	Strongly Agree/ ཤུགས་ཅན་ ཁས་ལེན་ཡོདཔ།	Strongly Agree/ ཤུགས་ཅན་ ཁས་ལེན་ཡོདཔ།	Agree/ཁ་བཟེད་ནི།	Strongly Agree/ ཤུགས་ཅན་ ཁས་ལེན་ཡོདཔ།	Strongly Agree/ ཤུགས་ཅན་ ཁས་ལེན་མེདཔ།	Often/ ཡང་ཡང།	Often/ ཡང་ཡང།	Often/ ཡང་ཡང།	Often/ ཡང་ཡང།	Always/ ཨ་རྟག་ར།	Often/ ཡང་ཡང།	Always/ ཨ་རྟག་ར།	Never/ རྩ་ལས།	Always/ ཨ་རྟག་ར།	Always/ ཨ་རྟག་ར།
272	50-59	Female	Divorced	Illiterate	other (please specify)	Farmer	under 10,000	Gasa	Rural	Television, "Social media (Facebook, WeChat, Instagram, etc)", Health care professional, Friends and family, Poster	True/ བདེན།	True/ བདེན།	True/ བདེན།	True/ བདེན།	True/ བདེན།	True/ བདེན།	True/ བདེན།	False/ མི་བདེན།	True/ བདེན།	True/ བདེན།	False/ མི་བདེན།	True/ བདེན།	Strongly Agree/ ཤུགས་ཅན་ ཁས་ལེན་ཡོདཔ།	Agree/ཁ་བཟེད་ནི།	Strongly Agree/ ཤུགས་ཅན་ ཁས་ལེན་ཡོདཔ།	Not Sure/ ངེས་གཏན་མེདཔ།	Strongly Agree/ ཤུགས་ཅན་ ཁས་ལེན་ཡོདཔ།	Strongly Agree/ ཤུགས་ཅན་ ཁས་ལེན་མེདཔ།	Often/ ཡང་ཡང།	Often/ ཡང་ཡང།	Always/ ཨ་རྟག་ར།	Always/ ཨ་རྟག་ར།	Often/ ཡང་ཡང།	Always/ ཨ་རྟག་ར།	Always/ ཨ་རྟག་ར།	Never/ རྩ་ལས།	Often/ ཡང་ཡང།	Always/ ཨ་རྟག་ར།
273	30-39	Male	Married	Secondary	other (please specify)	Diver	10,001-20,000	Gasa	Rural	Television, Newspaper, "Social media (Facebook, WeChat, Instagram, etc)", Internet, Health care professional, Friends and family, Poster	True/ བདེན།	True/ བདེན།	True/ བདེན།	True/ བདེན།	True/ བདེན།	True/ བདེན།	True/ བདེན།	True/ བདེན།	True/ བདེན།	True/ བདེན།	False/ མི་བདེན།	True/ བདེན།	Strongly Agree/ ཤུགས་ཅན་ ཁས་ལེན་ཡོདཔ།	Strongly Agree/ ཤུགས་ཅན་ ཁས་ལེན་ཡོདཔ།	Strongly Agree/ ཤུགས་ཅན་ ཁས་ལེན་ཡོདཔ།	Strongly Agree/ ཤུགས་ཅན་ ཁས་ལེན་ཡོདཔ།	Strongly Agree/ ཤུགས་ཅན་ ཁས་ལེན་ཡོདཔ།	Agree/ཁ་བཟེད་ནི།	Always/ ཨ་རྟག་ར།	Always/ ཨ་རྟག་ར།	Always/ ཨ་རྟག་ར།	Often/ ཡང་ཡང།	Often/ ཡང་ཡང།	Often/ ཡང་ཡང།	Always/ ཨ་རྟག་ར།	Never/ རྩ་ལས།	Always/ ཨ་རྟག་ར།	Always/ ཨ་རྟག་ར།
274	60 or more	Female	Widow(er)	Illiterate	other (please specify)	Farmer	under 10,000	Gasa	Rural	Television, Health care professional, Poster	True/ བདེན།	True/ བདེན།	True/ བདེན།	True/ བདེན།	True/ བདེན།	True/ བདེན།	True/ བདེན།	Don’t Know/ མི་ཤེས།	True/ བདེན།	True/ བདེན།	Don’t Know/ མི་ཤེས།	True/ བདེན།	Strongly Agree/ ཤུགས་ཅན་ ཁས་ལེན་ཡོདཔ།	Strongly Agree/ ཤུགས་ཅན་ ཁས་ལེན་ཡོདཔ།	Strongly Agree/ ཤུགས་ཅན་ ཁས་ལེན་ཡོདཔ།	Agree/ཁ་བཟེད་ནི།	Strongly Agree/ ཤུགས་ཅན་ ཁས་ལེན་ཡོདཔ།	Strongly Agree/ ཤུགས་ཅན་ ཁས་ལེན་མེདཔ།	Often/ ཡང་ཡང།	Often/ ཡང་ཡང།	Often/ ཡང་ཡང།	Often/ ཡང་ཡང།	Always/ ཨ་རྟག་ར།	Always/ ཨ་རྟག་ར།	Always/ ཨ་རྟག་ར།	Never/ རྩ་ལས།	Always/ ཨ་རྟག་ར།	Always/ ཨ་རྟག་ར།
275	50-59	Female	Married	Illiterate	other (please specify)	Farmer	under 10,000	Gasa	Rural	Television, "Social media (Facebook, WeChat, Instagram, etc)", Health care professional, Friends and family, Poster	True/ བདེན།	True/ བདེན།	True/ བདེན།	True/ བདེན།	True/ བདེན།	True/ བདེན།	True/ བདེན།	Don’t Know/ མི་ཤེས།	True/ བདེན།	True/ བདེན།	False/ མི་བདེན།	True/ བདེན།	Strongly Agree/ ཤུགས་ཅན་ ཁས་ལེན་ཡོདཔ།	Strongly Agree/ ཤུགས་ཅན་ ཁས་ལེན་ཡོདཔ།	Agree/ཁ་བཟེད་ནི།	Agree/ཁ་བཟེད་ནི།	Strongly Agree/ ཤུགས་ཅན་ ཁས་ལེན་ཡོདཔ།	Strongly Agree/ ཤུགས་ཅན་ ཁས་ལེན་མེདཔ།	Always/ ཨ་རྟག་ར།	Always/ ཨ་རྟག་ར།	Always/ ཨ་རྟག་ར།	Often/ ཡང་ཡང།	Always/ ཨ་རྟག་ར།	Always/ ཨ་རྟག་ར།	Often/ ཡང་ཡང།	Never/ རྩ་ལས།	Always/ ཨ་རྟག་ར།	Always/ ཨ་རྟག་ར།
276	40-49	Female	Married	Illiterate	Government servant		under 10,000	Gasa	Rural	Health care professional, Television, Friends and family, Poster, "Social media (Facebook, WeChat, Instagram, etc)"	True/ བདེན།	True/ བདེན།	True/ བདེན།	True/ བདེན།	True/ བདེན།	True/ བདེན།	True/ བདེན།	True/ བདེན།	True/ བདེན།	True/ བདེན།	False/ མི་བདེན།	Don’t Know/ མི་ཤེས།	Strongly Agree/ ཤུགས་ཅན་ ཁས་ལེན་ཡོདཔ།	Strongly Agree/ ཤུགས་ཅན་ ཁས་ལེན་ཡོདཔ།	Strongly Agree/ ཤུགས་ཅན་ ཁས་ལེན་ཡོདཔ།	Agree/ཁ་བཟེད་ནི།	Strongly Agree/ ཤུགས་ཅན་ ཁས་ལེན་ཡོདཔ།	Strongly Agree/ ཤུགས་ཅན་ ཁས་ལེན་མེདཔ།	Often/ ཡང་ཡང།	Always/ ཨ་རྟག་ར།	Often/ ཡང་ཡང།	Always/ ཨ་རྟག་ར།	Always/ ཨ་རྟག་ར།	Always/ ཨ་རྟག་ར།	Always/ ཨ་རྟག་ར།	Never/ རྩ་ལས།	Always/ ཨ་རྟག་ར།	Always/ ཨ་རྟག་ར།
277	30-39	Male	Unmarried	Illiterate	other (please specify)	DoR	under 10,000	Gasa	Rural	Health care professional, Poster	True/ བདེན།	True/ བདེན།	True/ བདེན།	True/ བདེན།	True/ བདེན།	True/ བདེན།	True/ བདེན།	True/ བདེན།	True/ བདེན།	True/ བདེན།	False/ མི་བདེན།	True/ བདེན།	Agree/ཁ་བཟེད་ནི།	Agree/ཁ་བཟེད་ནི།	Not Sure/ ངེས་གཏན་མེདཔ།	Agree/ཁ་བཟེད་ནི།	Agree/ཁ་བཟེད་ནི།	Strongly Agree/ ཤུགས་ཅན་ ཁས་ལེན་མེདཔ།	Often/ ཡང་ཡང།	Often/ ཡང་ཡང།	Often/ ཡང་ཡང།	Often/ ཡང་ཡང།	Always/ ཨ་རྟག་ར།	Always/ ཨ་རྟག་ར།	Always/ ཨ་རྟག་ར།	Never/ རྩ་ལས།	Often/ ཡང་ཡང།	Often/ ཡང་ཡང།
278	30-39	Female	Married	Illiterate	other (please specify)	DoR	under 10,000	Gasa	Rural	Television, "Social media (Facebook, WeChat, Instagram, etc)", Health care professional, Friends and family, Poster	True/ བདེན།	True/ བདེན།	True/ བདེན།	True/ བདེན།	True/ བདེན།	True/ བདེན།	True/ བདེན།	True/ བདེན།	True/ བདེན།	True/ བདེན།	False/ མི་བདེན།	True/ བདེན།	Strongly Agree/ ཤུགས་ཅན་ ཁས་ལེན་ཡོདཔ།	Strongly Agree/ ཤུགས་ཅན་ ཁས་ལེན་ཡོདཔ།	Agree/ཁ་བཟེད་ནི།	Agree/ཁ་བཟེད་ནི།	Agree/ཁ་བཟེད་ནི།	Agree/ཁ་བཟེད་ནི།	Often/ ཡང་ཡང།	Often/ ཡང་ཡང།	Often/ ཡང་ཡང།	Often/ ཡང་ཡང།	Often/ ཡང་ཡང།	Often/ ཡང་ཡང།	Always/ ཨ་རྟག་ར།	Never/ རྩ་ལས།	Often/ ཡང་ཡང།	Often/ ཡང་ཡང།
279	40-49	Female	Married	Illiterate	other (please specify)	Farmer	under 10,000	Gasa	Rural	Television, "Social media (Facebook, WeChat, Instagram, etc)", Health care professional, Friends and family, Poster	True/ བདེན།	True/ བདེན།	True/ བདེན།	True/ བདེན།	True/ བདེན།	True/ བདེན།	True/ བདེན།	Don’t Know/ མི་ཤེས།	True/ བདེན།	True/ བདེན།	False/ མི་བདེན།	True/ བདེན།	Strongly Agree/ ཤུགས་ཅན་ ཁས་ལེན་ཡོདཔ།	Strongly Agree/ ཤུགས་ཅན་ ཁས་ལེན་ཡོདཔ།	Strongly Agree/ ཤུགས་ཅན་ ཁས་ལེན་ཡོདཔ།	Agree/ཁ་བཟེད་ནི།	Strongly Agree/ ཤུགས་ཅན་ ཁས་ལེན་ཡོདཔ།	Strongly Agree/ ཤུགས་ཅན་ ཁས་ལེན་མེདཔ།	Always/ ཨ་རྟག་ར།	Always/ ཨ་རྟག་ར།	Always/ ཨ་རྟག་ར།	Always/ ཨ་རྟག་ར།	Often/ ཡང་ཡང།	Always/ ཨ་རྟག་ར།	Always/ ཨ་རྟག་ར།	Sometimes/འཕྲལ་འཕྲལ།	Always/ ཨ་རྟག་ར།	Always/ ཨ་རྟག་ར།
280	30-39	Male	Unmarried	Monastic education	Not-employed		under 10,000	Gasa	Rural	Television, "Social media (Facebook, WeChat, Instagram, etc)", Health care professional, Friends and family, Poster	True/ བདེན།	True/ བདེན།	True/ བདེན།	True/ བདེན།	True/ བདེན།	True/ བདེན།	True/ བདེན།	True/ བདེན།	True/ བདེན།	True/ བདེན།	False/ མི་བདེན།	True/ བདེན།	Strongly Agree/ ཤུགས་ཅན་ ཁས་ལེན་ཡོདཔ།	Strongly Agree/ ཤུགས་ཅན་ ཁས་ལེན་ཡོདཔ།	Agree/ཁ་བཟེད་ནི།	Agree/ཁ་བཟེད་ནི།	Agree/ཁ་བཟེད་ནི།	Strongly Agree/ ཤུགས་ཅན་ ཁས་ལེན་མེདཔ།	Always/ ཨ་རྟག་ར།	Always/ ཨ་རྟག་ར།	Always/ ཨ་རྟག་ར།	Always/ ཨ་རྟག་ར།	Always/ ཨ་རྟག་ར།	Always/ ཨ་རྟག་ར།	Always/ ཨ་རྟག་ར།	Never/ རྩ་ལས།	Often/ ཡང་ཡང།	Always/ ཨ་རྟག་ར།
281	30-39	Female	Married	Illiterate	other (please specify)	Farner	10,001-20,000	Gasa	Rural	Television, "Social media (Facebook, WeChat, Instagram, etc)", Health care professional, Poster, Friends and family	True/ བདེན།	True/ བདེན།	True/ བདེན།	True/ བདེན།	True/ བདེན།	True/ བདེན།	True/ བདེན།	True/ བདེན།	True/ བདེན།	True/ བདེན།	False/ མི་བདེན།	True/ བདེན།	Strongly Agree/ ཤུགས་ཅན་ ཁས་ལེན་ཡོདཔ།	Strongly Agree/ ཤུགས་ཅན་ ཁས་ལེན་ཡོདཔ།	Agree/ཁ་བཟེད་ནི།	Agree/ཁ་བཟེད་ནི།	Agree/ཁ་བཟེད་ནི།	Strongly Agree/ ཤུགས་ཅན་ ཁས་ལེན་མེདཔ།	Often/ ཡང་ཡང།	Often/ ཡང་ཡང།	Often/ ཡང་ཡང།	Often/ ཡང་ཡང།	Always/ ཨ་རྟག་ར།	Always/ ཨ་རྟག་ར།	Always/ ཨ་རྟག་ར།	Never/ རྩ་ལས།	Often/ ཡང་ཡང།	Always/ ཨ་རྟག་ར།
282	50-59	Male	Married	Illiterate	other (please specify)	Businesswomen	30,001-40,000	Gasa	Rural	Television, "Social media (Facebook, WeChat, Instagram, etc)", Newspaper, Health care professional, Friends and family, Poster	True/ བདེན།	True/ བདེན།	True/ བདེན།	True/ བདེན།	True/ བདེན།	True/ བདེན།	True/ བདེན།	True/ བདེན།	True/ བདེན།	True/ བདེན།	False/ མི་བདེན།	True/ བདེན།	Strongly Agree/ ཤུགས་ཅན་ ཁས་ལེན་ཡོདཔ།	Strongly Agree/ ཤུགས་ཅན་ ཁས་ལེན་ཡོདཔ།	Strongly Agree/ ཤུགས་ཅན་ ཁས་ལེན་ཡོདཔ།	Agree/ཁ་བཟེད་ནི།	Strongly Agree/ ཤུགས་ཅན་ ཁས་ལེན་ཡོདཔ།	Strongly Agree/ ཤུགས་ཅན་ ཁས་ལེན་མེདཔ།	Always/ ཨ་རྟག་ར།	Always/ ཨ་རྟག་ར།	Always/ ཨ་རྟག་ར།	Always/ ཨ་རྟག་ར།	Always/ ཨ་རྟག་ར།	Always/ ཨ་རྟག་ར།	Always/ ཨ་རྟག་ར།	Never/ རྩ་ལས།	Always/ ཨ་རྟག་ར།	Always/ ཨ་རྟག་ར།
283	30-39	Male	Unmarried	Monastic education	other (please specify)	Busine	20,001-30,000	Gasa	Rural	Television, Newspaper, "Social media (Facebook, WeChat, Instagram, etc)", Health care professional, Friends and family, Poster	True/ བདེན།	True/ བདེན།	True/ བདེན།	True/ བདེན།	True/ བདེན།	True/ བདེན།	True/ བདེན།	True/ བདེན།	True/ བདེན།	True/ བདེན།	False/ མི་བདེན།	True/ བདེན།	Strongly Agree/ ཤུགས་ཅན་ ཁས་ལེན་ཡོདཔ།	Strongly Agree/ ཤུགས་ཅན་ ཁས་ལེན་ཡོདཔ།	Strongly Agree/ ཤུགས་ཅན་ ཁས་ལེན་ཡོདཔ།	Agree/ཁ་བཟེད་ནི།	Agree/ཁ་བཟེད་ནི།	Strongly Agree/ ཤུགས་ཅན་ ཁས་ལེན་མེདཔ།	Always/ ཨ་རྟག་ར།	Always/ ཨ་རྟག་ར།	Always/ ཨ་རྟག་ར།	Always/ ཨ་རྟག་ར།	Always/ ཨ་རྟག་ར།	Always/ ཨ་རྟག་ར།	Always/ ཨ་རྟག་ར།	Never/ རྩ་ལས།	Always/ ཨ་རྟག་ར།	Always/ ཨ་རྟག་ར།
284	60 or more	Female	Widow(er)	Illiterate	other (please specify)	Farmer	under 10,000	Gasa	Rural	Television, "Social media (Facebook, WeChat, Instagram, etc)", Health care professional, Friends and family, Poster	True/ བདེན།	True/ བདེན།	True/ བདེན།	True/ བདེན།	True/ བདེན།	True/ བདེན།	True/ བདེན།	True/ བདེན།	True/ བདེན།	True/ བདེན།	False/ མི་བདེན།	True/ བདེན།	Strongly Agree/ ཤུགས་ཅན་ ཁས་ལེན་ཡོདཔ།	Strongly Agree/ ཤུགས་ཅན་ ཁས་ལེན་ཡོདཔ།	Strongly Agree/ ཤུགས་ཅན་ ཁས་ལེན་ཡོདཔ།	Strongly Agree/ ཤུགས་ཅན་ ཁས་ལེན་ཡོདཔ།	Strongly Agree/ ཤུགས་ཅན་ ཁས་ལེན་ཡོདཔ།	Strongly Agree/ ཤུགས་ཅན་ ཁས་ལེན་མེདཔ།	Always/ ཨ་རྟག་ར།	Always/ ཨ་རྟག་ར།	Always/ ཨ་རྟག་ར།	Sometimes/འཕྲལ་འཕྲལ།	Always/ ཨ་རྟག་ར།	Always/ ཨ་རྟག་ར།	Always/ ཨ་རྟག་ར།	Never/ རྩ་ལས།	Sometimes/འཕྲལ་འཕྲལ།	Often/ ཡང་ཡང།
285	30-39	Male	Married	Illiterate	other (please specify)	Farmer	10,001-20,000	Gasa	Rural	Television, "Social media (Facebook, WeChat, Instagram, etc)", Health care professional, Friends and family, Poster	True/ བདེན།	True/ བདེན།	True/ བདེན།	True/ བདེན།	True/ བདེན།	True/ བདེན།	True/ བདེན།	True/ བདེན།	True/ བདེན།	True/ བདེན།	False/ མི་བདེན།	True/ བདེན།	Strongly Agree/ ཤུགས་ཅན་ ཁས་ལེན་ཡོདཔ།	Strongly Agree/ ཤུགས་ཅན་ ཁས་ལེན་ཡོདཔ།	Agree/ཁ་བཟེད་ནི།	Agree/ཁ་བཟེད་ནི།	Strongly Agree/ ཤུགས་ཅན་ ཁས་ལེན་ཡོདཔ།	Strongly Agree/ ཤུགས་ཅན་ ཁས་ལེན་མེདཔ།	Always/ ཨ་རྟག་ར།	Always/ ཨ་རྟག་ར།	Often/ ཡང་ཡང།	Often/ ཡང་ཡང།	Always/ ཨ་རྟག་ར།	Always/ ཨ་རྟག་ར།	Always/ ཨ་རྟག་ར།	Always/ ཨ་རྟག་ར།	Always/ ཨ་རྟག་ར།	Often/ ཡང་ཡང།
286	60 or more	Female	Married	Illiterate	other (please specify)	Farmer	10,001-20,000	Gasa	Rural	Television, Health care professional, Friends and family, Poster	True/ བདེན།	True/ བདེན།	True/ བདེན།	True/ བདེན།	True/ བདེན།	True/ བདེན།	True/ བདེན།	True/ བདེན།	True/ བདེན།	True/ བདེན།	False/ མི་བདེན།	True/ བདེན།	Strongly Agree/ ཤུགས་ཅན་ ཁས་ལེན་ཡོདཔ།	Strongly Agree/ ཤུགས་ཅན་ ཁས་ལེན་ཡོདཔ།	Strongly Agree/ ཤུགས་ཅན་ ཁས་ལེན་ཡོདཔ།	Agree/ཁ་བཟེད་ནི།	Agree/ཁ་བཟེད་ནི།	Strongly Agree/ ཤུགས་ཅན་ ཁས་ལེན་མེདཔ།	Always/ ཨ་རྟག་ར།	Always/ ཨ་རྟག་ར།	Always/ ཨ་རྟག་ར།	Always/ ཨ་རྟག་ར།	Always/ ཨ་རྟག་ར།	Always/ ཨ་རྟག་ར།	Always/ ཨ་རྟག་ར།	Never/ རྩ་ལས།	Always/ ཨ་རྟག་ར།	Sometimes/འཕྲལ་འཕྲལ།
287	50-59	Female	Widow(er)	Illiterate	other (please specify)	Farmer	10,001-20,000	Gasa	Rural	Television, "Social media (Facebook, WeChat, Instagram, etc)", Health care professional, Friends and family, Poster	True/ བདེན།	True/ བདེན།	True/ བདེན།	True/ བདེན།	True/ བདེན།	True/ བདེན།	True/ བདེན།	True/ བདེན།	True/ བདེན།	True/ བདེན།	False/ མི་བདེན།	True/ བདེན།	Strongly Agree/ ཤུགས་ཅན་ ཁས་ལེན་ཡོདཔ།	Strongly Agree/ ཤུགས་ཅན་ ཁས་ལེན་ཡོདཔ།	Agree/ཁ་བཟེད་ནི།	Agree/ཁ་བཟེད་ནི།	Strongly Agree/ ཤུགས་ཅན་ ཁས་ལེན་ཡོདཔ།	Strongly Agree/ ཤུགས་ཅན་ ཁས་ལེན་མེདཔ།	Always/ ཨ་རྟག་ར།	Always/ ཨ་རྟག་ར།	Always/ ཨ་རྟག་ར།	Always/ ཨ་རྟག་ར།	Always/ ཨ་རྟག་ར།	Always/ ཨ་རྟག་ར།	Always/ ཨ་རྟག་ར།	Never/ རྩ་ལས།	Always/ ཨ་རྟག་ར།	Never/ རྩ་ལས།
288	60 or more	Female	Married	Illiterate	other (please specify)	Farmer	under 10,000	Gasa	Rural	Television, Health care professional, Friends and family, Poster	True/ བདེན།	True/ བདེན།	True/ བདེན།	True/ བདེན།	True/ བདེན།	True/ བདེན།	True/ བདེན།	True/ བདེན།	True/ བདེན།	True/ བདེན།	False/ མི་བདེན།	True/ བདེན།	Strongly Agree/ ཤུགས་ཅན་ ཁས་ལེན་ཡོདཔ།	Strongly Agree/ ཤུགས་ཅན་ ཁས་ལེན་ཡོདཔ།	Strongly Agree/ ཤུགས་ཅན་ ཁས་ལེན་ཡོདཔ།	Agree/ཁ་བཟེད་ནི།	Strongly Agree/ ཤུགས་ཅན་ ཁས་ལེན་ཡོདཔ།	Strongly Agree/ ཤུགས་ཅན་ ཁས་ལེན་མེདཔ།	Always/ ཨ་རྟག་ར།	Always/ ཨ་རྟག་ར།	Always/ ཨ་རྟག་ར།	Always/ ཨ་རྟག་ར།	Always/ ཨ་རྟག་ར།	Always/ ཨ་རྟག་ར།	Always/ ཨ་རྟག་ར།	Never/ རྩ་ལས།	Always/ ཨ་རྟག་ར།	Always/ ཨ་རྟག་ར།
289	60 or more	Male	Widow(er)	Illiterate	other (please specify)	Farmer	under 10,000	Gasa	Rural	Television, "Social media (Facebook, WeChat, Instagram, etc)", Health care professional, Friends and family, Poster	True/ བདེན།	True/ བདེན།	True/ བདེན།	True/ བདེན།	True/ བདེན།	True/ བདེན།	True/ བདེན།	True/ བདེན།	True/ བདེན།	True/ བདེན།	False/ མི་བདེན།	True/ བདེན།	Strongly Agree/ ཤུགས་ཅན་ ཁས་ལེན་ཡོདཔ།	Strongly Agree/ ཤུགས་ཅན་ ཁས་ལེན་ཡོདཔ།	Strongly Agree/ ཤུགས་ཅན་ ཁས་ལེན་ཡོདཔ།	Agree/ཁ་བཟེད་ནི།	Agree/ཁ་བཟེད་ནི།	Strongly Agree/ ཤུགས་ཅན་ ཁས་ལེན་མེདཔ།	Always/ ཨ་རྟག་ར།	Always/ ཨ་རྟག་ར།	Often/ ཡང་ཡང།	Often/ ཡང་ཡང།	Always/ ཨ་རྟག་ར།	Always/ ཨ་རྟག་ར།	Always/ ཨ་རྟག་ར།	Never/ རྩ་ལས།	Always/ ཨ་རྟག་ར།	Always/ ཨ་རྟག་ར།
290	40-49	Male	Married	Secondary	other (please specify)	BPC	10,001-20,000	Gasa	Rural	Television, Newspaper, "Social media (Facebook, WeChat, Instagram, etc)", Internet, Health care professional, Friends and family, Poster	True/ བདེན།	True/ བདེན།	True/ བདེན།	True/ བདེན།	True/ བདེན།	True/ བདེན།	True/ བདེན།	True/ བདེན།	True/ བདེན།	True/ བདེན།	False/ མི་བདེན།	True/ བདེན།	Strongly Agree/ ཤུགས་ཅན་ ཁས་ལེན་ཡོདཔ།	Agree/ཁ་བཟེད་ནི།	Agree/ཁ་བཟེད་ནི།	Agree/ཁ་བཟེད་ནི།	Agree/ཁ་བཟེད་ནི།	Agree/ཁ་བཟེད་ནི།	Always/ ཨ་རྟག་ར།	Always/ ཨ་རྟག་ར།	Always/ ཨ་རྟག་ར།	Always/ ཨ་རྟག་ར།	Always/ ཨ་རྟག་ར།	Always/ ཨ་རྟག་ར།	Always/ ཨ་རྟག་ར།	Never/ རྩ་ལས།	Always/ ཨ་རྟག་ར།	Always/ ཨ་རྟག་ར།
291	40-49	Male	Married	Illiterate	other (please specify)	Farmer	10,001-20,000	Gasa	Rural	Television, Newspaper, "Social media (Facebook, WeChat, Instagram, etc)", Health care professional, Friends and family, Poster	True/ བདེན།	True/ བདེན།	True/ བདེན།	True/ བདེན།	True/ བདེན།	True/ བདེན།	True/ བདེན།	True/ བདེན།	True/ བདེན།	True/ བདེན།	False/ མི་བདེན།	True/ བདེན།	Strongly Agree/ ཤུགས་ཅན་ ཁས་ལེན་ཡོདཔ།	Strongly Agree/ ཤུགས་ཅན་ ཁས་ལེན་ཡོདཔ།	Agree/ཁ་བཟེད་ནི།	Agree/ཁ་བཟེད་ནི།	Agree/ཁ་བཟེད་ནི།	Strongly Agree/ ཤུགས་ཅན་ ཁས་ལེན་མེདཔ།	Always/ ཨ་རྟག་ར།	Always/ ཨ་རྟག་ར།	Always/ ཨ་རྟག་ར།	Always/ ཨ་རྟག་ར།	Always/ ཨ་རྟག་ར།	Always/ ཨ་རྟག་ར།	Always/ ཨ་རྟག་ར།	Never/ རྩ་ལས།	Always/ ཨ་རྟག་ར།	Always/ ཨ་རྟག་ར།
292	18-29	Male	Unmarried	Secondary	Private sector		10,001-20,000	Gasa	Rural	Television, "Social media (Facebook, WeChat, Instagram, etc)", Internet, Health care professional, Friends and family, Poster	True/ བདེན།	True/ བདེན།	True/ བདེན།	True/ བདེན།	True/ བདེན།	True/ བདེན།	True/ བདེན།	True/ བདེན།	True/ བདེན།	True/ བདེན།	False/ མི་བདེན།	True/ བདེན།	Strongly Agree/ ཤུགས་ཅན་ ཁས་ལེན་ཡོདཔ།	Agree/ཁ་བཟེད་ནི།	Strongly Agree/ ཤུགས་ཅན་ ཁས་ལེན་ཡོདཔ།	Agree/ཁ་བཟེད་ནི།	Agree/ཁ་བཟེད་ནི།	Agree/ཁ་བཟེད་ནི།	Always/ ཨ་རྟག་ར།	Often/ ཡང་ཡང།	Always/ ཨ་རྟག་ར།	Always/ ཨ་རྟག་ར།	Always/ ཨ་རྟག་ར།	Always/ ཨ་རྟག་ར།	Always/ ཨ་རྟག་ར།	Never/ རྩ་ལས།	Always/ ཨ་རྟག་ར།	Always/ ཨ་རྟག་ར།
293	60 or more	Female	Widow(er)	Illiterate	other (please specify)	Farmer	under 10,000	Gasa	Rural	Television, Health care professional, Poster, Friends and family	True/ བདེན།	True/ བདེན།	True/ བདེན།	True/ བདེན།	True/ བདེན།	True/ བདེན།	True/ བདེན།	True/ བདེན།	True/ བདེན།	True/ བདེན།	Don’t Know/ མི་ཤེས།	True/ བདེན།	Strongly Agree/ ཤུགས་ཅན་ ཁས་ལེན་ཡོདཔ།	Strongly Agree/ ཤུགས་ཅན་ ཁས་ལེན་ཡོདཔ།	Strongly Agree/ ཤུགས་ཅན་ ཁས་ལེན་ཡོདཔ།	Strongly Agree/ ཤུགས་ཅན་ ཁས་ལེན་ཡོདཔ།	Strongly Agree/ ཤུགས་ཅན་ ཁས་ལེན་ཡོདཔ།	Strongly Agree/ ཤུགས་ཅན་ ཁས་ལེན་མེདཔ།	Always/ ཨ་རྟག་ར།	Always/ ཨ་རྟག་ར།	Always/ ཨ་རྟག་ར།	Always/ ཨ་རྟག་ར།	Always/ ཨ་རྟག་ར།	Always/ ཨ་རྟག་ར།	Sometimes/འཕྲལ་འཕྲལ།	Never/ རྩ་ལས།	Always/ ཨ་རྟག་ར།	Always/ ཨ་རྟག་ར།
294	18-29	Female	Married	Secondary	other (please specify)	Farmer	under 10,000	Gasa	Rural	Television, "Social media (Facebook, WeChat, Instagram, etc)", Health care professional, Friends and family, Poster	True/ བདེན།	True/ བདེན།	True/ བདེན།	True/ བདེན།	True/ བདེན།	True/ བདེན།	True/ བདེན།	True/ བདེན།	True/ བདེན།	True/ བདེན།	False/ མི་བདེན།	True/ བདེན།	Strongly Agree/ ཤུགས་ཅན་ ཁས་ལེན་ཡོདཔ།	Strongly Agree/ ཤུགས་ཅན་ ཁས་ལེན་ཡོདཔ།	Strongly Agree/ ཤུགས་ཅན་ ཁས་ལེན་ཡོདཔ།	Strongly Agree/ ཤུགས་ཅན་ ཁས་ལེན་ཡོདཔ།	Strongly Agree/ ཤུགས་ཅན་ ཁས་ལེན་ཡོདཔ།	Strongly Agree/ ཤུགས་ཅན་ ཁས་ལེན་མེདཔ།	Always/ ཨ་རྟག་ར།	Always/ ཨ་རྟག་ར།	Always/ ཨ་རྟག་ར།	Always/ ཨ་རྟག་ར།	Always/ ཨ་རྟག་ར།	Always/ ཨ་རྟག་ར།	Always/ ཨ་རྟག་ར།	Never/ རྩ་ལས།	Always/ ཨ་རྟག་ར།	Always/ ཨ་རྟག་ར།
295	60 or more	Female	Unmarried	Illiterate	other (please specify)	Farmer	under 10,000	Gasa	Rural	Health care professional, Poster	True/ བདེན།	True/ བདེན།	True/ བདེན།	True/ བདེན།	True/ བདེན།	True/ བདེན།	True/ བདེན།	True/ བདེན།	True/ བདེན།	True/ བདེན།	False/ མི་བདེན།	True/ བདེན།	Agree/ཁ་བཟེད་ནི།	Strongly Agree/ ཤུགས་ཅན་ ཁས་ལེན་ཡོདཔ།	Strongly Agree/ ཤུགས་ཅན་ ཁས་ལེན་ཡོདཔ།	Strongly Agree/ ཤུགས་ཅན་ ཁས་ལེན་ཡོདཔ།	Strongly Agree/ ཤུགས་ཅན་ ཁས་ལེན་ཡོདཔ།	Strongly Agree/ ཤུགས་ཅན་ ཁས་ལེན་མེདཔ།	Often/ ཡང་ཡང།	Often/ ཡང་ཡང།	Always/ ཨ་རྟག་ར།	Always/ ཨ་རྟག་ར།	Always/ ཨ་རྟག་ར།	Always/ ཨ་རྟག་ར།	Always/ ཨ་རྟག་ར།	Never/ རྩ་ལས།	Always/ ཨ་རྟག་ར།	Always/ ཨ་རྟག་ར།
296	50-59	Female	Widow(er)	Illiterate	other (please specify)	Farmer	under 10,000	Gasa	Rural	Radio, Television, "Social media (Facebook, WeChat, Instagram, etc)", Health care professional, Friends and family, Poster	True/ བདེན།	True/ བདེན།	True/ བདེན།	True/ བདེན།	True/ བདེན།	True/ བདེན།	True/ བདེན།	True/ བདེན།	True/ བདེན།	True/ བདེན།	False/ མི་བདེན།	True/ བདེན།	Strongly Agree/ ཤུགས་ཅན་ ཁས་ལེན་ཡོདཔ།	Agree/ཁ་བཟེད་ནི།	Strongly Agree/ ཤུགས་ཅན་ ཁས་ལེན་ཡོདཔ།	Strongly Agree/ ཤུགས་ཅན་ ཁས་ལེན་ཡོདཔ།	Strongly Agree/ ཤུགས་ཅན་ ཁས་ལེན་ཡོདཔ།	Strongly Agree/ ཤུགས་ཅན་ ཁས་ལེན་མེདཔ།	Always/ ཨ་རྟག་ར།	Always/ ཨ་རྟག་ར།	Always/ ཨ་རྟག་ར།	Always/ ཨ་རྟག་ར།	Always/ ཨ་རྟག་ར།	Always/ ཨ་རྟག་ར།	Always/ ཨ་རྟག་ར།	Never/ རྩ་ལས།	Always/ ཨ་རྟག་ར།	Always/ ཨ་རྟག་ར།
297	18-29	Female	Unmarried	Secondary	Student		under 10,000	Gasa	Rural	Television, Health care professional, Internet, Friends and family, Poster	True/ བདེན།	True/ བདེན།	True/ བདེན།	True/ བདེན།	True/ བདེན།	True/ བདེན།	True/ བདེན།	True/ བདེན།	True/ བདེན།	True/ བདེན།	False/ མི་བདེན།	True/ བདེན།	Strongly Agree/ ཤུགས་ཅན་ ཁས་ལེན་ཡོདཔ།	Strongly Agree/ ཤུགས་ཅན་ ཁས་ལེན་ཡོདཔ།	Strongly Agree/ ཤུགས་ཅན་ ཁས་ལེན་ཡོདཔ།	Agree/ཁ་བཟེད་ནི།	Strongly Agree/ ཤུགས་ཅན་ ཁས་ལེན་ཡོདཔ།	Strongly Agree/ ཤུགས་ཅན་ ཁས་ལེན་མེདཔ།	Always/ ཨ་རྟག་ར།	Always/ ཨ་རྟག་ར།	Always/ ཨ་རྟག་ར།	Always/ ཨ་རྟག་ར།	Always/ ཨ་རྟག་ར།	Always/ ཨ་རྟག་ར།	Always/ ཨ་རྟག་ར།	Never/ རྩ་ལས།	Always/ ཨ་རྟག་ར།	Always/ ཨ་རྟག་ར།
298	50-59	Female	Unmarried	Illiterate	other (please specify)	Farmer	under 10,000	Gasa	Rural	Television, Health care professional	True/ བདེན།	True/ བདེན།	True/ བདེན།	True/ བདེན།	True/ བདེན།	True/ བདེན།	True/ བདེན།	True/ བདེན།	True/ བདེན།	True/ བདེན།	False/ མི་བདེན།	True/ བདེན།	Agree/ཁ་བཟེད་ནི།	Strongly Agree/ ཤུགས་ཅན་ ཁས་ལེན་ཡོདཔ།	Agree/ཁ་བཟེད་ནི།	Strongly Agree/ ཤུགས་ཅན་ ཁས་ལེན་ཡོདཔ།	Strongly Agree/ ཤུགས་ཅན་ ཁས་ལེན་ཡོདཔ།	Strongly Agree/ ཤུགས་ཅན་ ཁས་ལེན་མེདཔ།	Always/ ཨ་རྟག་ར།	Often/ ཡང་ཡང།	Always/ ཨ་རྟག་ར།	Always/ ཨ་རྟག་ར།	Always/ ཨ་རྟག་ར།	Always/ ཨ་རྟག་ར།	Always/ ཨ་རྟག་ར།	Never/ རྩ་ལས།	Always/ ཨ་རྟག་ར།	Always/ ཨ་རྟག་ར།
299	50-59	Female	Married	Illiterate	other (please specify)	Farmer	10,001-20,000	Gasa	Rural	Television, "Social media (Facebook, WeChat, Instagram, etc)", Health care professional, Friends and family, Poster	True/ བདེན།	True/ བདེན།	True/ བདེན།	True/ བདེན།	True/ བདེན།	True/ བདེན།	True/ བདེན།	True/ བདེན།	True/ བདེན།	True/ བདེན།	False/ མི་བདེན།	True/ བདེན།	Agree/ཁ་བཟེད་ནི།	Strongly Agree/ ཤུགས་ཅན་ ཁས་ལེན་ཡོདཔ།	Strongly Agree/ ཤུགས་ཅན་ ཁས་ལེན་ཡོདཔ།	Strongly Agree/ ཤུགས་ཅན་ ཁས་ལེན་ཡོདཔ།	Strongly Agree/ ཤུགས་ཅན་ ཁས་ལེན་ཡོདཔ།	Strongly Agree/ ཤུགས་ཅན་ ཁས་ལེན་མེདཔ།	Always/ ཨ་རྟག་ར།	Always/ ཨ་རྟག་ར།	Always/ ཨ་རྟག་ར།	Always/ ཨ་རྟག་ར།	Always/ ཨ་རྟག་ར།	Always/ ཨ་རྟག་ར།	Always/ ཨ་རྟག་ར།	Never/ རྩ་ལས།	Often/ ཡང་ཡང།	Always/ ཨ་རྟག་ར།
300	60 or more	Male	Married	Illiterate	other (please specify)	Carpenter	20,001-30,000	Gasa	Rural	Television, Health care professional, Friends and family, Radio	True/ བདེན།	True/ བདེན།	True/ བདེན།	True/ བདེན།	True/ བདེན།	True/ བདེན།	True/ བདེན།	True/ བདེན།	True/ བདེན།	True/ བདེན།	False/ མི་བདེན།	True/ བདེན།	Strongly Agree/ ཤུགས་ཅན་ ཁས་ལེན་ཡོདཔ།	Strongly Agree/ ཤུགས་ཅན་ ཁས་ལེན་ཡོདཔ།	Agree/ཁ་བཟེད་ནི།	Agree/ཁ་བཟེད་ནི།	Agree/ཁ་བཟེད་ནི།	Agree/ཁ་བཟེད་ནི།	Always/ ཨ་རྟག་ར།	Always/ ཨ་རྟག་ར།	Always/ ཨ་རྟག་ར།	Always/ ཨ་རྟག་ར།	Always/ ཨ་རྟག་ར།	Always/ ཨ་རྟག་ར།	Always/ ཨ་རྟག་ར།	Sometimes/འཕྲལ་འཕྲལ།	Often/ ཡང་ཡང།	Often/ ཡང་ཡང།
301	40-49	Female	Married	Illiterate	other (please specify)	Farmer	under 10,000	Gasa	Rural	Television, "Social media (Facebook, WeChat, Instagram, etc)", Health care professional, Friends and family, Poster	True/ བདེན།	True/ བདེན།	True/ བདེན།	True/ བདེན།	True/ བདེན།	True/ བདེན།	True/ བདེན།	True/ བདེན།	True/ བདེན།	True/ བདེན།	False/ མི་བདེན།	True/ བདེན།	Strongly Agree/ ཤུགས་ཅན་ ཁས་ལེན་ཡོདཔ།	Agree/ཁ་བཟེད་ནི།	Agree/ཁ་བཟེད་ནི།	Not Sure/ ངེས་གཏན་མེདཔ།	Agree/ཁ་བཟེད་ནི།	Agree/ཁ་བཟེད་ནི།	Always/ ཨ་རྟག་ར།	Always/ ཨ་རྟག་ར།	Always/ ཨ་རྟག་ར།	Always/ ཨ་རྟག་ར།	Always/ ཨ་རྟག་ར།	Often/ ཡང་ཡང།	Always/ ཨ་རྟག་ར།	Never/ རྩ་ལས།	Often/ ཡང་ཡང།	Always/ ཨ་རྟག་ར།
302	40-49	Female	Married	Illiterate	other (please specify)	Farmer	10,001-20,000	Gasa	Rural	Television, "Social media (Facebook, WeChat, Instagram, etc)", Health care professional, Friends and family, Poster	True/ བདེན།	True/ བདེན།	True/ བདེན།	True/ བདེན།	True/ བདེན།	True/ བདེན།	True/ བདེན།	True/ བདེན།	True/ བདེན།	True/ བདེན།	False/ མི་བདེན།	True/ བདེན།	Strongly Agree/ ཤུགས་ཅན་ ཁས་ལེན་ཡོདཔ།	Strongly Agree/ ཤུགས་ཅན་ ཁས་ལེན་ཡོདཔ།	Agree/ཁ་བཟེད་ནི།	Agree/ཁ་བཟེད་ནི།	Agree/ཁ་བཟེད་ནི།	Agree/ཁ་བཟེད་ནི།	Always/ ཨ་རྟག་ར།	Always/ ཨ་རྟག་ར།	Always/ ཨ་རྟག་ར།	Always/ ཨ་རྟག་ར།	Always/ ཨ་རྟག་ར།	Always/ ཨ་རྟག་ར།	Always/ ཨ་རྟག་ར།	Never/ རྩ་ལས།	Often/ ཡང་ཡང།	Always/ ཨ་རྟག་ར།
303	50-59	Male	Married	Primary	other (please specify)	Farmer	under 10,000	Gasa	Rural	Television, Newspaper, "Social media (Facebook, WeChat, Instagram, etc)", Health care professional, Friends and family, Poster, Internet	True/ བདེན།	True/ བདེན།	True/ བདེན།	True/ བདེན།	True/ བདེན།	True/ བདེན།	True/ བདེན།	True/ བདེན།	True/ བདེན།	True/ བདེན།	False/ མི་བདེན།	True/ བདེན།	Strongly Agree/ ཤུགས་ཅན་ ཁས་ལེན་ཡོདཔ།	Strongly Agree/ ཤུགས་ཅན་ ཁས་ལེན་ཡོདཔ།	Agree/ཁ་བཟེད་ནི།	Agree/ཁ་བཟེད་ནི།	Agree/ཁ་བཟེད་ནི།	Agree/ཁ་བཟེད་ནི།	Always/ ཨ་རྟག་ར།	Always/ ཨ་རྟག་ར།	Always/ ཨ་རྟག་ར།	Always/ ཨ་རྟག་ར།	Always/ ཨ་རྟག་ར།	Always/ ཨ་རྟག་ར།	Always/ ཨ་རྟག་ར།	Never/ རྩ་ལས།	Always/ ཨ་རྟག་ར།	Always/ ཨ་རྟག་ར།
304	18-29	Female	Unmarried	Secondary	other (please specify)	Farmer	under 10,000	Gasa	Rural	Television, Newspaper, "Social media (Facebook, WeChat, Instagram, etc)", Internet, Health care professional, Friends and family, Poster	True/ བདེན།	True/ བདེན།	True/ བདེན།	True/ བདེན།	True/ བདེན།	True/ བདེན།	True/ བདེན།	True/ བདེན།	True/ བདེན།	True/ བདེན།	False/ མི་བདེན།	True/ བདེན།	Strongly Agree/ ཤུགས་ཅན་ ཁས་ལེན་ཡོདཔ།	Strongly Agree/ ཤུགས་ཅན་ ཁས་ལེན་ཡོདཔ།	Agree/ཁ་བཟེད་ནི།	Agree/ཁ་བཟེད་ནི།	Agree/ཁ་བཟེད་ནི།	Strongly Agree/ ཤུགས་ཅན་ ཁས་ལེན་མེདཔ།	Always/ ཨ་རྟག་ར།	Always/ ཨ་རྟག་ར།	Always/ ཨ་རྟག་ར།	Always/ ཨ་རྟག་ར།	Always/ ཨ་རྟག་ར།	Always/ ཨ་རྟག་ར།	Always/ ཨ་རྟག་ར།	Never/ རྩ་ལས།	Always/ ཨ་རྟག་ར།	Always/ ཨ་རྟག་ར།
305	30-39	Female	Unmarried	Secondary	other (please specify)	Farmer	under 10,000	Gasa	Rural	Television, "Social media (Facebook, WeChat, Instagram, etc)", Health care professional, Friends and family, Poster	True/ བདེན།	True/ བདེན།	True/ བདེན།	True/ བདེན།	True/ བདེན།	True/ བདེན།	True/ བདེན།	True/ བདེན།	True/ བདེན།	True/ བདེན།	False/ མི་བདེན།	True/ བདེན།	Strongly Agree/ ཤུགས་ཅན་ ཁས་ལེན་ཡོདཔ།	Strongly Agree/ ཤུགས་ཅན་ ཁས་ལེན་ཡོདཔ།	Agree/ཁ་བཟེད་ནི།	Agree/ཁ་བཟེད་ནི།	Strongly Agree/ ཤུགས་ཅན་ ཁས་ལེན་ཡོདཔ།	Agree/ཁ་བཟེད་ནི།	Always/ ཨ་རྟག་ར།	Always/ ཨ་རྟག་ར།	Always/ ཨ་རྟག་ར།	Always/ ཨ་རྟག་ར།	Always/ ཨ་རྟག་ར།	Always/ ཨ་རྟག་ར།	Always/ ཨ་རྟག་ར།	Never/ རྩ་ལས།	Often/ ཡང་ཡང།	Always/ ཨ་རྟག་ར།
306	50-59	Female	Married	Illiterate	other (please specify)	Farmer	under 10,000	Gasa	Rural	Television, "Social media (Facebook, WeChat, Instagram, etc)", Health care professional, Friends and family, Poster	True/ བདེན།	True/ བདེན།	True/ བདེན།	True/ བདེན།	True/ བདེན།	True/ བདེན།	True/ བདེན།	Don’t Know/ མི་ཤེས།	True/ བདེན།	True/ བདེན།	False/ མི་བདེན།	True/ བདེན།	Strongly Agree/ ཤུགས་ཅན་ ཁས་ལེན་ཡོདཔ།	Strongly Agree/ ཤུགས་ཅན་ ཁས་ལེན་ཡོདཔ།	Strongly Agree/ ཤུགས་ཅན་ ཁས་ལེན་ཡོདཔ།	Agree/ཁ་བཟེད་ནི།	Strongly Agree/ ཤུགས་ཅན་ ཁས་ལེན་ཡོདཔ།	Strongly Agree/ ཤུགས་ཅན་ ཁས་ལེན་མེདཔ།	Always/ ཨ་རྟག་ར།	Always/ ཨ་རྟག་ར།	Always/ ཨ་རྟག་ར།	Always/ ཨ་རྟག་ར།	Always/ ཨ་རྟག་ར།	Always/ ཨ་རྟག་ར།	Always/ ཨ་རྟག་ར།	Never/ རྩ་ལས།	Always/ ཨ་རྟག་ར།	Always/ ཨ་རྟག་ར།
307	50-59	Female	Married	Illiterate	other (please specify)	Farmer	under 10,000	Gasa	Rural	Television, "Social media (Facebook, WeChat, Instagram, etc)", Health care professional, Friends and family, Poster, Internet	True/ བདེན།	True/ བདེན།	True/ བདེན།	True/ བདེན།	True/ བདེན།	True/ བདེན།	True/ བདེན།	True/ བདེན།	True/ བདེན།	True/ བདེན།	False/ མི་བདེན།	True/ བདེན།	Strongly Agree/ ཤུགས་ཅན་ ཁས་ལེན་ཡོདཔ།	Strongly Agree/ ཤུགས་ཅན་ ཁས་ལེན་ཡོདཔ།	Agree/ཁ་བཟེད་ནི།	Agree/ཁ་བཟེད་ནི།	Agree/ཁ་བཟེད་ནི།	Strongly Agree/ ཤུགས་ཅན་ ཁས་ལེན་མེདཔ།	Always/ ཨ་རྟག་ར།	Always/ ཨ་རྟག་ར།	Always/ ཨ་རྟག་ར།	Always/ ཨ་རྟག་ར།	Always/ ཨ་རྟག་ར།	Always/ ཨ་རྟག་ར།	Always/ ཨ་རྟག་ར།	Never/ རྩ་ལས།	Often/ ཡང་ཡང།	Always/ ཨ་རྟག་ར།
308	50-59	Male	Married	Illiterate	other (please specify)	Farmer	under 10,000	Gasa	Rural	Television, "Social media (Facebook, WeChat, Instagram, etc)", Internet, Health care professional, Friends and family, Poster	True/ བདེན།	True/ བདེན།	True/ བདེན།	True/ བདེན།	True/ བདེན།	True/ བདེན།	True/ བདེན།	True/ བདེན།	True/ བདེན།	True/ བདེན།	False/ མི་བདེན།	True/ བདེན།	Strongly Agree/ ཤུགས་ཅན་ ཁས་ལེན་ཡོདཔ།	Strongly Agree/ ཤུགས་ཅན་ ཁས་ལེན་ཡོདཔ།	Strongly Agree/ ཤུགས་ཅན་ ཁས་ལེན་ཡོདཔ།	Agree/ཁ་བཟེད་ནི།	Strongly Agree/ ཤུགས་ཅན་ ཁས་ལེན་ཡོདཔ།	Agree/ཁ་བཟེད་ནི།	Always/ ཨ་རྟག་ར།	Always/ ཨ་རྟག་ར།	Always/ ཨ་རྟག་ར།	Always/ ཨ་རྟག་ར།	Always/ ཨ་རྟག་ར།	Always/ ཨ་རྟག་ར།	Always/ ཨ་རྟག་ར།	Never/ རྩ་ལས།	Often/ ཡང་ཡང།	Always/ ཨ་རྟག་ར།
309	40-49	Female	Married	Illiterate	other (please specify)	Farmer	under 10,000	Gasa	Rural	Television, Health care professional, Friends and family	True/ བདེན།	True/ བདེན།	True/ བདེན།	True/ བདེན།	True/ བདེན།	True/ བདེན།	True/ བདེན།	True/ བདེན།	True/ བདེན།	True/ བདེན།	False/ མི་བདེན།	True/ བདེན།	Strongly Agree/ ཤུགས་ཅན་ ཁས་ལེན་ཡོདཔ།	Strongly Agree/ ཤུགས་ཅན་ ཁས་ལེན་ཡོདཔ།	Strongly Agree/ ཤུགས་ཅན་ ཁས་ལེན་ཡོདཔ།	Agree/ཁ་བཟེད་ནི།	Agree/ཁ་བཟེད་ནི།	Strongly Agree/ ཤུགས་ཅན་ ཁས་ལེན་མེདཔ།	Always/ ཨ་རྟག་ར།	Always/ ཨ་རྟག་ར།	Always/ ཨ་རྟག་ར།	Always/ ཨ་རྟག་ར།	Always/ ཨ་རྟག་ར།	Always/ ཨ་རྟག་ར།	Always/ ཨ་རྟག་ར།	Never/ རྩ་ལས།	Often/ ཡང་ཡང།	Always/ ཨ་རྟག་ར།
310	50-59	Male	Married	Illiterate	other (please specify)	Farmer	under 10,000	Gasa	Rural	Television, "Social media (Facebook, WeChat, Instagram, etc)", Health care professional, Poster, Friends and family	True/ བདེན།	True/ བདེན།	True/ བདེན།	True/ བདེན།	True/ བདེན།	True/ བདེན།	True/ བདེན།	True/ བདེན།	True/ བདེན།	True/ བདེན།	False/ མི་བདེན།	True/ བདེན།	Strongly Agree/ ཤུགས་ཅན་ ཁས་ལེན་ཡོདཔ།	Strongly Agree/ ཤུགས་ཅན་ ཁས་ལེན་ཡོདཔ།	Agree/ཁ་བཟེད་ནི།	Agree/ཁ་བཟེད་ནི།	Strongly Agree/ ཤུགས་ཅན་ ཁས་ལེན་ཡོདཔ།	Strongly Agree/ ཤུགས་ཅན་ ཁས་ལེན་མེདཔ།	Always/ ཨ་རྟག་ར།	Always/ ཨ་རྟག་ར།	Always/ ཨ་རྟག་ར།	Always/ ཨ་རྟག་ར།	Always/ ཨ་རྟག་ར།	Always/ ཨ་རྟག་ར།	Always/ ཨ་རྟག་ར།	Never/ རྩ་ལས།	Always/ ཨ་རྟག་ར།	Always/ ཨ་རྟག་ར།
311	40-49	Female	Unmarried	Illiterate	other (please specify)	Farmer	under 10,000	Gasa	Rural	Television, Health care professional, Friends and family	True/ བདེན།	True/ བདེན།	True/ བདེན།	True/ བདེན།	True/ བདེན།	True/ བདེན།	True/ བདེན།	True/ བདེན།	True/ བདེན།	True/ བདེན།	False/ མི་བདེན།	True/ བདེན།	Strongly Agree/ ཤུགས་ཅན་ ཁས་ལེན་ཡོདཔ།	Strongly Agree/ ཤུགས་ཅན་ ཁས་ལེན་ཡོདཔ།	Agree/ཁ་བཟེད་ནི།	Strongly Agree/ ཤུགས་ཅན་ ཁས་ལེན་ཡོདཔ།	Strongly Agree/ ཤུགས་ཅན་ ཁས་ལེན་ཡོདཔ།	Strongly Agree/ ཤུགས་ཅན་ ཁས་ལེན་མེདཔ།	Always/ ཨ་རྟག་ར།	Always/ ཨ་རྟག་ར།	Always/ ཨ་རྟག་ར།	Always/ ཨ་རྟག་ར།	Always/ ཨ་རྟག་ར།	Always/ ཨ་རྟག་ར།	Always/ ཨ་རྟག་ར།	Never/ རྩ་ལས།	Always/ ཨ་རྟག་ར།	Always/ ཨ་རྟག་ར།
312	30-39	Female	Unmarried	Primary	other (please specify)	Farmer	10,001-20,000	Gasa	Rural	Television, "Social media (Facebook, WeChat, Instagram, etc)", Health care professional, Friends and family, Poster	True/ བདེན།	True/ བདེན།	True/ བདེན།	True/ བདེན།	True/ བདེན།	True/ བདེན།	True/ བདེན།	True/ བདེན།	True/ བདེན།	True/ བདེན།	False/ མི་བདེན།	Don’t Know/ མི་ཤེས།	Strongly Agree/ ཤུགས་ཅན་ ཁས་ལེན་ཡོདཔ།	Strongly Agree/ ཤུགས་ཅན་ ཁས་ལེན་ཡོདཔ།	Strongly Agree/ ཤུགས་ཅན་ ཁས་ལེན་ཡོདཔ།	Strongly Agree/ ཤུགས་ཅན་ ཁས་ལེན་ཡོདཔ།	Strongly Agree/ ཤུགས་ཅན་ ཁས་ལེན་ཡོདཔ།	Strongly Agree/ ཤུགས་ཅན་ ཁས་ལེན་མེདཔ།	Always/ ཨ་རྟག་ར།	Always/ ཨ་རྟག་ར།	Always/ ཨ་རྟག་ར།	Always/ ཨ་རྟག་ར།	Always/ ཨ་རྟག་ར།	Always/ ཨ་རྟག་ར།	Always/ ཨ་རྟག་ར།	Often/ ཡང་ཡང།	Often/ ཡང་ཡང།	Always/ ཨ་རྟག་ར།
313	50-59	Female	Widow(er)	Illiterate	other (please specify)	Farmer	under 10,000	Gasa	Rural	Television, Health care professional, Friends and family	True/ བདེན།	True/ བདེན།	True/ བདེན།	True/ བདེན།	True/ བདེན།	True/ བདེན།	True/ བདེན།	Don’t Know/ མི་ཤེས།	True/ བདེན།	True/ བདེན།	False/ མི་བདེན།	True/ བདེན།	Agree/ཁ་བཟེད་ནི།	Strongly Agree/ ཤུགས་ཅན་ ཁས་ལེན་ཡོདཔ།	Agree/ཁ་བཟེད་ནི།	Agree/ཁ་བཟེད་ནི།	Agree/ཁ་བཟེད་ནི།	Strongly Agree/ ཤུགས་ཅན་ ཁས་ལེན་མེདཔ།	Always/ ཨ་རྟག་ར།	Often/ ཡང་ཡང།	Always/ ཨ་རྟག་ར།	Always/ ཨ་རྟག་ར།	Always/ ཨ་རྟག་ར།	Always/ ཨ་རྟག་ར།	Always/ ཨ་རྟག་ར།	Never/ རྩ་ལས།	Always/ ཨ་རྟག་ར།	Often/ ཡང་ཡང།
314	60 or more	Female	Widow(er)	Illiterate	other (please specify)	Farmer	10,001-20,000	Gasa	Rural	Television, "Social media (Facebook, WeChat, Instagram, etc)", Health care professional, Friends and family	True/ བདེན།	True/ བདེན།	True/ བདེན།	True/ བདེན།	True/ བདེན།	True/ བདེན།	True/ བདེན།	True/ བདེན།	True/ བདེན།	True/ བདེན།	False/ མི་བདེན།	True/ བདེན།	Strongly Agree/ ཤུགས་ཅན་ ཁས་ལེན་ཡོདཔ།	Strongly Agree/ ཤུགས་ཅན་ ཁས་ལེན་ཡོདཔ།	Strongly Agree/ ཤུགས་ཅན་ ཁས་ལེན་ཡོདཔ།	Not Sure/ ངེས་གཏན་མེདཔ།	Strongly Agree/ ཤུགས་ཅན་ ཁས་ལེན་ཡོདཔ།	Strongly Agree/ ཤུགས་ཅན་ ཁས་ལེན་མེདཔ།	Always/ ཨ་རྟག་ར།	Always/ ཨ་རྟག་ར།	Always/ ཨ་རྟག་ར།	Always/ ཨ་རྟག་ར།	Always/ ཨ་རྟག་ར།	Always/ ཨ་རྟག་ར།	Always/ ཨ་རྟག་ར།	Never/ རྩ་ལས།	Often/ ཡང་ཡང།	Always/ ཨ་རྟག་ར།
315	50-59	Male	Married	Monastic education	other (please specify)	Monk	10,001-20,000	Gasa	Rural	Television, "Social media (Facebook, WeChat, Instagram, etc)", Health care professional, Poster, Friends and family, Internet, Newspaper	True/ བདེན།	True/ བདེན།	True/ བདེན།	True/ བདེན།	True/ བདེན།	True/ བདེན།	True/ བདེན།	True/ བདེན།	True/ བདེན།	True/ བདེན།	False/ མི་བདེན།	True/ བདེན།	Strongly Agree/ ཤུགས་ཅན་ ཁས་ལེན་ཡོདཔ།	Strongly Agree/ ཤུགས་ཅན་ ཁས་ལེན་ཡོདཔ།	Strongly Agree/ ཤུགས་ཅན་ ཁས་ལེན་ཡོདཔ།	Agree/ཁ་བཟེད་ནི།	Strongly Agree/ ཤུགས་ཅན་ ཁས་ལེན་ཡོདཔ།	Strongly Agree/ ཤུགས་ཅན་ ཁས་ལེན་མེདཔ།	Always/ ཨ་རྟག་ར།	Always/ ཨ་རྟག་ར།	Always/ ཨ་རྟག་ར།	Always/ ཨ་རྟག་ར།	Always/ ཨ་རྟག་ར།	Often/ ཡང་ཡང།	Always/ ཨ་རྟག་ར།	Never/ རྩ་ལས།	Always/ ཨ་རྟག་ར།	Always/ ཨ་རྟག་ར།
316	40-49	Female	Married	Secondary	other (please specify)	House wife	under 10,000	Gasa	Rural	Television, Newspaper, "Social media (Facebook, WeChat, Instagram, etc)", Internet, Health care professional, Friends and family, Poster	True/ བདེན།	True/ བདེན།	True/ བདེན།	True/ བདེན།	True/ བདེན།	True/ བདེན།	True/ བདེན།	True/ བདེན།	True/ བདེན།	True/ བདེན།	False/ མི་བདེན།	True/ བདེན།	Strongly Agree/ ཤུགས་ཅན་ ཁས་ལེན་ཡོདཔ།	Strongly Agree/ ཤུགས་ཅན་ ཁས་ལེན་ཡོདཔ།	Agree/ཁ་བཟེད་ནི།	Not Sure/ ངེས་གཏན་མེདཔ།	Agree/ཁ་བཟེད་ནི།	Strongly Agree/ ཤུགས་ཅན་ ཁས་ལེན་མེདཔ།	Always/ ཨ་རྟག་ར།	Always/ ཨ་རྟག་ར།	Always/ ཨ་རྟག་ར།	Always/ ཨ་རྟག་ར།	Always/ ཨ་རྟག་ར།	Always/ ཨ་རྟག་ར།	Always/ ཨ་རྟག་ར།	Never/ རྩ་ལས།	Always/ ཨ་རྟག་ར།	Always/ ཨ་རྟག་ར།
317	50-59	Male	Divorced	Monastic education	other (please specify)	Business	more than 40,000	Gasa	Rural	Television, "Social media (Facebook, WeChat, Instagram, etc)", Internet, Health care professional, Friends and family, Poster	True/ བདེན།	True/ བདེན།	True/ བདེན།	True/ བདེན།	True/ བདེན།	True/ བདེན།	True/ བདེན།	True/ བདེན།	True/ བདེན།	True/ བདེན།	False/ མི་བདེན།	True/ བདེན།	Strongly Agree/ ཤུགས་ཅན་ ཁས་ལེན་ཡོདཔ།	Strongly Agree/ ཤུགས་ཅན་ ཁས་ལེན་ཡོདཔ།	Strongly Agree/ ཤུགས་ཅན་ ཁས་ལེན་ཡོདཔ།	Strongly Agree/ ཤུགས་ཅན་ ཁས་ལེན་ཡོདཔ།	Strongly Agree/ ཤུགས་ཅན་ ཁས་ལེན་ཡོདཔ།	Strongly Agree/ ཤུགས་ཅན་ ཁས་ལེན་མེདཔ།	Always/ ཨ་རྟག་ར།	Always/ ཨ་རྟག་ར།	Always/ ཨ་རྟག་ར།	Always/ ཨ་རྟག་ར།	Always/ ཨ་རྟག་ར།	Always/ ཨ་རྟག་ར།	Always/ ཨ་རྟག་ར།	Never/ རྩ་ལས།	Always/ ཨ་རྟག་ར།	Always/ ཨ་རྟག་ར།
318	30-39	Female	Married	Illiterate	other (please specify)	Businesswomen	20,001-30,000	Gasa	Rural	Television, "Social media (Facebook, WeChat, Instagram, etc)", Health care professional, Poster, Friends and family	True/ བདེན།	True/ བདེན།	True/ བདེན།	True/ བདེན།	True/ བདེན།	True/ བདེན།	True/ བདེན།	True/ བདེན།	True/ བདེན།	True/ བདེན།	False/ མི་བདེན།	True/ བདེན།	Strongly Agree/ ཤུགས་ཅན་ ཁས་ལེན་ཡོདཔ།	Strongly Agree/ ཤུགས་ཅན་ ཁས་ལེན་ཡོདཔ།	Strongly Agree/ ཤུགས་ཅན་ ཁས་ལེན་ཡོདཔ།	Strongly Agree/ ཤུགས་ཅན་ ཁས་ལེན་ཡོདཔ།	Agree/ཁ་བཟེད་ནི།	Strongly Agree/ ཤུགས་ཅན་ ཁས་ལེན་མེདཔ།	Always/ ཨ་རྟག་ར།	Always/ ཨ་རྟག་ར།	Always/ ཨ་རྟག་ར།	Always/ ཨ་རྟག་ར།	Often/ ཡང་ཡང།	Always/ ཨ་རྟག་ར།	Always/ ཨ་རྟག་ར།	Never/ རྩ་ལས།	Always/ ཨ་རྟག་ར།	Always/ ཨ་རྟག་ར།
319	18-29	Female	Married	Secondary	other (please specify)	Farmer	under 10,000	Gasa	Rural	Television, "Social media (Facebook, WeChat, Instagram, etc)", Internet, Health care professional, Friends and family, Poster	True/ བདེན།	True/ བདེན།	True/ བདེན།	True/ བདེན།	True/ བདེན།	True/ བདེན།	True/ བདེན།	True/ བདེན།	True/ བདེན།	True/ བདེན།	True/ བདེན།	True/ བདེན།	Strongly Agree/ ཤུགས་ཅན་ ཁས་ལེན་ཡོདཔ།	Strongly Agree/ ཤུགས་ཅན་ ཁས་ལེན་ཡོདཔ།	Strongly Agree/ ཤུགས་ཅན་ ཁས་ལེན་ཡོདཔ།	Strongly Agree/ ཤུགས་ཅན་ ཁས་ལེན་ཡོདཔ།	Strongly Agree/ ཤུགས་ཅན་ ཁས་ལེན་ཡོདཔ།	Agree/ཁ་བཟེད་ནི།	Always/ ཨ་རྟག་ར།	Always/ ཨ་རྟག་ར།	Always/ ཨ་རྟག་ར།	Always/ ཨ་རྟག་ར།	Always/ ཨ་རྟག་ར།	Always/ ཨ་རྟག་ར།	Always/ ཨ་རྟག་ར།	Never/ རྩ་ལས།	Always/ ཨ་རྟག་ར།	Always/ ཨ་རྟག་ར།
320	40-49	Female	Married	Illiterate	other (please specify)	Farmer	under 10,000	Gasa	Rural	Television, "Social media (Facebook, WeChat, Instagram, etc)", Health care professional, Friends and family, Poster	True/ བདེན།	True/ བདེན།	True/ བདེན།	True/ བདེན།	True/ བདེན།	True/ བདེན།	True/ བདེན།	True/ བདེན།	True/ བདེན།	True/ བདེན།	False/ མི་བདེན།	True/ བདེན།	Strongly Agree/ ཤུགས་ཅན་ ཁས་ལེན་ཡོདཔ།	Agree/ཁ་བཟེད་ནི།	Strongly Agree/ ཤུགས་ཅན་ ཁས་ལེན་ཡོདཔ།	Not Sure/ ངེས་གཏན་མེདཔ།	Agree/ཁ་བཟེད་ནི།	Strongly Agree/ ཤུགས་ཅན་ ཁས་ལེན་མེདཔ།	Always/ ཨ་རྟག་ར།	Always/ ཨ་རྟག་ར།	Always/ ཨ་རྟག་ར།	Always/ ཨ་རྟག་ར།	Always/ ཨ་རྟག་ར།	Always/ ཨ་རྟག་ར།	Always/ ཨ་རྟག་ར།	Never/ རྩ་ལས།	Often/ ཡང་ཡང།	Always/ ཨ་རྟག་ར།
321	18-29	Female	Married	Secondary	other (please specify)	Tshokpa	10,001-20,000	Gasa	Rural	Television, Newspaper, "Social media (Facebook, WeChat, Instagram, etc)", Internet, Health care professional, Friends and family, Poster	True/ བདེན།	True/ བདེན།	True/ བདེན།	True/ བདེན།	True/ བདེན།	True/ བདེན།	True/ བདེན།	True/ བདེན།	True/ བདེན།	True/ བདེན།	False/ མི་བདེན།	True/ བདེན།	Strongly Agree/ ཤུགས་ཅན་ ཁས་ལེན་ཡོདཔ།	Strongly Agree/ ཤུགས་ཅན་ ཁས་ལེན་ཡོདཔ།	Strongly Agree/ ཤུགས་ཅན་ ཁས་ལེན་ཡོདཔ།	Agree/ཁ་བཟེད་ནི།	Strongly Agree/ ཤུགས་ཅན་ ཁས་ལེན་ཡོདཔ།	Strongly Agree/ ཤུགས་ཅན་ ཁས་ལེན་མེདཔ།	Always/ ཨ་རྟག་ར།	Always/ ཨ་རྟག་ར།	Always/ ཨ་རྟག་ར།	Always/ ཨ་རྟག་ར།	Always/ ཨ་རྟག་ར།	Always/ ཨ་རྟག་ར།	Always/ ཨ་རྟག་ར།	Never/ རྩ་ལས།	Always/ ཨ་རྟག་ར།	Always/ ཨ་རྟག་ར།
322	18-29	Female	Unmarried	Diploma	Student		under 10,000	Gasa	Rural	Television, Health care professional, Friends and family, Poster, "Social media (Facebook, WeChat, Instagram, etc)", Internet	True/ བདེན།	True/ བདེན།	True/ བདེན།	True/ བདེན།	True/ བདེན།	True/ བདེན།	True/ བདེན།	True/ བདེན།	True/ བདེན།	True/ བདེན།	False/ མི་བདེན།	True/ བདེན།	Strongly Agree/ ཤུགས་ཅན་ ཁས་ལེན་ཡོདཔ།	Strongly Agree/ ཤུགས་ཅན་ ཁས་ལེན་ཡོདཔ།	Strongly Agree/ ཤུགས་ཅན་ ཁས་ལེན་ཡོདཔ།	Agree/ཁ་བཟེད་ནི།	Strongly Agree/ ཤུགས་ཅན་ ཁས་ལེན་ཡོདཔ།	Strongly Agree/ ཤུགས་ཅན་ ཁས་ལེན་མེདཔ།	Always/ ཨ་རྟག་ར།	Always/ ཨ་རྟག་ར།	Always/ ཨ་རྟག་ར།	Always/ ཨ་རྟག་ར།	Always/ ཨ་རྟག་ར།	Always/ ཨ་རྟག་ར།	Always/ ཨ་རྟག་ར།	Never/ རྩ་ལས།	Often/ ཡང་ཡང།	Always/ ཨ་རྟག་ར།
323	40-49	Female	Married	Illiterate	other (please specify)	Farmer	under 10,000	Gasa	Rural	Television, Health care professional, Friends and family	True/ བདེན།	True/ བདེན།	True/ བདེན།	True/ བདེན།	True/ བདེན།	True/ བདེན།	True/ བདེན།	True/ བདེན།	True/ བདེན།	True/ བདེན།	Don’t Know/ མི་ཤེས།	True/ བདེན།	Strongly Agree/ ཤུགས་ཅན་ ཁས་ལེན་ཡོདཔ།	Strongly Agree/ ཤུགས་ཅན་ ཁས་ལེན་ཡོདཔ།	Strongly Agree/ ཤུགས་ཅན་ ཁས་ལེན་ཡོདཔ།	Not Sure/ ངེས་གཏན་མེདཔ།	Agree/ཁ་བཟེད་ནི།	Strongly Agree/ ཤུགས་ཅན་ ཁས་ལེན་མེདཔ།	Always/ ཨ་རྟག་ར།	Always/ ཨ་རྟག་ར།	Always/ ཨ་རྟག་ར།	Always/ ཨ་རྟག་ར།	Always/ ཨ་རྟག་ར།	Always/ ཨ་རྟག་ར།	Always/ ཨ་རྟག་ར།	Never/ རྩ་ལས།	Often/ ཡང་ཡང།	Always/ ཨ་རྟག་ར།
324	30-39	Female	Married	Illiterate	other (please specify)	Farmer	under 10,000	Gasa	Rural	Television, "Social media (Facebook, WeChat, Instagram, etc)", Health care professional, Friends and family	True/ བདེན།	True/ བདེན།	True/ བདེན།	True/ བདེན།	True/ བདེན།	True/ བདེན།	True/ བདེན།	True/ བདེན།	True/ བདེན།	True/ བདེན།	False/ མི་བདེན།	True/ བདེན།	Strongly Agree/ ཤུགས་ཅན་ ཁས་ལེན་ཡོདཔ།	Strongly Agree/ ཤུགས་ཅན་ ཁས་ལེན་ཡོདཔ།	Strongly Agree/ ཤུགས་ཅན་ ཁས་ལེན་ཡོདཔ།	Agree/ཁ་བཟེད་ནི།	Agree/ཁ་བཟེད་ནི།	Strongly Agree/ ཤུགས་ཅན་ ཁས་ལེན་མེདཔ།	Always/ ཨ་རྟག་ར།	Always/ ཨ་རྟག་ར།	Always/ ཨ་རྟག་ར།	Always/ ཨ་རྟག་ར།	Always/ ཨ་རྟག་ར།	Always/ ཨ་རྟག་ར།	Often/ ཡང་ཡང།	Never/ རྩ་ལས།	Often/ ཡང་ཡང།	Always/ ཨ་རྟག་ར།
325	40-49	Male	Married	Monastic education	other (please specify)	Farmer	10,001-20,000	Gasa	Rural	Television, "Social media (Facebook, WeChat, Instagram, etc)", Newspaper, Internet, Health care professional, Friends and family, Poster	True/ བདེན།	True/ བདེན།	True/ བདེན།	True/ བདེན།	True/ བདེན།	True/ བདེན།	True/ བདེན།	True/ བདེན།	True/ བདེན།	True/ བདེན།	False/ མི་བདེན།	True/ བདེན།	Strongly Agree/ ཤུགས་ཅན་ ཁས་ལེན་ཡོདཔ།	Strongly Agree/ ཤུགས་ཅན་ ཁས་ལེན་ཡོདཔ།	Strongly Agree/ ཤུགས་ཅན་ ཁས་ལེན་ཡོདཔ།	Agree/ཁ་བཟེད་ནི།	Agree/ཁ་བཟེད་ནི།	Strongly Agree/ ཤུགས་ཅན་ ཁས་ལེན་མེདཔ།	Always/ ཨ་རྟག་ར།	Always/ ཨ་རྟག་ར།	Always/ ཨ་རྟག་ར།	Always/ ཨ་རྟག་ར།	Always/ ཨ་རྟག་ར།	Often/ ཡང་ཡང།	Always/ ཨ་རྟག་ར།	Never/ རྩ་ལས།	Always/ ཨ་རྟག་ར།	Always/ ཨ་རྟག་ར།
326	30-39	Male	Married	Illiterate	other (please specify)	Farmer	10,001-20,000	Gasa	Rural	Television, "Social media (Facebook, WeChat, Instagram, etc)", Health care professional, Friends and family	True/ བདེན།	True/ བདེན།	True/ བདེན།	True/ བདེན།	True/ བདེན།	True/ བདེན།	True/ བདེན།	True/ བདེན།	True/ བདེན།	True/ བདེན།	False/ མི་བདེན།	True/ བདེན།	Strongly Agree/ ཤུགས་ཅན་ ཁས་ལེན་ཡོདཔ།	Strongly Agree/ ཤུགས་ཅན་ ཁས་ལེན་ཡོདཔ།	Agree/ཁ་བཟེད་ནི།	Not Sure/ ངེས་གཏན་མེདཔ།	Agree/ཁ་བཟེད་ནི།	Strongly Agree/ ཤུགས་ཅན་ ཁས་ལེན་མེདཔ།	Always/ ཨ་རྟག་ར།	Always/ ཨ་རྟག་ར།	Always/ ཨ་རྟག་ར།	Always/ ཨ་རྟག་ར།	Always/ ཨ་རྟག་ར།	Always/ ཨ་རྟག་ར།	Always/ ཨ་རྟག་ར།	Never/ རྩ་ལས།	Often/ ཡང་ཡང།	Always/ ཨ་རྟག་ར།
327	18-29	Female	Unmarried	Secondary	other (please specify)	Tshogpa	10,001-20,000	Gasa	Rural	Television, Newspaper, "Social media (Facebook, WeChat, Instagram, etc)", Internet, Health care professional, Friends and family, Poster	True/ བདེན།	True/ བདེན།	True/ བདེན།	True/ བདེན།	True/ བདེན།	True/ བདེན།	True/ བདེན།	True/ བདེན།	True/ བདེན།	True/ བདེན།	False/ མི་བདེན།	True/ བདེན།	Strongly Agree/ ཤུགས་ཅན་ ཁས་ལེན་ཡོདཔ།	Strongly Agree/ ཤུགས་ཅན་ ཁས་ལེན་ཡོདཔ།	Strongly Agree/ ཤུགས་ཅན་ ཁས་ལེན་ཡོདཔ།	Strongly Agree/ ཤུགས་ཅན་ ཁས་ལེན་ཡོདཔ།	Strongly Agree/ ཤུགས་ཅན་ ཁས་ལེན་ཡོདཔ།	Strongly Agree/ ཤུགས་ཅན་ ཁས་ལེན་མེདཔ།	Always/ ཨ་རྟག་ར།	Always/ ཨ་རྟག་ར།	Always/ ཨ་རྟག་ར།	Always/ ཨ་རྟག་ར།	Always/ ཨ་རྟག་ར།	Always/ ཨ་རྟག་ར།	Always/ ཨ་རྟག་ར།	Never/ རྩ་ལས།	Always/ ཨ་རྟག་ར།	Always/ ཨ་རྟག་ར།
328	18-29	Male	Unmarried	Secondary	Not-employed		under 10,000	Gasa	Rural	Television, Newspaper, "Social media (Facebook, WeChat, Instagram, etc)", Internet, Health care professional, Friends and family, Poster	True/ བདེན།	True/ བདེན།	True/ བདེན།	True/ བདེན།	True/ བདེན།	True/ བདེན།	True/ བདེན།	True/ བདེན།	True/ བདེན།	True/ བདེན།	False/ མི་བདེན།	True/ བདེན།	Strongly Agree/ ཤུགས་ཅན་ ཁས་ལེན་ཡོདཔ།	Strongly Agree/ ཤུགས་ཅན་ ཁས་ལེན་ཡོདཔ།	Strongly Agree/ ཤུགས་ཅན་ ཁས་ལེན་ཡོདཔ།	Strongly Agree/ ཤུགས་ཅན་ ཁས་ལེན་ཡོདཔ།	Agree/ཁ་བཟེད་ནི།	Strongly Agree/ ཤུགས་ཅན་ ཁས་ལེན་མེདཔ།	Always/ ཨ་རྟག་ར།	Always/ ཨ་རྟག་ར།	Always/ ཨ་རྟག་ར།	Always/ ཨ་རྟག་ར།	Always/ ཨ་རྟག་ར།	Always/ ཨ་རྟག་ར།	Always/ ཨ་རྟག་ར།	Never/ རྩ་ལས།	Always/ ཨ་རྟག་ར།	Always/ ཨ་རྟག་ར།
329	18-29	Male	Married	Diploma	Government servant		20,001-30,000	Gasa	Rural	Television, Newspaper, "Social media (Facebook, WeChat, Instagram, etc)", Internet, Health care professional, Friends and family, Poster	True/ བདེན།	True/ བདེན།	True/ བདེན།	True/ བདེན།	True/ བདེན།	True/ བདེན།	True/ བདེན།	True/ བདེན།	True/ བདེན།	True/ བདེན།	False/ མི་བདེན།	True/ བདེན།	Strongly Agree/ ཤུགས་ཅན་ ཁས་ལེན་ཡོདཔ།	Strongly Agree/ ཤུགས་ཅན་ ཁས་ལེན་ཡོདཔ།	Strongly Agree/ ཤུགས་ཅན་ ཁས་ལེན་ཡོདཔ།	Agree/ཁ་བཟེད་ནི།	Strongly Agree/ ཤུགས་ཅན་ ཁས་ལེན་ཡོདཔ།	Strongly Agree/ ཤུགས་ཅན་ ཁས་ལེན་མེདཔ།	Always/ ཨ་རྟག་ར།	Always/ ཨ་རྟག་ར།	Always/ ཨ་རྟག་ར།	Always/ ཨ་རྟག་ར།	Always/ ཨ་རྟག་ར།	Always/ ཨ་རྟག་ར།	Always/ ཨ་རྟག་ར།	Never/ རྩ་ལས།	Always/ ཨ་རྟག་ར།	Always/ ཨ་རྟག་ར།
330	30-39	Male	Married	Illiterate	other (please specify)	Farmer	10,001-20,000	Gasa	Rural	Television, "Social media (Facebook, WeChat, Instagram, etc)", Health care professional, Friends and family	True/ བདེན།	True/ བདེན།	True/ བདེན།	True/ བདེན།	True/ བདེན།	True/ བདེན།	True/ བདེན།	True/ བདེན།	True/ བདེན།	True/ བདེན།	False/ མི་བདེན།	True/ བདེན།	Strongly Agree/ ཤུགས་ཅན་ ཁས་ལེན་ཡོདཔ།	Strongly Agree/ ཤུགས་ཅན་ ཁས་ལེན་ཡོདཔ།	Agree/ཁ་བཟེད་ནི།	Strongly Agree/ ཤུགས་ཅན་ ཁས་ལེན་ཡོདཔ།	Strongly Agree/ ཤུགས་ཅན་ ཁས་ལེན་ཡོདཔ།	Strongly Agree/ ཤུགས་ཅན་ ཁས་ལེན་མེདཔ།	Always/ ཨ་རྟག་ར།	Always/ ཨ་རྟག་ར།	Always/ ཨ་རྟག་ར།	Always/ ཨ་རྟག་ར།	Always/ ཨ་རྟག་ར།	Always/ ཨ་རྟག་ར།	Always/ ཨ་རྟག་ར།	Never/ རྩ་ལས།	Always/ ཨ་རྟག་ར།	Always/ ཨ་རྟག་ར།
331	40-49	Female	Married	Illiterate	other (please specify)	Business	more than 40,000	Gasa	Urban	Television, "Social media (Facebook, WeChat, Instagram, etc)"	True/ བདེན།	True/ བདེན།	True/ བདེན།	True/ བདེན།	True/ བདེན།	True/ བདེན།	True/ བདེན།	Don’t Know/ མི་ཤེས།	True/ བདེན།	True/ བདེན།	False/ མི་བདེན།	True/ བདེན།	Strongly Agree/ ཤུགས་ཅན་ ཁས་ལེན་ཡོདཔ།	Strongly Agree/ ཤུགས་ཅན་ ཁས་ལེན་ཡོདཔ།	Strongly Agree/ ཤུགས་ཅན་ ཁས་ལེན་ཡོདཔ།	Strongly Agree/ ཤུགས་ཅན་ ཁས་ལེན་ཡོདཔ།	Strongly Agree/ ཤུགས་ཅན་ ཁས་ལེན་ཡོདཔ།	Strongly Agree/ ཤུགས་ཅན་ ཁས་ལེན་མེདཔ།	Always/ ཨ་རྟག་ར།	Always/ ཨ་རྟག་ར།	Always/ ཨ་རྟག་ར།	Often/ ཡང་ཡང།	Always/ ཨ་རྟག་ར།	Always/ ཨ་རྟག་ར།	Always/ ཨ་རྟག་ར།	Sometimes/འཕྲལ་འཕྲལ།	Always/ ཨ་རྟག་ར།	Always/ ཨ་རྟག་ར།
332	30-39	Female	Married	Illiterate	other (please specify)	Business	more than 40,000	Gasa	Urban	Television	True/ བདེན།	True/ བདེན།	True/ བདེན།	True/ བདེན།	True/ བདེན།	True/ བདེན།	True/ བདེན།	Don’t Know/ མི་ཤེས།	True/ བདེན།	True/ བདེན།	False/ མི་བདེན།	True/ བདེན།	Agree/ཁ་བཟེད་ནི།	Strongly Agree/ ཤུགས་ཅན་ ཁས་ལེན་ཡོདཔ།	Agree/ཁ་བཟེད་ནི།	Agree/ཁ་བཟེད་ནི།	Agree/ཁ་བཟེད་ནི།	Strongly Agree/ ཤུགས་ཅན་ ཁས་ལེན་མེདཔ།	Often/ ཡང་ཡང།	Always/ ཨ་རྟག་ར།	Always/ ཨ་རྟག་ར།	Often/ ཡང་ཡང།	Often/ ཡང་ཡང།	Always/ ཨ་རྟག་ར།	Always/ ཨ་རྟག་ར།	Never/ རྩ་ལས།	Often/ ཡང་ཡང།	Often/ ཡང་ཡང།
333	18-29	Female	Married	Illiterate	other (please specify)	Business	more than 40,000	Gasa	Urban	Television, "Social media (Facebook, WeChat, Instagram, etc)", Health care professional	True/ བདེན།	True/ བདེན།	True/ བདེན།	True/ བདེན།	True/ བདེན།	True/ བདེན།	True/ བདེན།	Don’t Know/ མི་ཤེས།	True/ བདེན།	True/ བདེན།	True/ བདེན།	True/ བདེན།	Strongly Agree/ ཤུགས་ཅན་ ཁས་ལེན་ཡོདཔ།	Strongly Agree/ ཤུགས་ཅན་ ཁས་ལེན་ཡོདཔ།	Agree/ཁ་བཟེད་ནི།	Strongly Agree/ ཤུགས་ཅན་ ཁས་ལེན་ཡོདཔ།	Strongly Agree/ ཤུགས་ཅན་ ཁས་ལེན་ཡོདཔ།	Strongly Agree/ ཤུགས་ཅན་ ཁས་ལེན་མེདཔ།	Always/ ཨ་རྟག་ར།	Always/ ཨ་རྟག་ར།	Often/ ཡང་ཡང།	Often/ ཡང་ཡང།	Often/ ཡང་ཡང།	Often/ ཡང་ཡང།	Always/ ཨ་རྟག་ར།	Never/ རྩ་ལས།	Often/ ཡང་ཡང།	Always/ ཨ་རྟག་ར།
334	40-49	Female	Married	Primary	other (please specify)	Businesswomen	more than 40,000	Gasa	Urban	Television, "Social media (Facebook, WeChat, Instagram, etc)", Health care professional, Friends and family	True/ བདེན།	True/ བདེན།	True/ བདེན།	True/ བདེན།	True/ བདེན།	True/ བདེན།	True/ བདེན།	True/ བདེན།	True/ བདེན།	True/ བདེན།	True/ བདེན།	True/ བདེན།	Strongly Agree/ ཤུགས་ཅན་ ཁས་ལེན་ཡོདཔ།	Strongly Agree/ ཤུགས་ཅན་ ཁས་ལེན་ཡོདཔ།	Strongly Agree/ ཤུགས་ཅན་ ཁས་ལེན་ཡོདཔ།	Strongly Agree/ ཤུགས་ཅན་ ཁས་ལེན་ཡོདཔ།	Strongly Agree/ ཤུགས་ཅན་ ཁས་ལེན་ཡོདཔ།	Strongly Agree/ ཤུགས་ཅན་ ཁས་ལེན་མེདཔ།	Always/ ཨ་རྟག་ར།	Always/ ཨ་རྟག་ར།	Always/ ཨ་རྟག་ར།	Always/ ཨ་རྟག་ར།	Often/ ཡང་ཡང།	Often/ ཡང་ཡང།	Always/ ཨ་རྟག་ར།	Never/ རྩ་ལས།	Always/ ཨ་རྟག་ར།	Always/ ཨ་རྟག་ར།
335	30-39	Male	Married	Monastic education	other (please specify)	Businessman	more than 40,000	Gasa	Urban	Television, "Social media (Facebook, WeChat, Instagram, etc)", Health care professional, Friends and family, Poster	True/ བདེན།	True/ བདེན།	True/ བདེན།	True/ བདེན།	True/ བདེན།	True/ བདེན།	True/ བདེན།	True/ བདེན།	True/ བདེན།	True/ བདེན།	True/ བདེན།	True/ བདེན།	Strongly Agree/ ཤུགས་ཅན་ ཁས་ལེན་ཡོདཔ།	Strongly Agree/ ཤུགས་ཅན་ ཁས་ལེན་ཡོདཔ།	Strongly Agree/ ཤུགས་ཅན་ ཁས་ལེན་ཡོདཔ།	Strongly Agree/ ཤུགས་ཅན་ ཁས་ལེན་ཡོདཔ།	Strongly Agree/ ཤུགས་ཅན་ ཁས་ལེན་ཡོདཔ།	Strongly Agree/ ཤུགས་ཅན་ ཁས་ལེན་མེདཔ།	Always/ ཨ་རྟག་ར།	Always/ ཨ་རྟག་ར།	Always/ ཨ་རྟག་ར།	Always/ ཨ་རྟག་ར།	Always/ ཨ་རྟག་ར།	Always/ ཨ་རྟག་ར།	Always/ ཨ་རྟག་ར།	Never/ རྩ་ལས།	Often/ ཡང་ཡང།	Always/ ཨ་རྟག་ར།
336	30-39	Male	Married	Secondary	other (please specify)	Contractor	more than 40,000	Gasa	Urban	Television, "Social media (Facebook, WeChat, Instagram, etc)", Health care professional, Friends and family, Internet, Poster	True/ བདེན།	True/ བདེན།	True/ བདེན།	True/ བདེན།	True/ བདེན།	True/ བདེན།	True/ བདེན།	True/ བདེན།	True/ བདེན།	True/ བདེན།	False/ མི་བདེན།	True/ བདེན།	Strongly Agree/ ཤུགས་ཅན་ ཁས་ལེན་ཡོདཔ།	Strongly Agree/ ཤུགས་ཅན་ ཁས་ལེན་ཡོདཔ།	Strongly Agree/ ཤུགས་ཅན་ ཁས་ལེན་ཡོདཔ།	Strongly Agree/ ཤུགས་ཅན་ ཁས་ལེན་ཡོདཔ།	Strongly Agree/ ཤུགས་ཅན་ ཁས་ལེན་ཡོདཔ།	Strongly Agree/ ཤུགས་ཅན་ ཁས་ལེན་མེདཔ།	Always/ ཨ་རྟག་ར།	Always/ ཨ་རྟག་ར།	Always/ ཨ་རྟག་ར།	Always/ ཨ་རྟག་ར།	Always/ ཨ་རྟག་ར།	Always/ ཨ་རྟག་ར།	Always/ ཨ་རྟག་ར།	Never/ རྩ་ལས།	Always/ ཨ་རྟག་ར།	Always/ ཨ་རྟག་ར།
337	30-39	Male	Married	Secondary	other (please specify)	Businessman	more than 40,000	Gasa	Urban	Television, "Social media (Facebook, WeChat, Instagram, etc)", Newspaper, Internet, Health care professional, Friends and family	True/ བདེན།	True/ བདེན།	True/ བདེན།	True/ བདེན།	True/ བདེན།	True/ བདེན།	True/ བདེན།	True/ བདེན།	True/ བདེན།	True/ བདེན།	False/ མི་བདེན།	True/ བདེན།	Strongly Agree/ ཤུགས་ཅན་ ཁས་ལེན་ཡོདཔ།	Strongly Agree/ ཤུགས་ཅན་ ཁས་ལེན་ཡོདཔ།	Strongly Agree/ ཤུགས་ཅན་ ཁས་ལེན་ཡོདཔ།	Strongly Agree/ ཤུགས་ཅན་ ཁས་ལེན་ཡོདཔ།	Strongly Agree/ ཤུགས་ཅན་ ཁས་ལེན་ཡོདཔ།	Strongly Agree/ ཤུགས་ཅན་ ཁས་ལེན་མེདཔ།	Always/ ཨ་རྟག་ར།	Always/ ཨ་རྟག་ར།	Always/ ཨ་རྟག་ར།	Always/ ཨ་རྟག་ར།	Always/ ཨ་རྟག་ར།	Always/ ཨ་རྟག་ར།	Always/ ཨ་རྟག་ར།	Often/ ཡང་ཡང།	Always/ ཨ་རྟག་ར།	Always/ ཨ་རྟག་ར།
338	18-29	Female	Married	Secondary	other (please specify)	Businesswomen	more than 40,000	Gasa	Urban	Television, "Social media (Facebook, WeChat, Instagram, etc)", Internet, Health care professional, Friends and family, Poster	True/ བདེན།	True/ བདེན།	True/ བདེན།	True/ བདེན།	True/ བདེན།	True/ བདེན།	True/ བདེན།	True/ བདེན།	True/ བདེན།	True/ བདེན།	False/ མི་བདེན།	True/ བདེན།	Strongly Agree/ ཤུགས་ཅན་ ཁས་ལེན་ཡོདཔ།	Strongly Agree/ ཤུགས་ཅན་ ཁས་ལེན་ཡོདཔ།	Strongly Agree/ ཤུགས་ཅན་ ཁས་ལེན་ཡོདཔ།	Strongly Agree/ ཤུགས་ཅན་ ཁས་ལེན་ཡོདཔ།	Strongly Agree/ ཤུགས་ཅན་ ཁས་ལེན་ཡོདཔ།	Strongly Agree/ ཤུགས་ཅན་ ཁས་ལེན་མེདཔ།	Always/ ཨ་རྟག་ར།	Always/ ཨ་རྟག་ར།	Always/ ཨ་རྟག་ར།	Sometimes/འཕྲལ་འཕྲལ།	Always/ ཨ་རྟག་ར།	Often/ ཡང་ཡང།	Always/ ཨ་རྟག་ར།	Never/ རྩ་ལས།	Always/ ཨ་རྟག་ར།	Always/ ཨ་རྟག་ར།
339	18-29	Male	Married	Secondary	other (please specify)	RBP	20,001-30,000	Gasa	Urban	Television, Newspaper, "Social media (Facebook, WeChat, Instagram, etc)", Internet, Health care professional, Friends and family, Poster	True/ བདེན།	True/ བདེན།	True/ བདེན།	True/ བདེན།	True/ བདེན།	True/ བདེན།	True/ བདེན།	True/ བདེན།	True/ བདེན།	True/ བདེན།	False/ མི་བདེན།	True/ བདེན།	Strongly Agree/ ཤུགས་ཅན་ ཁས་ལེན་ཡོདཔ།	Strongly Agree/ ཤུགས་ཅན་ ཁས་ལེན་ཡོདཔ།	Strongly Agree/ ཤུགས་ཅན་ ཁས་ལེན་ཡོདཔ།	Strongly Agree/ ཤུགས་ཅན་ ཁས་ལེན་ཡོདཔ།	Strongly Agree/ ཤུགས་ཅན་ ཁས་ལེན་ཡོདཔ།	Strongly Agree/ ཤུགས་ཅན་ ཁས་ལེན་མེདཔ།	Always/ ཨ་རྟག་ར།	Always/ ཨ་རྟག་ར།	Always/ ཨ་རྟག་ར།	Always/ ཨ་རྟག་ར།	Often/ ཡང་ཡང།	Often/ ཡང་ཡང།	Always/ ཨ་རྟག་ར།	Never/ རྩ་ལས།	Always/ ཨ་རྟག་ར།	Always/ ཨ་རྟག་ར།
340	40-49	Male	Married	Primary	other (please specify)	RBP	20,001-30,000	Gasa	Urban	Television, Newspaper, "Social media (Facebook, WeChat, Instagram, etc)", Internet, Health care professional, Friends and family	True/ བདེན།	True/ བདེན།	True/ བདེན།	True/ བདེན།	True/ བདེན།	True/ བདེན།	True/ བདེན།	True/ བདེན།	True/ བདེན།	True/ བདེན།	False/ མི་བདེན།	True/ བདེན།	Strongly Agree/ ཤུགས་ཅན་ ཁས་ལེན་ཡོདཔ།	Strongly Agree/ ཤུགས་ཅན་ ཁས་ལེན་ཡོདཔ།	Agree/ཁ་བཟེད་ནི།	Strongly Agree/ ཤུགས་ཅན་ ཁས་ལེན་ཡོདཔ།	Strongly Agree/ ཤུགས་ཅན་ ཁས་ལེན་ཡོདཔ།	Strongly Agree/ ཤུགས་ཅན་ ཁས་ལེན་མེདཔ།	Always/ ཨ་རྟག་ར།	Always/ ཨ་རྟག་ར།	Always/ ཨ་རྟག་ར།	Always/ ཨ་རྟག་ར།	Always/ ཨ་རྟག་ར།	Always/ ཨ་རྟག་ར།	Always/ ཨ་རྟག་ར།	Never/ རྩ་ལས།	Always/ ཨ་རྟག་ར།	Always/ ཨ་རྟག་ར།
341	40-49	Male	Married	Primary	other (please specify)	RBP	20,001-30,000	Gasa	Urban	Television, Newspaper, Internet, "Social media (Facebook, WeChat, Instagram, etc)", Health care professional, Friends and family, Poster	True/ བདེན།	True/ བདེན།	True/ བདེན།	True/ བདེན།	True/ བདེན།	True/ བདེན།	True/ བདེན།	True/ བདེན།	True/ བདེན།	True/ བདེན།	False/ མི་བདེན།	True/ བདེན།	Strongly Agree/ ཤུགས་ཅན་ ཁས་ལེན་ཡོདཔ།	Strongly Agree/ ཤུགས་ཅན་ ཁས་ལེན་ཡོདཔ།	Strongly Agree/ ཤུགས་ཅན་ ཁས་ལེན་ཡོདཔ།	Strongly Agree/ ཤུགས་ཅན་ ཁས་ལེན་ཡོདཔ།	Strongly Agree/ ཤུགས་ཅན་ ཁས་ལེན་ཡོདཔ།	Strongly Agree/ ཤུགས་ཅན་ ཁས་ལེན་མེདཔ།	Always/ ཨ་རྟག་ར།	Always/ ཨ་རྟག་ར།	Always/ ཨ་རྟག་ར།	Always/ ཨ་རྟག་ར།	Always/ ཨ་རྟག་ར།	Always/ ཨ་རྟག་ར།	Always/ ཨ་རྟག་ར།	Always/ ཨ་རྟག་ར།	Always/ ཨ་རྟག་ར།	Always/ ཨ་རྟག་ར།
342	18-29	Female	Widow(er)	Secondary	other (please specify)	NFE instructor	10,001-20,000	Gasa	Urban	Television, Newspaper, "Social media (Facebook, WeChat, Instagram, etc)", Internet, Health care professional, Friends and family, Poster	True/ བདེན།	True/ བདེན།	True/ བདེན།	True/ བདེན།	True/ བདེན།	True/ བདེན།	True/ བདེན།	True/ བདེན།	True/ བདེན།	True/ བདེན།	False/ མི་བདེན།	True/ བདེན།	Strongly Agree/ ཤུགས་ཅན་ ཁས་ལེན་ཡོདཔ།	Strongly Agree/ ཤུགས་ཅན་ ཁས་ལེན་ཡོདཔ།	Agree/ཁ་བཟེད་ནི།	Agree/ཁ་བཟེད་ནི།	Strongly Agree/ ཤུགས་ཅན་ ཁས་ལེན་ཡོདཔ།	Strongly Agree/ ཤུགས་ཅན་ ཁས་ལེན་མེདཔ།	Always/ ཨ་རྟག་ར།	Always/ ཨ་རྟག་ར།	Always/ ཨ་རྟག་ར།	Always/ ཨ་རྟག་ར།	Always/ ཨ་རྟག་ར།	Always/ ཨ་རྟག་ར།	Often/ ཡང་ཡང།	Never/ རྩ་ལས།	Often/ ཡང་ཡང།	Always/ ཨ་རྟག་ར།
343	30-39	Male	Married	Secondary	Government servant		20,001-30,000	Gasa	Urban	Television, "Social media (Facebook, WeChat, Instagram, etc)", Internet, Health care professional, Friends and family, Poster	True/ བདེན།	True/ བདེན།	True/ བདེན།	True/ བདེན།	True/ བདེན།	True/ བདེན།	True/ བདེན།	True/ བདེན།	True/ བདེན།	True/ བདེན།	False/ མི་བདེན།	True/ བདེན།	Strongly Agree/ ཤུགས་ཅན་ ཁས་ལེན་ཡོདཔ།	Strongly Agree/ ཤུགས་ཅན་ ཁས་ལེན་ཡོདཔ།	Agree/ཁ་བཟེད་ནི།	Strongly Agree/ ཤུགས་ཅན་ ཁས་ལེན་ཡོདཔ།	Strongly Agree/ ཤུགས་ཅན་ ཁས་ལེན་ཡོདཔ།	Strongly Agree/ ཤུགས་ཅན་ ཁས་ལེན་མེདཔ།	Sometimes/འཕྲལ་འཕྲལ།	Always/ ཨ་རྟག་ར།	Always/ ཨ་རྟག་ར།	Always/ ཨ་རྟག་ར།	Sometimes/འཕྲལ་འཕྲལ།	Sometimes/འཕྲལ་འཕྲལ།	Always/ ཨ་རྟག་ར།	Never/ རྩ་ལས།	Never/ རྩ་ལས།	Always/ ཨ་རྟག་ར།
344	18-29	Male	Unmarried	University degree or more	Not-employed		under 10,000	Gasa	Urban	Television, Newspaper, "Social media (Facebook, WeChat, Instagram, etc)", Internet, Health care professional, Friends and family, Poster	True/ བདེན།	True/ བདེན།	True/ བདེན།	True/ བདེན།	True/ བདེན།	True/ བདེན།	True/ བདེན།	True/ བདེན།	True/ བདེན།	True/ བདེན།	False/ མི་བདེན།	True/ བདེན།	Strongly Agree/ ཤུགས་ཅན་ ཁས་ལེན་ཡོདཔ།	Strongly Agree/ ཤུགས་ཅན་ ཁས་ལེན་ཡོདཔ།	Strongly Agree/ ཤུགས་ཅན་ ཁས་ལེན་ཡོདཔ།	Strongly Agree/ ཤུགས་ཅན་ ཁས་ལེན་ཡོདཔ།	Strongly Agree/ ཤུགས་ཅན་ ཁས་ལེན་ཡོདཔ།	Strongly Agree/ ཤུགས་ཅན་ ཁས་ལེན་མེདཔ།	Always/ ཨ་རྟག་ར།	Always/ ཨ་རྟག་ར།	Always/ ཨ་རྟག་ར།	Often/ ཡང་ཡང།	Always/ ཨ་རྟག་ར།	Always/ ཨ་རྟག་ར།	Often/ ཡང་ཡང།	Sometimes/འཕྲལ་འཕྲལ།	Always/ ཨ་རྟག་ར།	Sometimes/འཕྲལ་འཕྲལ།
345	18-29	Female	Married	Secondary	other (please specify)	Businesswomen	30,001-40,000	Gasa	Urban	Television, "Social media (Facebook, WeChat, Instagram, etc)", Internet, Health care professional, Friends and family, Poster	True/ བདེན།	True/ བདེན།	True/ བདེན།	True/ བདེན།	True/ བདེན།	True/ བདེན།	True/ བདེན།	False/ མི་བདེན།	True/ བདེན།	True/ བདེན།	False/ མི་བདེན།	True/ བདེན།	Strongly Agree/ ཤུགས་ཅན་ ཁས་ལེན་ཡོདཔ།	Strongly Agree/ ཤུགས་ཅན་ ཁས་ལེན་ཡོདཔ།	Strongly Agree/ ཤུགས་ཅན་ ཁས་ལེན་ཡོདཔ།	Strongly Agree/ ཤུགས་ཅན་ ཁས་ལེན་ཡོདཔ།	Strongly Agree/ ཤུགས་ཅན་ ཁས་ལེན་ཡོདཔ།	Strongly Agree/ ཤུགས་ཅན་ ཁས་ལེན་མེདཔ།	Always/ ཨ་རྟག་ར།	Often/ ཡང་ཡང།	Always/ ཨ་རྟག་ར།	Often/ ཡང་ཡང།	Always/ ཨ་རྟག་ར།	Often/ ཡང་ཡང།	Always/ ཨ་རྟག་ར།	Never/ རྩ་ལས།	Always/ ཨ་རྟག་ར།	Always/ ཨ་རྟག་ར།
346	30-39	Male	Married	Primary	other (please specify)	RBP	20,001-30,000	Gasa	Urban	Television, "Social media (Facebook, WeChat, Instagram, etc)", Health care professional, Friends and family, Poster, Internet	True/ བདེན།	True/ བདེན།	True/ བདེན།	True/ བདེན།	True/ བདེན།	True/ བདེན།	True/ བདེན།	True/ བདེན།	True/ བདེན།	True/ བདེན།	False/ མི་བདེན།	True/ བདེན།	Strongly Agree/ ཤུགས་ཅན་ ཁས་ལེན་ཡོདཔ།	Strongly Agree/ ཤུགས་ཅན་ ཁས་ལེན་ཡོདཔ།	Agree/ཁ་བཟེད་ནི།	Agree/ཁ་བཟེད་ནི།	Strongly Agree/ ཤུགས་ཅན་ ཁས་ལེན་ཡོདཔ།	Strongly Agree/ ཤུགས་ཅན་ ཁས་ལེན་མེདཔ།	Always/ ཨ་རྟག་ར།	Always/ ཨ་རྟག་ར།	Always/ ཨ་རྟག་ར།	Always/ ཨ་རྟག་ར།	Always/ ཨ་རྟག་ར།	Always/ ཨ་རྟག་ར།	Always/ ཨ་རྟག་ར།	Never/ རྩ་ལས།	Always/ ཨ་རྟག་ར།	Always/ ཨ་རྟག་ར།
347	30-39	Male	Married	Secondary	other (please specify)	RBP	20,001-30,000	Gasa	Urban	Television, Newspaper, "Social media (Facebook, WeChat, Instagram, etc)", Internet, Health care professional, Friends and family, Poster	True/ བདེན།	True/ བདེན།	True/ བདེན།	True/ བདེན།	True/ བདེན།	True/ བདེན།	True/ བདེན།	True/ བདེན།	True/ བདེན།	True/ བདེན།	False/ མི་བདེན།	True/ བདེན།	Strongly Agree/ ཤུགས་ཅན་ ཁས་ལེན་ཡོདཔ།	Agree/ཁ་བཟེད་ནི།	Agree/ཁ་བཟེད་ནི།	Agree/ཁ་བཟེད་ནི།	Agree/ཁ་བཟེད་ནི།	Agree/ཁ་བཟེད་ནི།	Always/ ཨ་རྟག་ར།	Always/ ཨ་རྟག་ར།	Always/ ཨ་རྟག་ར།	Always/ ཨ་རྟག་ར།	Always/ ཨ་རྟག་ར།	Always/ ཨ་རྟག་ར།	Always/ ཨ་རྟག་ར།	Always/ ཨ་རྟག་ར།	Always/ ཨ་རྟག་ར།	Always/ ཨ་རྟག་ར།
348	30-39	Male	Married	Secondary	other (please specify)	RBP	20,001-30,000	Gasa	Urban	Television, Newspaper, "Social media (Facebook, WeChat, Instagram, etc)", Internet, Health care professional, Friends and family, Poster	True/ བདེན།	True/ བདེན།	True/ བདེན།	True/ བདེན།	True/ བདེན།	True/ བདེན།	True/ བདེན།	True/ བདེན།	True/ བདེན།	True/ བདེན།	False/ མི་བདེན།	True/ བདེན།	Strongly Agree/ ཤུགས་ཅན་ ཁས་ལེན་ཡོདཔ།	Strongly Agree/ ཤུགས་ཅན་ ཁས་ལེན་ཡོདཔ།	Agree/ཁ་བཟེད་ནི།	Agree/ཁ་བཟེད་ནི།	Agree/ཁ་བཟེད་ནི།	Agree/ཁ་བཟེད་ནི།	Always/ ཨ་རྟག་ར།	Always/ ཨ་རྟག་ར།	Always/ ཨ་རྟག་ར།	Always/ ཨ་རྟག་ར།	Always/ ཨ་རྟག་ར།	Always/ ཨ་རྟག་ར།	Always/ ཨ་རྟག་ར།	Sometimes/འཕྲལ་འཕྲལ།	Always/ ཨ་རྟག་ར།	Always/ ཨ་རྟག་ར།
349	30-39	Male	Married	Secondary	other (please specify)	RBP	20,001-30,000	Gasa	Urban	Television, "Social media (Facebook, WeChat, Instagram, etc)", Internet, Health care professional, Friends and family, Poster	True/ བདེན།	True/ བདེན།	True/ བདེན།	True/ བདེན།	True/ བདེན།	True/ བདེན།	True/ བདེན།	True/ བདེན།	True/ བདེན།	True/ བདེན།	False/ མི་བདེན།	True/ བདེན།	Strongly Agree/ ཤུགས་ཅན་ ཁས་ལེན་ཡོདཔ།	Strongly Agree/ ཤུགས་ཅན་ ཁས་ལེན་ཡོདཔ།	Strongly Agree/ ཤུགས་ཅན་ ཁས་ལེན་ཡོདཔ།	Strongly Agree/ ཤུགས་ཅན་ ཁས་ལེན་ཡོདཔ།	Strongly Agree/ ཤུགས་ཅན་ ཁས་ལེན་ཡོདཔ།	Strongly Agree/ ཤུགས་ཅན་ ཁས་ལེན་མེདཔ།	Always/ ཨ་རྟག་ར།	Always/ ཨ་རྟག་ར།	Always/ ཨ་རྟག་ར།	Always/ ཨ་རྟག་ར།	Always/ ཨ་རྟག་ར།	Always/ ཨ་རྟག་ར།	Always/ ཨ་རྟག་ར།	Always/ ཨ་རྟག་ར།	Always/ ཨ་རྟག་ར།	Always/ ཨ་རྟག་ར།
350	30-39	Male	Married	Secondary	other (please specify)	RBP	20,001-30,000	Gasa	Urban	Television, "Social media (Facebook, WeChat, Instagram, etc)", Internet, Health care professional, Friends and family, Poster	True/ བདེན།	True/ བདེན།	True/ བདེན།	True/ བདེན།	True/ བདེན།	True/ བདེན།	True/ བདེན།	True/ བདེན།	True/ བདེན།	True/ བདེན།	False/ མི་བདེན།	True/ བདེན།	Strongly Agree/ ཤུགས་ཅན་ ཁས་ལེན་ཡོདཔ།	Strongly Agree/ ཤུགས་ཅན་ ཁས་ལེན་ཡོདཔ།	Agree/ཁ་བཟེད་ནི།	Strongly Agree/ ཤུགས་ཅན་ ཁས་ལེན་ཡོདཔ།	Agree/ཁ་བཟེད་ནི།	Strongly Agree/ ཤུགས་ཅན་ ཁས་ལེན་མེདཔ།	Always/ ཨ་རྟག་ར།	Always/ ཨ་རྟག་ར།	Always/ ཨ་རྟག་ར།	Always/ ཨ་རྟག་ར།	Often/ ཡང་ཡང།	Always/ ཨ་རྟག་ར།	Always/ ཨ་རྟག་ར།	Often/ ཡང་ཡང།	Always/ ཨ་རྟག་ར།	Always/ ཨ་རྟག་ར།
351	30-39	Male	Married	Secondary	other (please specify)	RBP	20,001-30,000	Gasa	Urban	Television, Newspaper, "Social media (Facebook, WeChat, Instagram, etc)", Internet, Health care professional, Friends and family, Poster	True/ བདེན།	True/ བདེན།	True/ བདེན།	True/ བདེན།	True/ བདེན།	True/ བདེན།	True/ བདེན།	True/ བདེན།	True/ བདེན།	True/ བདེན།	False/ མི་བདེན།	True/ བདེན།	Strongly Agree/ ཤུགས་ཅན་ ཁས་ལེན་ཡོདཔ།	Strongly Agree/ ཤུགས་ཅན་ ཁས་ལེན་ཡོདཔ།	Agree/ཁ་བཟེད་ནི།	Agree/ཁ་བཟེད་ནི།	Strongly Agree/ ཤུགས་ཅན་ ཁས་ལེན་ཡོདཔ།	Agree/ཁ་བཟེད་ནི།	Always/ ཨ་རྟག་ར།	Always/ ཨ་རྟག་ར།	Always/ ཨ་རྟག་ར།	Always/ ཨ་རྟག་ར།	Always/ ཨ་རྟག་ར།	Always/ ཨ་རྟག་ར།	Always/ ཨ་རྟག་ར།	Sometimes/འཕྲལ་འཕྲལ།	Always/ ཨ་རྟག་ར།	Always/ ཨ་རྟག་ར།
352	40-49	Male	Married	Primary	Government servant		10,001-20,000	Gasa	Urban	Television, "Social media (Facebook, WeChat, Instagram, etc)", Internet, Health care professional, Friends and family, Poster	True/ བདེན།	True/ བདེན།	True/ བདེན།	True/ བདེན།	True/ བདེན།	True/ བདེན།	True/ བདེན།	True/ བདེན།	True/ བདེན།	True/ བདེན།	False/ མི་བདེན།	True/ བདེན།	Agree/ཁ་བཟེད་ནི།	Agree/ཁ་བཟེད་ནི།	Agree/ཁ་བཟེད་ནི།	Agree/ཁ་བཟེད་ནི།	Strongly Agree/ ཤུགས་ཅན་ ཁས་ལེན་ཡོདཔ།	Strongly Agree/ ཤུགས་ཅན་ ཁས་ལེན་མེདཔ།	Always/ ཨ་རྟག་ར།	Always/ ཨ་རྟག་ར།	Always/ ཨ་རྟག་ར།	Always/ ཨ་རྟག་ར།	Always/ ཨ་རྟག་ར།	Always/ ཨ་རྟག་ར།	Always/ ཨ་རྟག་ར།	Never/ རྩ་ལས།	Always/ ཨ་རྟག་ར།	Often/ ཡང་ཡང།
353	30-39	Female	Married	Secondary	Government servant		20,001-30,000	Gasa	Urban	Television, "Social media (Facebook, WeChat, Instagram, etc)", Internet, Health care professional, Friends and family, Poster	True/ བདེན།	True/ བདེན།	True/ བདེན།	True/ བདེན།	True/ བདེན།	True/ བདེན།	True/ བདེན།	True/ བདེན།	True/ བདེན།	True/ བདེན།	False/ མི་བདེན།	True/ བདེན།	Agree/ཁ་བཟེད་ནི།	Strongly Agree/ ཤུགས་ཅན་ ཁས་ལེན་ཡོདཔ།	Agree/ཁ་བཟེད་ནི།	Strongly Agree/ ཤུགས་ཅན་ ཁས་ལེན་ཡོདཔ།	Strongly Agree/ ཤུགས་ཅན་ ཁས་ལེན་ཡོདཔ།	Strongly Agree/ ཤུགས་ཅན་ ཁས་ལེན་མེདཔ།	Always/ ཨ་རྟག་ར།	Always/ ཨ་རྟག་ར།	Always/ ཨ་རྟག་ར།	Often/ ཡང་ཡང།	Always/ ཨ་རྟག་ར།	Always/ ཨ་རྟག་ར།	Always/ ཨ་རྟག་ར།	Never/ རྩ་ལས།	Always/ ཨ་རྟག་ར།	Always/ ཨ་རྟག་ར།
354	30-39	Female	Married	Diploma	Government servant		20,001-30,000	Gasa	Urban	Television, Newspaper, "Social media (Facebook, WeChat, Instagram, etc)", Internet, Health care professional, Friends and family, Poster	True/ བདེན།	True/ བདེན།	True/ བདེན།	True/ བདེན།	True/ བདེན།	True/ བདེན།	True/ བདེན།	True/ བདེན།	True/ བདེན།	True/ བདེན།	False/ མི་བདེན།	True/ བདེན།	Strongly Agree/ ཤུགས་ཅན་ ཁས་ལེན་ཡོདཔ།	Strongly Agree/ ཤུགས་ཅན་ ཁས་ལེན་ཡོདཔ།	Strongly Agree/ ཤུགས་ཅན་ ཁས་ལེན་ཡོདཔ།	Agree/ཁ་བཟེད་ནི།	Agree/ཁ་བཟེད་ནི།	Agree/ཁ་བཟེད་ནི།	Always/ ཨ་རྟག་ར།	Always/ ཨ་རྟག་ར།	Always/ ཨ་རྟག་ར།	Always/ ཨ་རྟག་ར།	Always/ ཨ་རྟག་ར།	Always/ ཨ་རྟག་ར།	Always/ ཨ་རྟག་ར།	Never/ རྩ་ལས།	Always/ ཨ་རྟག་ར།	Always/ ཨ་རྟག་ར།
355	30-39	Male	Married	University degree or more	Government servant		20,001-30,000	Gasa	Urban	Television, Newspaper, "Social media (Facebook, WeChat, Instagram, etc)", Friends and family, Health care professional, Internet, Poster	True/ བདེན།	True/ བདེན།	True/ བདེན།	True/ བདེན།	True/ བདེན།	True/ བདེན།	True/ བདེན།	True/ བདེན།	True/ བདེན།	True/ བདེན།	False/ མི་བདེན།	True/ བདེན།	Strongly Agree/ ཤུགས་ཅན་ ཁས་ལེན་ཡོདཔ།	Strongly Agree/ ཤུགས་ཅན་ ཁས་ལེན་ཡོདཔ།	Agree/ཁ་བཟེད་ནི།	Agree/ཁ་བཟེད་ནི།	Strongly Agree/ ཤུགས་ཅན་ ཁས་ལེན་ཡོདཔ།	Strongly Agree/ ཤུགས་ཅན་ ཁས་ལེན་མེདཔ།	Always/ ཨ་རྟག་ར།	Always/ ཨ་རྟག་ར།	Always/ ཨ་རྟག་ར།	Always/ ཨ་རྟག་ར།	Always/ ཨ་རྟག་ར།	Always/ ཨ་རྟག་ར།	Always/ ཨ་རྟག་ར།	Sometimes/འཕྲལ་འཕྲལ།	Always/ ཨ་རྟག་ར།	Always/ ཨ་རྟག་ར།
356	50-59	Male	Married	Secondary	Government servant		20,001-30,000	Gasa	Urban	Television, "Social media (Facebook, WeChat, Instagram, etc)", Internet, Health care professional, Friends and family, Poster, Newspaper	True/ བདེན།	True/ བདེན།	True/ བདེན།	True/ བདེན།	True/ བདེན།	True/ བདེན།	True/ བདེན།	True/ བདེན།	True/ བདེན།	True/ བདེན།	False/ མི་བདེན།	True/ བདེན།	Strongly Agree/ ཤུགས་ཅན་ ཁས་ལེན་ཡོདཔ།	Strongly Agree/ ཤུགས་ཅན་ ཁས་ལེན་ཡོདཔ།	Agree/ཁ་བཟེད་ནི།	Agree/ཁ་བཟེད་ནི།	Agree/ཁ་བཟེད་ནི།	Strongly Agree/ ཤུགས་ཅན་ ཁས་ལེན་མེདཔ།	Always/ ཨ་རྟག་ར།	Always/ ཨ་རྟག་ར།	Always/ ཨ་རྟག་ར།	Often/ ཡང་ཡང།	Always/ ཨ་རྟག་ར།	Always/ ཨ་རྟག་ར།	Always/ ཨ་རྟག་ར།	Sometimes/འཕྲལ་འཕྲལ།	Always/ ཨ་རྟག་ར།	Always/ ཨ་རྟག་ར།
357	18-29	Female	Married	Secondary	Government servant		20,001-30,000	Gasa	Urban	Television, Newspaper, "Social media (Facebook, WeChat, Instagram, etc)", Internet, Health care professional, Friends and family, Poster	True/ བདེན།	True/ བདེན།	True/ བདེན།	True/ བདེན།	True/ བདེན།	True/ བདེན།	True/ བདེན།	True/ བདེན།	True/ བདེན།	True/ བདེན།	False/ མི་བདེན།	True/ བདེན།	Strongly Agree/ ཤུགས་ཅན་ ཁས་ལེན་ཡོདཔ།	Strongly Agree/ ཤུགས་ཅན་ ཁས་ལེན་ཡོདཔ།	Agree/ཁ་བཟེད་ནི།	Agree/ཁ་བཟེད་ནི།	Agree/ཁ་བཟེད་ནི།	Strongly Agree/ ཤུགས་ཅན་ ཁས་ལེན་མེདཔ།	Always/ ཨ་རྟག་ར།	Always/ ཨ་རྟག་ར།	Always/ ཨ་རྟག་ར།	Always/ ཨ་རྟག་ར།	Always/ ཨ་རྟག་ར།	Always/ ཨ་རྟག་ར།	Always/ ཨ་རྟག་ར།	Never/ རྩ་ལས།	Always/ ཨ་རྟག་ར།	Always/ ཨ་རྟག་ར།
358	60 or more	Female	Married	Illiterate	other (please specify)	Businesswomen	more than 40,000	Gasa	Urban	Television, Newspaper, "Social media (Facebook, WeChat, Instagram, etc)", Internet, Health care professional, Friends and family, Poster	True/ བདེན།	True/ བདེན།	True/ བདེན།	True/ བདེན།	True/ བདེན།	True/ བདེན།	True/ བདེན།	True/ བདེན།	True/ བདེན།	True/ བདེན།	False/ མི་བདེན།	True/ བདེན།	Not Sure/ ངེས་གཏན་མེདཔ།	Strongly Agree/ ཤུགས་ཅན་ ཁས་ལེན་ཡོདཔ།	Agree/ཁ་བཟེད་ནི།	Agree/ཁ་བཟེད་ནི།	Strongly Agree/ ཤུགས་ཅན་ ཁས་ལེན་ཡོདཔ།	Agree/ཁ་བཟེད་ནི།	Always/ ཨ་རྟག་ར།	Often/ ཡང་ཡང།	Always/ ཨ་རྟག་ར།	Often/ ཡང་ཡང།	Always/ ཨ་རྟག་ར།	Often/ ཡང་ཡང།	Always/ ཨ་རྟག་ར།	Never/ རྩ་ལས།	Always/ ཨ་རྟག་ར།	Always/ ཨ་རྟག་ར།
359	40-49	Male	Married	University degree or more	other (please specify)	Corporate sector, BDBL	30,001-40,000	Gasa	Urban	Television, Newspaper, "Social media (Facebook, WeChat, Instagram, etc)", Internet, Health care professional, Friends and family, Poster	True/ བདེན།	True/ བདེན།	True/ བདེན།	True/ བདེན།	True/ བདེན།	True/ བདེན།	True/ བདེན།	True/ བདེན།	True/ བདེན།	True/ བདེན།	False/ མི་བདེན།	True/ བདེན།	Strongly Agree/ ཤུགས་ཅན་ ཁས་ལེན་ཡོདཔ།	Strongly Agree/ ཤུགས་ཅན་ ཁས་ལེན་ཡོདཔ།	Strongly Agree/ ཤུགས་ཅན་ ཁས་ལེན་ཡོདཔ།	Strongly Agree/ ཤུགས་ཅན་ ཁས་ལེན་ཡོདཔ།	Strongly Agree/ ཤུགས་ཅན་ ཁས་ལེན་ཡོདཔ།	Strongly Agree/ ཤུགས་ཅན་ ཁས་ལེན་མེདཔ།	Always/ ཨ་རྟག་ར།	Always/ ཨ་རྟག་ར།	Always/ ཨ་རྟག་ར།	Always/ ཨ་རྟག་ར།	Always/ ཨ་རྟག་ར།	Always/ ཨ་རྟག་ར།	Always/ ཨ་རྟག་ར།	Never/ རྩ་ལས།	Always/ ཨ་རྟག་ར།	Always/ ཨ་རྟག་ར།
360	30-39	Male	Married	Secondary	other (please specify)	BNBL	20,001-30,000	Gasa	Urban	Television, Newspaper, "Social media (Facebook, WeChat, Instagram, etc)", Internet, Health care professional, Friends and family, Poster	True/ བདེན།	True/ བདེན།	True/ བདེན།	True/ བདེན།	True/ བདེན།	True/ བདེན།	True/ བདེན།	True/ བདེན།	True/ བདེན།	True/ བདེན།	False/ མི་བདེན།	True/ བདེན།	Strongly Agree/ ཤུགས་ཅན་ ཁས་ལེན་ཡོདཔ།	Strongly Agree/ ཤུགས་ཅན་ ཁས་ལེན་ཡོདཔ།	Strongly Agree/ ཤུགས་ཅན་ ཁས་ལེན་ཡོདཔ།	Strongly Agree/ ཤུགས་ཅན་ ཁས་ལེན་ཡོདཔ།	Strongly Agree/ ཤུགས་ཅན་ ཁས་ལེན་ཡོདཔ།	Strongly Agree/ ཤུགས་ཅན་ ཁས་ལེན་མེདཔ།	Always/ ཨ་རྟག་ར།	Always/ ཨ་རྟག་ར།	Always/ ཨ་རྟག་ར།	Always/ ཨ་རྟག་ར།	Always/ ཨ་རྟག་ར།	Always/ ཨ་རྟག་ར།	Always/ ཨ་རྟག་ར།	Never/ རྩ་ལས།	Always/ ཨ་རྟག་ར།	Always/ ཨ་རྟག་ར།
361	18-29	Male	Married	University degree or more	Not-employed		under 10,000	Haa	Rural	Television, Internet, Health care professional, Radio, Newspaper, "Social media (Facebook, WeChat, Instagram, etc)", Poster, Friends and family	True/ བདེན།	True/ བདེན།	True/ བདེན།	True/ བདེན།	True/ བདེན།	True/ བདེན།	True/ བདེན།	True/ བདེན།	True/ བདེན།	True/ བདེན།	False/ མི་བདེན།	False/ མི་བདེན།	Strongly Agree/ ཤུགས་ཅན་ ཁས་ལེན་ཡོདཔ།	Disagree/ ཁས་ལེན་མེདཔ།	Strongly Agree/ ཤུགས་ཅན་ ཁས་ལེན་ཡོདཔ།	Strongly Agree/ ཤུགས་ཅན་ ཁས་ལེན་ཡོདཔ།	Strongly Agree/ ཤུགས་ཅན་ ཁས་ལེན་ཡོདཔ།	Strongly Agree/ ཤུགས་ཅན་ ཁས་ལེན་མེདཔ།	Always/ ཨ་རྟག་ར།	Always/ ཨ་རྟག་ར།	Always/ ཨ་རྟག་ར།	Always/ ཨ་རྟག་ར།	Always/ ཨ་རྟག་ར།	Always/ ཨ་རྟག་ར།	Always/ ཨ་རྟག་ར།	Always/ ཨ་རྟག་ར།	Always/ ཨ་རྟག་ར།	Always/ ཨ་རྟག་ར།
362	40-49	Male	Divorced	Monastic education	Not-employed		under 10,000	Haa	Rural	Television, "Social media (Facebook, WeChat, Instagram, etc)", Internet, Health care professional, Friends and family	True/ བདེན།	True/ བདེན།	True/ བདེན།	True/ བདེན།	True/ བདེན།	True/ བདེན།	True/ བདེན།	True/ བདེན།	True/ བདེན།	True/ བདེན།	False/ མི་བདེན།	True/ བདེན།	Strongly Agree/ ཤུགས་ཅན་ ཁས་ལེན་ཡོདཔ།	Strongly Agree/ ཤུགས་ཅན་ ཁས་ལེན་ཡོདཔ།	Strongly Agree/ ཤུགས་ཅན་ ཁས་ལེན་ཡོདཔ།	Strongly Agree/ ཤུགས་ཅན་ ཁས་ལེན་ཡོདཔ།	Strongly Agree/ ཤུགས་ཅན་ ཁས་ལེན་ཡོདཔ།	Strongly Agree/ ཤུགས་ཅན་ ཁས་ལེན་མེདཔ།	Always/ ཨ་རྟག་ར།	Always/ ཨ་རྟག་ར།	Always/ ཨ་རྟག་ར།	Always/ ཨ་རྟག་ར།	Always/ ཨ་རྟག་ར།	Always/ ཨ་རྟག་ར།	Always/ ཨ་རྟག་ར།	Always/ ཨ་རྟག་ར།	Always/ ཨ་རྟག་ར།	Always/ ཨ་རྟག་ར།
363	60 or more	Male	Married	Illiterate	Not-employed		under 10,000	Haa	Rural	Television, Friends and family	True/ བདེན།	True/ བདེན།	True/ བདེན།	True/ བདེན།	Don’t Know/ མི་ཤེས།	True/ བདེན།	True/ བདེན།	Don’t Know/ མི་ཤེས།	True/ བདེན།	True/ བདེན།	False/ མི་བདེན།	True/ བདེན།	Strongly Agree/ ཤུགས་ཅན་ ཁས་ལེན་ཡོདཔ།	Not Sure/ ངེས་གཏན་མེདཔ།	Strongly Agree/ ཤུགས་ཅན་ ཁས་ལེན་ཡོདཔ།	Strongly Agree/ ཤུགས་ཅན་ ཁས་ལེན་ཡོདཔ།	Strongly Agree/ ཤུགས་ཅན་ ཁས་ལེན་ཡོདཔ།	Disagree/ ཁས་ལེན་མེདཔ།	Always/ ཨ་རྟག་ར།	Always/ ཨ་རྟག་ར།	Always/ ཨ་རྟག་ར།	Always/ ཨ་རྟག་ར།	Always/ ཨ་རྟག་ར།	Always/ ཨ་རྟག་ར།	Always/ ཨ་རྟག་ར།	Always/ ཨ་རྟག་ར།	Never/ རྩ་ལས།	Never/ རྩ་ལས།
364	60 or more	Female	Married	Illiterate	Not-employed		under 10,000	Haa	Rural	Television, Health care professional	True/ བདེན།	True/ བདེན།	True/ བདེན།	True/ བདེན།	True/ བདེན།	True/ བདེན།	True/ བདེན།	Don’t Know/ མི་ཤེས།	True/ བདེན།	True/ བདེན།	False/ མི་བདེན།	True/ བདེན།	Strongly Agree/ ཤུགས་ཅན་ ཁས་ལེན་ཡོདཔ།	Strongly Agree/ ཤུགས་ཅན་ ཁས་ལེན་ཡོདཔ།	Strongly Agree/ ཤུགས་ཅན་ ཁས་ལེན་ཡོདཔ།	Strongly Agree/ ཤུགས་ཅན་ ཁས་ལེན་ཡོདཔ།	Strongly Agree/ ཤུགས་ཅན་ ཁས་ལེན་ཡོདཔ།	Strongly Agree/ ཤུགས་ཅན་ ཁས་ལེན་མེདཔ།	Always/ ཨ་རྟག་ར།	Always/ ཨ་རྟག་ར།	Always/ ཨ་རྟག་ར།	Always/ ཨ་རྟག་ར།	Always/ ཨ་རྟག་ར།	Always/ ཨ་རྟག་ར།	Always/ ཨ་རྟག་ར།	Sometimes/འཕྲལ་འཕྲལ།	Always/ ཨ་རྟག་ར།	Never/ རྩ་ལས།
365	60 or more	Female	Married	Illiterate	Not-employed		under 10,000	Haa	Rural	Friends and family	True/ བདེན།	True/ བདེན།	True/ བདེན།	True/ བདེན།	True/ བདེན།	True/ བདེན།	True/ བདེན།	Don’t Know/ མི་ཤེས།	True/ བདེན།	True/ བདེན།	False/ མི་བདེན།	True/ བདེན།	Disagree/ ཁས་ལེན་མེདཔ།	Agree/ཁ་བཟེད་ནི།	Strongly Agree/ ཤུགས་ཅན་ ཁས་ལེན་ཡོདཔ།	Strongly Agree/ ཤུགས་ཅན་ ཁས་ལེན་ཡོདཔ།	Strongly Agree/ ཤུགས་ཅན་ ཁས་ལེན་ཡོདཔ།	Strongly Agree/ ཤུགས་ཅན་ ཁས་ལེན་མེདཔ།	Often/ ཡང་ཡང།	Always/ ཨ་རྟག་ར།	Always/ ཨ་རྟག་ར།	Always/ ཨ་རྟག་ར།	Always/ ཨ་རྟག་ར།	Always/ ཨ་རྟག་ར།	Always/ ཨ་རྟག་ར།	Always/ ཨ་རྟག་ར།	Always/ ཨ་རྟག་ར།	Always/ ཨ་རྟག་ར།
366	40-49	Male	Married	Monastic education	Not-employed		under 10,000	Haa	Rural	Television, "Social media (Facebook, WeChat, Instagram, etc)", Internet, Health care professional, Friends and family	True/ བདེན།	True/ བདེན།	True/ བདེན།	True/ བདེན།	True/ བདེན།	True/ བདེན།	True/ བདེན།	True/ བདེན།	True/ བདེན།	True/ བདེན།	False/ མི་བདེན།	True/ བདེན།	Strongly Agree/ ཤུགས་ཅན་ ཁས་ལེན་ཡོདཔ།	Strongly Agree/ ཤུགས་ཅན་ ཁས་ལེན་ཡོདཔ།	Agree/ཁ་བཟེད་ནི།	Strongly Agree/ ཤུགས་ཅན་ ཁས་ལེན་ཡོདཔ།	Strongly Agree/ ཤུགས་ཅན་ ཁས་ལེན་ཡོདཔ།	Strongly Agree/ ཤུགས་ཅན་ ཁས་ལེན་མེདཔ།	Always/ ཨ་རྟག་ར།	Always/ ཨ་རྟག་ར།	Always/ ཨ་རྟག་ར།	Always/ ཨ་རྟག་ར།	Always/ ཨ་རྟག་ར།	Always/ ཨ་རྟག་ར།	Always/ ཨ་རྟག་ར།	Sometimes/འཕྲལ་འཕྲལ།	Always/ ཨ་རྟག་ར།	Always/ ཨ་རྟག་ར།
367	40-49	Male	Married	Monastic education	other (please specify)	Tshopa	under 10,000	Haa	Rural	Television, Health care professional, "Social media (Facebook, WeChat, Instagram, etc)", Friends and family	True/ བདེན།	True/ བདེན།	True/ བདེན།	True/ བདེན།	True/ བདེན།	True/ བདེན།	True/ བདེན།	False/ མི་བདེན།	True/ བདེན།	True/ བདེན།	False/ མི་བདེན།	True/ བདེན།	Strongly Agree/ ཤུགས་ཅན་ ཁས་ལེན་ཡོདཔ།	Strongly Agree/ ཤུགས་ཅན་ ཁས་ལེན་ཡོདཔ།	Agree/ཁ་བཟེད་ནི།	Strongly Agree/ ཤུགས་ཅན་ ཁས་ལེན་ཡོདཔ།	Strongly Agree/ ཤུགས་ཅན་ ཁས་ལེན་ཡོདཔ།	Strongly Agree/ ཤུགས་ཅན་ ཁས་ལེན་མེདཔ།	Always/ ཨ་རྟག་ར།	Always/ ཨ་རྟག་ར།	Always/ ཨ་རྟག་ར།	Always/ ཨ་རྟག་ར།	Always/ ཨ་རྟག་ར།	Always/ ཨ་རྟག་ར།	Always/ ཨ་རྟག་ར།	Always/ ཨ་རྟག་ར།	Always/ ཨ་རྟག་ར།	Always/ ཨ་རྟག་ར།
368	50-59	Male	Married	Illiterate	Not-employed		under 10,000	Haa	Rural	Television	True/ བདེན།	True/ བདེན།	True/ བདེན།	True/ བདེན།	True/ བདེན།	True/ བདེན།	True/ བདེན།	True/ བདེན།	False/ མི་བདེན།	True/ བདེན།	True/ བདེན།	True/ བདེན།	Strongly Agree/ ཤུགས་ཅན་ ཁས་ལེན་ཡོདཔ།	Strongly Agree/ ཤུགས་ཅན་ ཁས་ལེན་ཡོདཔ།	Strongly Agree/ ཤུགས་ཅན་ ཁས་ལེན་ཡོདཔ།	Strongly Agree/ ཤུགས་ཅན་ ཁས་ལེན་ཡོདཔ།	Strongly Agree/ ཤུགས་ཅན་ ཁས་ལེན་ཡོདཔ།	Strongly Agree/ ཤུགས་ཅན་ ཁས་ལེན་མེདཔ།	Always/ ཨ་རྟག་ར།	Always/ ཨ་རྟག་ར།	Always/ ཨ་རྟག་ར།	Always/ ཨ་རྟག་ར།	Always/ ཨ་རྟག་ར།	Always/ ཨ་རྟག་ར།	Always/ ཨ་རྟག་ར།	Always/ ཨ་རྟག་ར།	Always/ ཨ་རྟག་ར།	Never/ རྩ་ལས།
369	40-49	Female	Married	Illiterate	Not-employed		under 10,000	Haa	Rural	Television, "Social media (Facebook, WeChat, Instagram, etc)"	True/ བདེན།	True/ བདེན།	True/ བདེན།	True/ བདེན།	True/ བདེན།	True/ བདེན།	True/ བདེན།	Don’t Know/ མི་ཤེས།	True/ བདེན།	True/ བདེན།	False/ མི་བདེན།	True/ བདེན།	Strongly Agree/ ཤུགས་ཅན་ ཁས་ལེན་ཡོདཔ།	Strongly Agree/ ཤུགས་ཅན་ ཁས་ལེན་ཡོདཔ།	Strongly Agree/ ཤུགས་ཅན་ ཁས་ལེན་ཡོདཔ།	Strongly Agree/ ཤུགས་ཅན་ ཁས་ལེན་ཡོདཔ།	Strongly Agree/ ཤུགས་ཅན་ ཁས་ལེན་ཡོདཔ།	Strongly Agree/ ཤུགས་ཅན་ ཁས་ལེན་མེདཔ།	Always/ ཨ་རྟག་ར།	Always/ ཨ་རྟག་ར།	Always/ ཨ་རྟག་ར།	Always/ ཨ་རྟག་ར།	Always/ ཨ་རྟག་ར།	Always/ ཨ་རྟག་ར།	Always/ ཨ་རྟག་ར།	Always/ ཨ་རྟག་ར།	Always/ ཨ་རྟག་ར།	Never/ རྩ་ལས།
370	18-29	Male	Unmarried	Diploma	Not-employed		under 10,000	Haa	Rural	Television, Newspaper, "Social media (Facebook, WeChat, Instagram, etc)", Internet, Friends and family, Poster, Health care professional	True/ བདེན།	True/ བདེན།	True/ བདེན།	True/ བདེན།	True/ བདེན།	True/ བདེན།	True/ བདེན།	True/ བདེན།	True/ བདེན།	True/ བདེན།	False/ མི་བདེན།	True/ བདེན།	Strongly Agree/ ཤུགས་ཅན་ ཁས་ལེན་ཡོདཔ།	Strongly Agree/ ཤུགས་ཅན་ ཁས་ལེན་ཡོདཔ།	Agree/ཁ་བཟེད་ནི།	Strongly Agree/ ཤུགས་ཅན་ ཁས་ལེན་ཡོདཔ།	Strongly Agree/ ཤུགས་ཅན་ ཁས་ལེན་ཡོདཔ།	Strongly Agree/ ཤུགས་ཅན་ ཁས་ལེན་མེདཔ།	Always/ ཨ་རྟག་ར།	Always/ ཨ་རྟག་ར།	Always/ ཨ་རྟག་ར།	Always/ ཨ་རྟག་ར།	Always/ ཨ་རྟག་ར།	Always/ ཨ་རྟག་ར།	Always/ ཨ་རྟག་ར།	Always/ ཨ་རྟག་ར།	Always/ ཨ་རྟག་ར།	Sometimes/འཕྲལ་འཕྲལ།
371	40-49	Male	Married	Monastic education	Not-employed		under 10,000	Haa	Rural	Television, "Social media (Facebook, WeChat, Instagram, etc)", Internet	True/ བདེན།	True/ བདེན།	True/ བདེན།	True/ བདེན།	True/ བདེན།	True/ བདེན།	True/ བདེན།	Don’t Know/ མི་ཤེས།	True/ བདེན།	True/ བདེན།	False/ མི་བདེན།	True/ བདེན།	Strongly Agree/ ཤུགས་ཅན་ ཁས་ལེན་ཡོདཔ།	Strongly Agree/ ཤུགས་ཅན་ ཁས་ལེན་ཡོདཔ།	Strongly Agree/ ཤུགས་ཅན་ ཁས་ལེན་ཡོདཔ།	Strongly Agree/ ཤུགས་ཅན་ ཁས་ལེན་ཡོདཔ།	Strongly Agree/ ཤུགས་ཅན་ ཁས་ལེན་ཡོདཔ།	Strongly Agree/ ཤུགས་ཅན་ ཁས་ལེན་མེདཔ།	Always/ ཨ་རྟག་ར།	Always/ ཨ་རྟག་ར།	Always/ ཨ་རྟག་ར།	Always/ ཨ་རྟག་ར།	Always/ ཨ་རྟག་ར།	Always/ ཨ་རྟག་ར།	Always/ ཨ་རྟག་ར།	Always/ ཨ་རྟག་ར།	Always/ ཨ་རྟག་ར།	Never/ རྩ་ལས།
372	50-59	Female	Married	Illiterate	Not-employed		under 10,000	Haa	Rural	Television	True/ བདེན།	True/ བདེན།	True/ བདེན།	True/ བདེན།	True/ བདེན།	True/ བདེན།	True/ བདེན།	Don’t Know/ མི་ཤེས།	True/ བདེན།	True/ བདེན།	False/ མི་བདེན།	True/ བདེན།	Strongly Agree/ ཤུགས་ཅན་ ཁས་ལེན་ཡོདཔ།	Strongly Agree/ ཤུགས་ཅན་ ཁས་ལེན་ཡོདཔ།	Not Sure/ ངེས་གཏན་མེདཔ།	Strongly Agree/ ཤུགས་ཅན་ ཁས་ལེན་ཡོདཔ།	Strongly Agree/ ཤུགས་ཅན་ ཁས་ལེན་ཡོདཔ།	Strongly Agree/ ཤུགས་ཅན་ ཁས་ལེན་མེདཔ།	Always/ ཨ་རྟག་ར།	Always/ ཨ་རྟག་ར།	Always/ ཨ་རྟག་ར།	Always/ ཨ་རྟག་ར།	Always/ ཨ་རྟག་ར།	Always/ ཨ་རྟག་ར།	Always/ ཨ་རྟག་ར།	Always/ ཨ་རྟག་ར།	Always/ ཨ་རྟག་ར།	Always/ ཨ་རྟག་ར།
373	60 or more	Female	Widow(er)	Illiterate	Not-employed		under 10,000	Haa	Rural	Television	True/ བདེན།	True/ བདེན།	True/ བདེན།	True/ བདེན།	Don’t Know/ མི་ཤེས།	True/ བདེན།	True/ བདེན།	Don’t Know/ མི་ཤེས།	True/ བདེན།	True/ བདེན།	False/ མི་བདེན།	True/ བདེན།	Strongly Agree/ ཤུགས་ཅན་ ཁས་ལེན་ཡོདཔ།	Strongly Agree/ ཤུགས་ཅན་ ཁས་ལེན་ཡོདཔ།	Strongly Agree/ ཤུགས་ཅན་ ཁས་ལེན་ཡོདཔ།	Strongly Agree/ ཤུགས་ཅན་ ཁས་ལེན་ཡོདཔ།	Strongly Agree/ ཤུགས་ཅན་ ཁས་ལེན་ཡོདཔ།	Strongly Agree/ ཤུགས་ཅན་ ཁས་ལེན་མེདཔ།	Always/ ཨ་རྟག་ར།	Always/ ཨ་རྟག་ར།	Always/ ཨ་རྟག་ར།	Always/ ཨ་རྟག་ར།	Always/ ཨ་རྟག་ར།	Often/ ཡང་ཡང།	Often/ ཡང་ཡང།	Always/ ཨ་རྟག་ར།	Always/ ཨ་རྟག་ར།	Never/ རྩ་ལས།
374	30-39	Female	Married	Secondary	Government servant		under 10,000	Haa	Rural	Television, "Social media (Facebook, WeChat, Instagram, etc)", Health care professional	True/ བདེན།	True/ བདེན།	True/ བདེན།	True/ བདེན།	True/ བདེན།	True/ བདེན།	True/ བདེན།	True/ བདེན།	True/ བདེན།	True/ བདེན།	False/ མི་བདེན།	True/ བདེན།	Strongly Agree/ ཤུགས་ཅན་ ཁས་ལེན་ཡོདཔ།	Strongly Agree/ ཤུགས་ཅན་ ཁས་ལེན་ཡོདཔ།	Strongly Agree/ ཤུགས་ཅན་ ཁས་ལེན་ཡོདཔ།	Strongly Agree/ ཤུགས་ཅན་ ཁས་ལེན་ཡོདཔ།	Strongly Agree/ ཤུགས་ཅན་ ཁས་ལེན་ཡོདཔ།	Strongly Agree/ ཤུགས་ཅན་ ཁས་ལེན་མེདཔ།	Always/ ཨ་རྟག་ར།	Always/ ཨ་རྟག་ར།	Always/ ཨ་རྟག་ར།	Always/ ཨ་རྟག་ར།	Always/ ཨ་རྟག་ར།	Always/ ཨ་རྟག་ར།	Always/ ཨ་རྟག་ར།	Always/ ཨ་རྟག་ར།	Always/ ཨ་རྟག་ར།	Always/ ཨ་རྟག་ར།
375	60 or more	Female	Widow(er)	Illiterate	Not-employed		under 10,000	Haa	Rural	Television	True/ བདེན།	True/ བདེན།	True/ བདེན།	Don’t Know/ མི་ཤེས།	Don’t Know/ མི་ཤེས།	True/ བདེན།	Don’t Know/ མི་ཤེས།	Don’t Know/ མི་ཤེས།	True/ བདེན།	True/ བདེན།	False/ མི་བདེན།	True/ བདེན།	Strongly Agree/ ཤུགས་ཅན་ ཁས་ལེན་ཡོདཔ།	Strongly Agree/ ཤུགས་ཅན་ ཁས་ལེན་ཡོདཔ།	Agree/ཁ་བཟེད་ནི།	Agree/ཁ་བཟེད་ནི།	Strongly Agree/ ཤུགས་ཅན་ ཁས་ལེན་ཡོདཔ།	Strongly Agree/ ཤུགས་ཅན་ ཁས་ལེན་མེདཔ།	Always/ ཨ་རྟག་ར།	Often/ ཡང་ཡང།	Always/ ཨ་རྟག་ར།	Always/ ཨ་རྟག་ར།	Often/ ཡང་ཡང།	Always/ ཨ་རྟག་ར།	Always/ ཨ་རྟག་ར།	Often/ ཡང་ཡང།	Always/ ཨ་རྟག་ར།	Never/ རྩ་ལས།
376	40-49	Male	Married	Illiterate	Not-employed		under 10,000	Haa	Rural	Television	True/ བདེན།	True/ བདེན།	True/ བདེན།	True/ བདེན།	True/ བདེན།	True/ བདེན།	True/ བདེན།	Don’t Know/ མི་ཤེས།	True/ བདེན།	True/ བདེན།	True/ བདེན།	True/ བདེན།	Strongly Agree/ ཤུགས་ཅན་ ཁས་ལེན་ཡོདཔ།	Strongly Agree/ ཤུགས་ཅན་ ཁས་ལེན་ཡོདཔ།	Agree/ཁ་བཟེད་ནི།	Strongly Agree/ ཤུགས་ཅན་ ཁས་ལེན་ཡོདཔ།	Strongly Agree/ ཤུགས་ཅན་ ཁས་ལེན་ཡོདཔ།	Strongly Agree/ ཤུགས་ཅན་ ཁས་ལེན་མེདཔ།	Always/ ཨ་རྟག་ར།	Always/ ཨ་རྟག་ར།	Always/ ཨ་རྟག་ར།	Always/ ཨ་རྟག་ར།	Always/ ཨ་རྟག་ར།	Always/ ཨ་རྟག་ར།	Always/ ཨ་རྟག་ར།	Always/ ཨ་རྟག་ར།	Always/ ཨ་རྟག་ར།	Always/ ཨ་རྟག་ར།
377	30-39	Female	Married	Secondary	Not-employed		under 10,000	Haa	Rural	Television, "Social media (Facebook, WeChat, Instagram, etc)", Newspaper, Health care professional, Friends and family, Internet	True/ བདེན།	True/ བདེན།	True/ བདེན།	True/ བདེན།	True/ བདེན།	True/ བདེན།	True/ བདེན།	Don’t Know/ མི་ཤེས།	True/ བདེན།	True/ བདེན།	False/ མི་བདེན།	True/ བདེན།	Strongly Agree/ ཤུགས་ཅན་ ཁས་ལེན་ཡོདཔ།	Strongly Agree/ ཤུགས་ཅན་ ཁས་ལེན་ཡོདཔ།	Agree/ཁ་བཟེད་ནི།	Strongly Agree/ ཤུགས་ཅན་ ཁས་ལེན་ཡོདཔ།	Strongly Agree/ ཤུགས་ཅན་ ཁས་ལེན་ཡོདཔ།	Strongly Agree/ ཤུགས་ཅན་ ཁས་ལེན་མེདཔ།	Always/ ཨ་རྟག་ར།	Always/ ཨ་རྟག་ར།	Always/ ཨ་རྟག་ར།	Always/ ཨ་རྟག་ར།	Always/ ཨ་རྟག་ར།	Always/ ཨ་རྟག་ར།	Always/ ཨ་རྟག་ར།	Always/ ཨ་རྟག་ར།	Always/ ཨ་རྟག་ར།	Often/ ཡང་ཡང།
378	18-29	Male	Unmarried	Secondary	Student		under 10,000	Haa	Rural	Television, Newspaper, "Social media (Facebook, WeChat, Instagram, etc)", Internet, Health care professional, Friends and family, Poster	True/ བདེན།	True/ བདེན།	True/ བདེན།	True/ བདེན།	True/ བདེན།	True/ བདེན།	True/ བདེན།	True/ བདེན།	True/ བདེན།	True/ བདེན།	False/ མི་བདེན།	True/ བདེན།	Strongly Agree/ ཤུགས་ཅན་ ཁས་ལེན་ཡོདཔ།	Strongly Agree/ ཤུགས་ཅན་ ཁས་ལེན་ཡོདཔ།	Strongly Agree/ ཤུགས་ཅན་ ཁས་ལེན་ཡོདཔ།	Strongly Agree/ ཤུགས་ཅན་ ཁས་ལེན་ཡོདཔ།	Strongly Agree/ ཤུགས་ཅན་ ཁས་ལེན་ཡོདཔ།	Strongly Agree/ ཤུགས་ཅན་ ཁས་ལེན་མེདཔ།	Always/ ཨ་རྟག་ར།	Always/ ཨ་རྟག་ར།	Always/ ཨ་རྟག་ར།	Always/ ཨ་རྟག་ར།	Always/ ཨ་རྟག་ར།	Always/ ཨ་རྟག་ར།	Always/ ཨ་རྟག་ར།	Always/ ཨ་རྟག་ར།	Always/ ཨ་རྟག་ར།	Always/ ཨ་རྟག་ར།
379	50-59	Male	Married	Illiterate	Not-employed		under 10,000	Haa	Rural	Television, "Social media (Facebook, WeChat, Instagram, etc)"	True/ བདེན།	True/ བདེན།	True/ བདེན།	True/ བདེན།	True/ བདེན།	True/ བདེན།	True/ བདེན།	True/ བདེན།	True/ བདེན།	True/ བདེན།	True/ བདེན།	True/ བདེན།	Strongly Agree/ ཤུགས་ཅན་ ཁས་ལེན་ཡོདཔ།	Strongly Agree/ ཤུགས་ཅན་ ཁས་ལེན་ཡོདཔ།	Agree/ཁ་བཟེད་ནི།	Agree/ཁ་བཟེད་ནི།	Strongly Agree/ ཤུགས་ཅན་ ཁས་ལེན་ཡོདཔ།	Strongly Agree/ ཤུགས་ཅན་ ཁས་ལེན་མེདཔ།	Always/ ཨ་རྟག་ར།	Always/ ཨ་རྟག་ར།	Always/ ཨ་རྟག་ར།	Always/ ཨ་རྟག་ར།	Always/ ཨ་རྟག་ར།	Always/ ཨ་རྟག་ར།	Always/ ཨ་རྟག་ར།	Always/ ཨ་རྟག་ར།	Always/ ཨ་རྟག་ར།	Always/ ཨ་རྟག་ར།
380	18-29	Female	Unmarried	University degree or more	Private sector		10,001-20,000	Haa	Rural	Television, Newspaper, "Social media (Facebook, WeChat, Instagram, etc)", Internet, Health care professional, Friends and family, Poster	True/ བདེན།	True/ བདེན།	True/ བདེན།	True/ བདེན།	True/ བདེན།	True/ བདེན།	True/ བདེན།	True/ བདེན།	True/ བདེན།	True/ བདེན།	False/ མི་བདེན།	True/ བདེན།	Strongly Agree/ ཤུགས་ཅན་ ཁས་ལེན་ཡོདཔ།	Strongly Agree/ ཤུགས་ཅན་ ཁས་ལེན་ཡོདཔ།	Strongly Agree/ ཤུགས་ཅན་ ཁས་ལེན་ཡོདཔ།	Strongly Agree/ ཤུགས་ཅན་ ཁས་ལེན་ཡོདཔ།	Strongly Agree/ ཤུགས་ཅན་ ཁས་ལེན་ཡོདཔ།	Strongly Agree/ ཤུགས་ཅན་ ཁས་ལེན་མེདཔ།	Always/ ཨ་རྟག་ར།	Always/ ཨ་རྟག་ར།	Always/ ཨ་རྟག་ར།	Always/ ཨ་རྟག་ར།	Always/ ཨ་རྟག་ར།	Always/ ཨ་རྟག་ར།	Always/ ཨ་རྟག་ར།	Always/ ཨ་རྟག་ར།	Always/ ཨ་རྟག་ར།	Always/ ཨ་རྟག་ར།
381	30-39	Male	Married	University degree or more	Government servant		20,001-30,000	Haa	Rural	Television, Newspaper, "Social media (Facebook, WeChat, Instagram, etc)", Internet, Health care professional, Friends and family, Poster	True/ བདེན།	True/ བདེན།	True/ བདེན།	True/ བདེན།	True/ བདེན།	True/ བདེན།	True/ བདེན།	True/ བདེན།	True/ བདེན།	True/ བདེན།	False/ མི་བདེན།	True/ བདེན།	Strongly Agree/ ཤུགས་ཅན་ ཁས་ལེན་ཡོདཔ།	Strongly Agree/ ཤུགས་ཅན་ ཁས་ལེན་ཡོདཔ།	Strongly Agree/ ཤུགས་ཅན་ ཁས་ལེན་ཡོདཔ།	Strongly Agree/ ཤུགས་ཅན་ ཁས་ལེན་ཡོདཔ།	Strongly Agree/ ཤུགས་ཅན་ ཁས་ལེན་ཡོདཔ།	Strongly Agree/ ཤུགས་ཅན་ ཁས་ལེན་མེདཔ།	Always/ ཨ་རྟག་ར།	Always/ ཨ་རྟག་ར།	Always/ ཨ་རྟག་ར།	Always/ ཨ་རྟག་ར།	Always/ ཨ་རྟག་ར།	Always/ ཨ་རྟག་ར།	Always/ ཨ་རྟག་ར།	Always/ ཨ་རྟག་ར།	Always/ ཨ་རྟག་ར།	Always/ ཨ་རྟག་ར།
382	18-29	Female	Unmarried	Diploma	Not-employed		under 10,000	Haa	Rural	Television, Newspaper, Internet, "Social media (Facebook, WeChat, Instagram, etc)", Health care professional, Friends and family	True/ བདེན།	True/ བདེན།	True/ བདེན།	True/ བདེན།	True/ བདེན།	True/ བདེན།	True/ བདེན།	True/ བདེན།	True/ བདེན།	True/ བདེན།	False/ མི་བདེན།	True/ བདེན།	Strongly Agree/ ཤུགས་ཅན་ ཁས་ལེན་ཡོདཔ།	Strongly Agree/ ཤུགས་ཅན་ ཁས་ལེན་ཡོདཔ།	Strongly Agree/ ཤུགས་ཅན་ ཁས་ལེན་ཡོདཔ།	Strongly Agree/ ཤུགས་ཅན་ ཁས་ལེན་ཡོདཔ།	Strongly Agree/ ཤུགས་ཅན་ ཁས་ལེན་ཡོདཔ།	Strongly Agree/ ཤུགས་ཅན་ ཁས་ལེན་མེདཔ།	Always/ ཨ་རྟག་ར།	Always/ ཨ་རྟག་ར།	Always/ ཨ་རྟག་ར།	Always/ ཨ་རྟག་ར།	Always/ ཨ་རྟག་ར།	Always/ ཨ་རྟག་ར།	Always/ ཨ་རྟག་ར།	Always/ ཨ་རྟག་ར།	Always/ ཨ་རྟག་ར།	Always/ ཨ་རྟག་ར།
383	60 or more	Male	Married	Illiterate	Not-employed		under 10,000	Haa	Rural	Television, Friends and family	True/ བདེན།	True/ བདེན།	True/ བདེན།	True/ བདེན།	Don’t Know/ མི་ཤེས།	True/ བདེན།	True/ བདེན།	Don’t Know/ མི་ཤེས།	True/ བདེན།	True/ བདེན།	False/ མི་བདེན།	True/ བདེན།	Strongly Agree/ ཤུགས་ཅན་ ཁས་ལེན་ཡོདཔ།	Strongly Agree/ ཤུགས་ཅན་ ཁས་ལེན་ཡོདཔ།	Agree/ཁ་བཟེད་ནི།	Strongly Agree/ ཤུགས་ཅན་ ཁས་ལེན་ཡོདཔ།	Strongly Agree/ ཤུགས་ཅན་ ཁས་ལེན་ཡོདཔ།	Strongly Agree/ ཤུགས་ཅན་ ཁས་ལེན་མེདཔ།	Always/ ཨ་རྟག་ར།	Always/ ཨ་རྟག་ར།	Always/ ཨ་རྟག་ར།	Always/ ཨ་རྟག་ར།	Always/ ཨ་རྟག་ར།	Always/ ཨ་རྟག་ར།	Always/ ཨ་རྟག་ར།	Always/ ཨ་རྟག་ར།	Sometimes/འཕྲལ་འཕྲལ།	Never/ རྩ་ལས།
384	40-49	Female	Married	University degree or more	Government servant		10,001-20,000	Haa	Rural	Television, Newspaper, "Social media (Facebook, WeChat, Instagram, etc)", Internet, Health care professional, Friends and family	True/ བདེན།	True/ བདེན།	True/ བདེན།	True/ བདེན།	True/ བདེན།	True/ བདེན།	True/ བདེན།	True/ བདེན།	True/ བདེན།	True/ བདེན།	False/ མི་བདེན།	True/ བདེན།	Strongly Agree/ ཤུགས་ཅན་ ཁས་ལེན་ཡོདཔ།	Strongly Agree/ ཤུགས་ཅན་ ཁས་ལེན་ཡོདཔ།	Agree/ཁ་བཟེད་ནི།	Strongly Agree/ ཤུགས་ཅན་ ཁས་ལེན་ཡོདཔ།	Strongly Agree/ ཤུགས་ཅན་ ཁས་ལེན་ཡོདཔ།	Strongly Agree/ ཤུགས་ཅན་ ཁས་ལེན་མེདཔ།	Always/ ཨ་རྟག་ར།	Always/ ཨ་རྟག་ར།	Always/ ཨ་རྟག་ར།	Always/ ཨ་རྟག་ར།	Always/ ཨ་རྟག་ར།	Always/ ཨ་རྟག་ར།	Always/ ཨ་རྟག་ར།	Always/ ཨ་རྟག་ར།	Always/ ཨ་རྟག་ར།	Sometimes/འཕྲལ་འཕྲལ།
385	18-29	Male	Unmarried	Secondary	Student		under 10,000	Haa	Rural	Television, Newspaper, "Social media (Facebook, WeChat, Instagram, etc)", Internet, Health care professional, Friends and family, Poster	True/ བདེན།	True/ བདེན།	True/ བདེན།	True/ བདེན།	True/ བདེན།	True/ བདེན།	True/ བདེན།	True/ བདེན།	True/ བདེན།	True/ བདེན།	False/ མི་བདེན།	True/ བདེན།	Strongly Agree/ ཤུགས་ཅན་ ཁས་ལེན་ཡོདཔ།	Strongly Agree/ ཤུགས་ཅན་ ཁས་ལེན་ཡོདཔ།	Strongly Agree/ ཤུགས་ཅན་ ཁས་ལེན་ཡོདཔ།	Strongly Agree/ ཤུགས་ཅན་ ཁས་ལེན་ཡོདཔ།	Strongly Agree/ ཤུགས་ཅན་ ཁས་ལེན་ཡོདཔ།	Strongly Agree/ ཤུགས་ཅན་ ཁས་ལེན་མེདཔ།	Always/ ཨ་རྟག་ར།	Always/ ཨ་རྟག་ར།	Always/ ཨ་རྟག་ར།	Always/ ཨ་རྟག་ར།	Always/ ཨ་རྟག་ར།	Always/ ཨ་རྟག་ར།	Always/ ཨ་རྟག་ར།	Always/ ཨ་རྟག་ར།	Always/ ཨ་རྟག་ར།	Always/ ཨ་རྟག་ར།
386	50-59	Female	Widow(er)	Non-formal education	Not-employed		under 10,000	Haa	Rural	Television, "Social media (Facebook, WeChat, Instagram, etc)", Health care professional, Friends and family	True/ བདེན།	True/ བདེན།	True/ བདེན།	True/ བདེན།	True/ བདེན།	True/ བདེན།	True/ བདེན།	True/ བདེན།	True/ བདེན།	True/ བདེན།	False/ མི་བདེན།	True/ བདེན།	Strongly Agree/ ཤུགས་ཅན་ ཁས་ལེན་ཡོདཔ།	Strongly Agree/ ཤུགས་ཅན་ ཁས་ལེན་ཡོདཔ།	Strongly Agree/ ཤུགས་ཅན་ ཁས་ལེན་ཡོདཔ།	Strongly Agree/ ཤུགས་ཅན་ ཁས་ལེན་ཡོདཔ།	Strongly Agree/ ཤུགས་ཅན་ ཁས་ལེན་ཡོདཔ།	Strongly Agree/ ཤུགས་ཅན་ ཁས་ལེན་མེདཔ།	Always/ ཨ་རྟག་ར།	Always/ ཨ་རྟག་ར།	Always/ ཨ་རྟག་ར།	Always/ ཨ་རྟག་ར།	Always/ ཨ་རྟག་ར།	Always/ ཨ་རྟག་ར།	Always/ ཨ་རྟག་ར།	Always/ ཨ་རྟག་ར།	Always/ ཨ་རྟག་ར།	Always/ ཨ་རྟག་ར།
387	30-39	Male	Divorced	Illiterate	Not-employed		under 10,000	Haa	Rural	Television, Friends and family	True/ བདེན།	True/ བདེན།	True/ བདེན།	True/ བདེན།	True/ བདེན།	True/ བདེན།	True/ བདེན།	True/ བདེན།	True/ བདེན།	True/ བདེན།	False/ མི་བདེན།	True/ བདེན།	Strongly Agree/ ཤུགས་ཅན་ ཁས་ལེན་ཡོདཔ།	Strongly Agree/ ཤུགས་ཅན་ ཁས་ལེན་ཡོདཔ།	Strongly Agree/ ཤུགས་ཅན་ ཁས་ལེན་ཡོདཔ།	Strongly Agree/ ཤུགས་ཅན་ ཁས་ལེན་ཡོདཔ།	Strongly Agree/ ཤུགས་ཅན་ ཁས་ལེན་ཡོདཔ།	Strongly Agree/ ཤུགས་ཅན་ ཁས་ལེན་མེདཔ།	Always/ ཨ་རྟག་ར།	Always/ ཨ་རྟག་ར།	Always/ ཨ་རྟག་ར།	Always/ ཨ་རྟག་ར།	Always/ ཨ་རྟག་ར།	Always/ ཨ་རྟག་ར།	Always/ ཨ་རྟག་ར།	Always/ ཨ་རྟག་ར།	Always/ ཨ་རྟག་ར།	Always/ ཨ་རྟག་ར།
388	60 or more	Female	Married	Illiterate	Not-employed		under 10,000	Haa	Rural	Television, Friends and family	True/ བདེན།	True/ བདེན།	True/ བདེན།	True/ བདེན།	True/ བདེན།	True/ བདེན།	True/ བདེན།	Don’t Know/ མི་ཤེས།	True/ བདེན།	True/ བདེན།	False/ མི་བདེན།	True/ བདེན།	Strongly Agree/ ཤུགས་ཅན་ ཁས་ལེན་ཡོདཔ།	Strongly Agree/ ཤུགས་ཅན་ ཁས་ལེན་ཡོདཔ།	Agree/ཁ་བཟེད་ནི།	Strongly Agree/ ཤུགས་ཅན་ ཁས་ལེན་ཡོདཔ།	Strongly Agree/ ཤུགས་ཅན་ ཁས་ལེན་ཡོདཔ།	Agree/ཁ་བཟེད་ནི།	Always/ ཨ་རྟག་ར།	Always/ ཨ་རྟག་ར།	Always/ ཨ་རྟག་ར།	Always/ ཨ་རྟག་ར།	Always/ ཨ་རྟག་ར།	Always/ ཨ་རྟག་ར།	Always/ ཨ་རྟག་ར།	Always/ ཨ་རྟག་ར།	Always/ ཨ་རྟག་ར།	Never/ རྩ་ལས།
389	18-29	Male	Married	Monastic education	Not-employed		under 10,000	Haa	Rural	Television, "Social media (Facebook, WeChat, Instagram, etc)", Health care professional, Friends and family	True/ བདེན།	True/ བདེན།	True/ བདེན།	True/ བདེན།	True/ བདེན།	True/ བདེན།	True/ བདེན།	True/ བདེན།	True/ བདེན།	True/ བདེན།	False/ མི་བདེན།	True/ བདེན།	Strongly Agree/ ཤུགས་ཅན་ ཁས་ལེན་ཡོདཔ།	Strongly Agree/ ཤུགས་ཅན་ ཁས་ལེན་ཡོདཔ།	Strongly Agree/ ཤུགས་ཅན་ ཁས་ལེན་ཡོདཔ།	Strongly Agree/ ཤུགས་ཅན་ ཁས་ལེན་ཡོདཔ།	Strongly Agree/ ཤུགས་ཅན་ ཁས་ལེན་ཡོདཔ།	Strongly Agree/ ཤུགས་ཅན་ ཁས་ལེན་མེདཔ།	Always/ ཨ་རྟག་ར།	Always/ ཨ་རྟག་ར།	Always/ ཨ་རྟག་ར།	Always/ ཨ་རྟག་ར།	Always/ ཨ་རྟག་ར།	Always/ ཨ་རྟག་ར།	Always/ ཨ་རྟག་ར།	Always/ ཨ་རྟག་ར།	Always/ ཨ་རྟག་ར།	Sometimes/འཕྲལ་འཕྲལ།
390	18-29	Female	Married	University degree or more	other (please specify)	Business	30,001-40,000	Haa	Rural	Television, Newspaper, "Social media (Facebook, WeChat, Instagram, etc)", Internet, Health care professional, Friends and family, Poster	True/ བདེན།	True/ བདེན།	True/ བདེན།	True/ བདེན།	True/ བདེན།	True/ བདེན།	True/ བདེན།	True/ བདེན།	True/ བདེན།	True/ བདེན།	False/ མི་བདེན།	True/ བདེན།	Strongly Agree/ ཤུགས་ཅན་ ཁས་ལེན་ཡོདཔ།	Strongly Agree/ ཤུགས་ཅན་ ཁས་ལེན་ཡོདཔ།	Strongly Agree/ ཤུགས་ཅན་ ཁས་ལེན་ཡོདཔ།	Strongly Agree/ ཤུགས་ཅན་ ཁས་ལེན་ཡོདཔ།	Strongly Agree/ ཤུགས་ཅན་ ཁས་ལེན་ཡོདཔ།	Strongly Agree/ ཤུགས་ཅན་ ཁས་ལེན་མེདཔ།	Always/ ཨ་རྟག་ར།	Always/ ཨ་རྟག་ར།	Always/ ཨ་རྟག་ར།	Always/ ཨ་རྟག་ར།	Always/ ཨ་རྟག་ར།	Always/ ཨ་རྟག་ར།	Always/ ཨ་རྟག་ར།	Always/ ཨ་རྟག་ར།	Always/ ཨ་རྟག་ར།	Always/ ཨ་རྟག་ར།
391	18-29	Male	Unmarried	Monastic education	other (please specify)	Monk	10,001-20,000	Haa	Rural	Television, Newspaper, "Social media (Facebook, WeChat, Instagram, etc)", Internet, Health care professional, Friends and family	True/ བདེན།	True/ བདེན།	True/ བདེན།	True/ བདེན།	True/ བདེན།	True/ བདེན།	True/ བདེན།	True/ བདེན།	True/ བདེན།	True/ བདེན།	False/ མི་བདེན།	True/ བདེན།	Strongly Agree/ ཤུགས་ཅན་ ཁས་ལེན་ཡོདཔ།	Strongly Agree/ ཤུགས་ཅན་ ཁས་ལེན་ཡོདཔ།	Strongly Agree/ ཤུགས་ཅན་ ཁས་ལེན་ཡོདཔ།	Strongly Agree/ ཤུགས་ཅན་ ཁས་ལེན་ཡོདཔ།	Strongly Agree/ ཤུགས་ཅན་ ཁས་ལེན་ཡོདཔ།	Strongly Agree/ ཤུགས་ཅན་ ཁས་ལེན་མེདཔ།	Always/ ཨ་རྟག་ར།	Always/ ཨ་རྟག་ར།	Always/ ཨ་རྟག་ར།	Always/ ཨ་རྟག་ར།	Always/ ཨ་རྟག་ར།	Always/ ཨ་རྟག་ར།	Always/ ཨ་རྟག་ར།	Always/ ཨ་རྟག་ར།	Always/ ཨ་རྟག་ར།	Sometimes/འཕྲལ་འཕྲལ།
392	40-49	Female	Married	Non-formal education	Not-employed		under 10,000	Haa	Rural	Television, "Social media (Facebook, WeChat, Instagram, etc)"	True/ བདེན།	True/ བདེན།	True/ བདེན།	True/ བདེན།	True/ བདེན།	True/ བདེན།	True/ བདེན།	True/ བདེན།	True/ བདེན།	True/ བདེན།	False/ མི་བདེན།	False/ མི་བདེན།	Strongly Agree/ ཤུགས་ཅན་ ཁས་ལེན་ཡོདཔ།	Strongly Agree/ ཤུགས་ཅན་ ཁས་ལེན་ཡོདཔ།	Strongly Agree/ ཤུགས་ཅན་ ཁས་ལེན་ཡོདཔ།	Strongly Agree/ ཤུགས་ཅན་ ཁས་ལེན་ཡོདཔ།	Strongly Agree/ ཤུགས་ཅན་ ཁས་ལེན་ཡོདཔ།	Strongly Agree/ ཤུགས་ཅན་ ཁས་ལེན་མེདཔ།	Always/ ཨ་རྟག་ར།	Always/ ཨ་རྟག་ར།	Always/ ཨ་རྟག་ར།	Always/ ཨ་རྟག་ར།	Always/ ཨ་རྟག་ར།	Always/ ཨ་རྟག་ར།	Always/ ཨ་རྟག་ར།	Always/ ཨ་རྟག་ར།	Always/ ཨ་རྟག་ར།	Always/ ཨ་རྟག་ར།
393	50-59	Male	Married	Illiterate	Not-employed		under 10,000	Haa	Rural	Television	True/ བདེན།	True/ བདེན།	True/ བདེན།	True/ བདེན།	True/ བདེན།	True/ བདེན།	True/ བདེན།	True/ བདེན།	True/ བདེན།	True/ བདེན།	False/ མི་བདེན།	True/ བདེན།	Strongly Agree/ ཤུགས་ཅན་ ཁས་ལེན་ཡོདཔ།	Strongly Agree/ ཤུགས་ཅན་ ཁས་ལེན་ཡོདཔ།	Strongly Agree/ ཤུགས་ཅན་ ཁས་ལེན་ཡོདཔ།	Strongly Agree/ ཤུགས་ཅན་ ཁས་ལེན་ཡོདཔ།	Strongly Agree/ ཤུགས་ཅན་ ཁས་ལེན་ཡོདཔ།	Strongly Agree/ ཤུགས་ཅན་ ཁས་ལེན་མེདཔ།	Always/ ཨ་རྟག་ར།	Often/ ཡང་ཡང།	Always/ ཨ་རྟག་ར།	Always/ ཨ་རྟག་ར།	Always/ ཨ་རྟག་ར།	Always/ ཨ་རྟག་ར།	Always/ ཨ་རྟག་ར།	Always/ ཨ་རྟག་ར།	Always/ ཨ་རྟག་ར།	Never/ རྩ་ལས།
394	50-59	Female	Married	Illiterate	Not-employed		under 10,000	Haa	Rural	Television, "Social media (Facebook, WeChat, Instagram, etc)"	True/ བདེན།	True/ བདེན།	True/ བདེན།	True/ བདེན།	True/ བདེན།	True/ བདེན།	True/ བདེན།	True/ བདེན།	True/ བདེན།	True/ བདེན།	False/ མི་བདེན།	True/ བདེན།	Strongly Agree/ ཤུགས་ཅན་ ཁས་ལེན་ཡོདཔ།	Strongly Agree/ ཤུགས་ཅན་ ཁས་ལེན་ཡོདཔ།	Strongly Agree/ ཤུགས་ཅན་ ཁས་ལེན་ཡོདཔ།	Strongly Agree/ ཤུགས་ཅན་ ཁས་ལེན་ཡོདཔ།	Strongly Agree/ ཤུགས་ཅན་ ཁས་ལེན་ཡོདཔ།	Strongly Agree/ ཤུགས་ཅན་ ཁས་ལེན་མེདཔ།	Always/ ཨ་རྟག་ར།	Always/ ཨ་རྟག་ར།	Always/ ཨ་རྟག་ར།	Always/ ཨ་རྟག་ར།	Always/ ཨ་རྟག་ར།	Always/ ཨ་རྟག་ར།	Always/ ཨ་རྟག་ར།	Always/ ཨ་རྟག་ར།	Sometimes/འཕྲལ་འཕྲལ།	Never/ རྩ་ལས།
395	18-29	Male	Unmarried	Diploma	Not-employed		under 10,000	Haa	Rural	Television, Newspaper, "Social media (Facebook, WeChat, Instagram, etc)", Internet, Friends and family, Health care professional	True/ བདེན།	True/ བདེན།	True/ བདེན།	True/ བདེན།	True/ བདེན།	True/ བདེན།	True/ བདེན།	True/ བདེན།	True/ བདེན།	True/ བདེན།	False/ མི་བདེན།	True/ བདེན།	Strongly Agree/ ཤུགས་ཅན་ ཁས་ལེན་ཡོདཔ།	Strongly Agree/ ཤུགས་ཅན་ ཁས་ལེན་ཡོདཔ།	Strongly Agree/ ཤུགས་ཅན་ ཁས་ལེན་ཡོདཔ།	Strongly Agree/ ཤུགས་ཅན་ ཁས་ལེན་ཡོདཔ།	Strongly Agree/ ཤུགས་ཅན་ ཁས་ལེན་ཡོདཔ།	Strongly Agree/ ཤུགས་ཅན་ ཁས་ལེན་མེདཔ།	Always/ ཨ་རྟག་ར།	Always/ ཨ་རྟག་ར།	Always/ ཨ་རྟག་ར།	Always/ ཨ་རྟག་ར།	Always/ ཨ་རྟག་ར།	Always/ ཨ་རྟག་ར།	Always/ ཨ་རྟག་ར།	Always/ ཨ་རྟག་ར།	Always/ ཨ་རྟག་ར།	Always/ ཨ་རྟག་ར།
396	60 or more	Male	Married	Illiterate	Not-employed		under 10,000	Haa	Rural	Television, Friends and family	True/ བདེན།	True/ བདེན།	True/ བདེན།	True/ བདེན།	True/ བདེན།	True/ བདེན།	True/ བདེན།	Don’t Know/ མི་ཤེས།	True/ བདེན།	True/ བདེན།	False/ མི་བདེན།	True/ བདེན།	Strongly Agree/ ཤུགས་ཅན་ ཁས་ལེན་ཡོདཔ།	Strongly Agree/ ཤུགས་ཅན་ ཁས་ལེན་ཡོདཔ།	Agree/ཁ་བཟེད་ནི།	Agree/ཁ་བཟེད་ནི།	Agree/ཁ་བཟེད་ནི།	Strongly Agree/ ཤུགས་ཅན་ ཁས་ལེན་མེདཔ།	Sometimes/འཕྲལ་འཕྲལ།	Always/ ཨ་རྟག་ར།	Always/ ཨ་རྟག་ར།	Always/ ཨ་རྟག་ར།	Always/ ཨ་རྟག་ར།	Always/ ཨ་རྟག་ར།	Sometimes/འཕྲལ་འཕྲལ།	Sometimes/འཕྲལ་འཕྲལ།	Sometimes/འཕྲལ་འཕྲལ།	Never/ རྩ་ལས།
397	60 or more	Female	Married	Illiterate	Not-employed		under 10,000	Haa	Rural	Television, Friends and family	True/ བདེན།	True/ བདེན།	True/ བདེན།	True/ བདེན།	True/ བདེན།	True/ བདེན།	True/ བདེན།	Don’t Know/ མི་ཤེས།	True/ བདེན།	True/ བདེན།	False/ མི་བདེན།	True/ བདེན།	Strongly Agree/ ཤུགས་ཅན་ ཁས་ལེན་ཡོདཔ།	Strongly Agree/ ཤུགས་ཅན་ ཁས་ལེན་ཡོདཔ།	Agree/ཁ་བཟེད་ནི།	Agree/ཁ་བཟེད་ནི།	Agree/ཁ་བཟེད་ནི།	Strongly Agree/ ཤུགས་ཅན་ ཁས་ལེན་མེདཔ།	Always/ ཨ་རྟག་ར།	Always/ ཨ་རྟག་ར།	Always/ ཨ་རྟག་ར།	Always/ ཨ་རྟག་ར།	Always/ ཨ་རྟག་ར།	Always/ ཨ་རྟག་ར།	Always/ ཨ་རྟག་ར།	Always/ ཨ་རྟག་ར།	Sometimes/འཕྲལ་འཕྲལ།	Never/ རྩ་ལས།
398	18-29	Female	Unmarried	Secondary	Not-employed		under 10,000	Haa	Rural	Television, Newspaper, "Social media (Facebook, WeChat, Instagram, etc)", Internet, Health care professional, Poster, Friends and family	True/ བདེན།	True/ བདེན།	True/ བདེན།	True/ བདེན།	True/ བདེན།	True/ བདེན།	True/ བདེན།	True/ བདེན།	True/ བདེན།	True/ བདེན།	False/ མི་བདེན།	True/ བདེན།	Strongly Agree/ ཤུགས་ཅན་ ཁས་ལེན་ཡོདཔ།	Strongly Agree/ ཤུགས་ཅན་ ཁས་ལེན་ཡོདཔ།	Strongly Agree/ ཤུགས་ཅན་ ཁས་ལེན་ཡོདཔ།	Strongly Agree/ ཤུགས་ཅན་ ཁས་ལེན་ཡོདཔ།	Strongly Agree/ ཤུགས་ཅན་ ཁས་ལེན་ཡོདཔ།	Strongly Agree/ ཤུགས་ཅན་ ཁས་ལེན་མེདཔ།	Always/ ཨ་རྟག་ར།	Always/ ཨ་རྟག་ར།	Always/ ཨ་རྟག་ར།	Always/ ཨ་རྟག་ར།	Always/ ཨ་རྟག་ར།	Always/ ཨ་རྟག་ར།	Always/ ཨ་རྟག་ར།	Always/ ཨ་རྟག་ར།	Always/ ཨ་རྟག་ར།	Sometimes/འཕྲལ་འཕྲལ།
399	18-29	Male	Married	Secondary	Private sector		10,001-20,000	Haa	Rural	Television, Newspaper, "Social media (Facebook, WeChat, Instagram, etc)", Internet, Health care professional, Friends and family, Poster	True/ བདེན།	True/ བདེན།	True/ བདེན།	True/ བདེན།	True/ བདེན།	True/ བདེན།	True/ བདེན།	True/ བདེན།	True/ བདེན།	True/ བདེན།	False/ མི་བདེན།	True/ བདེན།	Strongly Agree/ ཤུགས་ཅན་ ཁས་ལེན་ཡོདཔ།	Strongly Agree/ ཤུགས་ཅན་ ཁས་ལེན་ཡོདཔ།	Strongly Agree/ ཤུགས་ཅན་ ཁས་ལེན་ཡོདཔ།	Strongly Agree/ ཤུགས་ཅན་ ཁས་ལེན་ཡོདཔ།	Strongly Agree/ ཤུགས་ཅན་ ཁས་ལེན་ཡོདཔ།	Strongly Agree/ ཤུགས་ཅན་ ཁས་ལེན་མེདཔ།	Always/ ཨ་རྟག་ར།	Always/ ཨ་རྟག་ར།	Always/ ཨ་རྟག་ར།	Always/ ཨ་རྟག་ར།	Always/ ཨ་རྟག་ར།	Always/ ཨ་རྟག་ར།	Always/ ཨ་རྟག་ར།	Always/ ཨ་རྟག་ར།	Always/ ཨ་རྟག་ར།	Always/ ཨ་རྟག་ར།
400	40-49	Female	Married	Secondary	Not-employed		under 10,000	Haa	Rural	Television, Newspaper, "Social media (Facebook, WeChat, Instagram, etc)", Internet, Health care professional, Friends and family	True/ བདེན།	True/ བདེན།	True/ བདེན།	True/ བདེན།	True/ བདེན།	True/ བདེན།	True/ བདེན།	True/ བདེན།	True/ བདེན།	True/ བདེན།	False/ མི་བདེན།	True/ བདེན།	Strongly Agree/ ཤུགས་ཅན་ ཁས་ལེན་ཡོདཔ།	Strongly Agree/ ཤུགས་ཅན་ ཁས་ལེན་ཡོདཔ།	Strongly Agree/ ཤུགས་ཅན་ ཁས་ལེན་ཡོདཔ།	Strongly Agree/ ཤུགས་ཅན་ ཁས་ལེན་ཡོདཔ།	Strongly Agree/ ཤུགས་ཅན་ ཁས་ལེན་ཡོདཔ།	Strongly Agree/ ཤུགས་ཅན་ ཁས་ལེན་མེདཔ།	Always/ ཨ་རྟག་ར།	Always/ ཨ་རྟག་ར།	Always/ ཨ་རྟག་ར།	Always/ ཨ་རྟག་ར།	Always/ ཨ་རྟག་ར།	Always/ ཨ་རྟག་ར།	Always/ ཨ་རྟག་ར།	Always/ ཨ་རྟག་ར།	Always/ ཨ་རྟག་ར།	Always/ ཨ་རྟག་ར།
401	30-39	Female	Married	Secondary	Not-employed		under 10,000	Haa	Rural	Television, "Social media (Facebook, WeChat, Instagram, etc)", Friends and family, Health care professional	True/ བདེན།	True/ བདེན།	True/ བདེན།	True/ བདེན།	True/ བདེན།	True/ བདེན།	True/ བདེན།	True/ བདེན།	True/ བདེན།	True/ བདེན།	False/ མི་བདེན།	True/ བདེན།	Strongly Agree/ ཤུགས་ཅན་ ཁས་ལེན་ཡོདཔ།	Strongly Agree/ ཤུགས་ཅན་ ཁས་ལེན་ཡོདཔ།	Strongly Agree/ ཤུགས་ཅན་ ཁས་ལེན་ཡོདཔ།	Strongly Agree/ ཤུགས་ཅན་ ཁས་ལེན་ཡོདཔ།	Strongly Agree/ ཤུགས་ཅན་ ཁས་ལེན་ཡོདཔ།	Strongly Agree/ ཤུགས་ཅན་ ཁས་ལེན་མེདཔ།	Always/ ཨ་རྟག་ར།	Always/ ཨ་རྟག་ར།	Always/ ཨ་རྟག་ར།	Always/ ཨ་རྟག་ར།	Always/ ཨ་རྟག་ར།	Always/ ཨ་རྟག་ར།	Always/ ཨ་རྟག་ར།	Always/ ཨ་རྟག་ར།	Always/ ཨ་རྟག་ར།	Always/ ཨ་རྟག་ར།
402	50-59	Female	Married	Illiterate	other (please specify)	Business	20,001-30,000	Haa	Rural	Television, "Social media (Facebook, WeChat, Instagram, etc)", Friends and family, Health care professional	True/ བདེན།	True/ བདེན།	True/ བདེན།	True/ བདེན།	True/ བདེན།	True/ བདེན།	Don’t Know/ མི་ཤེས།	True/ བདེན།	True/ བདེན།	True/ བདེན།	False/ མི་བདེན།	True/ བདེན།	Strongly Agree/ ཤུགས་ཅན་ ཁས་ལེན་ཡོདཔ།	Strongly Agree/ ཤུགས་ཅན་ ཁས་ལེན་ཡོདཔ།	Strongly Agree/ ཤུགས་ཅན་ ཁས་ལེན་ཡོདཔ།	Strongly Agree/ ཤུགས་ཅན་ ཁས་ལེན་ཡོདཔ།	Strongly Agree/ ཤུགས་ཅན་ ཁས་ལེན་ཡོདཔ།	Strongly Agree/ ཤུགས་ཅན་ ཁས་ལེན་མེདཔ།	Always/ ཨ་རྟག་ར།	Always/ ཨ་རྟག་ར།	Always/ ཨ་རྟག་ར།	Always/ ཨ་རྟག་ར།	Always/ ཨ་རྟག་ར།	Always/ ཨ་རྟག་ར།	Always/ ཨ་རྟག་ར།	Always/ ཨ་རྟག་ར།	Always/ ཨ་རྟག་ར།	Sometimes/འཕྲལ་འཕྲལ།
403	40-49	Female	Married	Secondary	Private sector		20,001-30,000	Haa	Rural	Television, Newspaper, "Social media (Facebook, WeChat, Instagram, etc)", Health care professional, Friends and family	True/ བདེན།	True/ བདེན།	True/ བདེན།	True/ བདེན།	True/ བདེན།	True/ བདེན།	True/ བདེན།	Don’t Know/ མི་ཤེས།	True/ བདེན།	True/ བདེན།	False/ མི་བདེན།	True/ བདེན།	Strongly Agree/ ཤུགས་ཅན་ ཁས་ལེན་ཡོདཔ།	Strongly Agree/ ཤུགས་ཅན་ ཁས་ལེན་ཡོདཔ།	Strongly Agree/ ཤུགས་ཅན་ ཁས་ལེན་ཡོདཔ།	Strongly Agree/ ཤུགས་ཅན་ ཁས་ལེན་ཡོདཔ།	Strongly Agree/ ཤུགས་ཅན་ ཁས་ལེན་ཡོདཔ།	Strongly Agree/ ཤུགས་ཅན་ ཁས་ལེན་མེདཔ།	Always/ ཨ་རྟག་ར།	Always/ ཨ་རྟག་ར།	Always/ ཨ་རྟག་ར།	Always/ ཨ་རྟག་ར།	Always/ ཨ་རྟག་ར།	Always/ ཨ་རྟག་ར།	Always/ ཨ་རྟག་ར།	Always/ ཨ་རྟག་ར།	Always/ ཨ་རྟག་ར།	Always/ ཨ་རྟག་ར།
404	40-49	Male	Married	University degree or more	Government servant		30,001-40,000	Haa	Rural	Television, Newspaper, "Social media (Facebook, WeChat, Instagram, etc)", Internet, Health care professional, Friends and family, Poster	True/ བདེན།	True/ བདེན།	True/ བདེན།	True/ བདེན།	True/ བདེན།	True/ བདེན།	True/ བདེན།	True/ བདེན།	True/ བདེན།	True/ བདེན།	False/ མི་བདེན།	True/ བདེན།	Strongly Agree/ ཤུགས་ཅན་ ཁས་ལེན་ཡོདཔ།	Strongly Agree/ ཤུགས་ཅན་ ཁས་ལེན་ཡོདཔ།	Strongly Agree/ ཤུགས་ཅན་ ཁས་ལེན་ཡོདཔ།	Strongly Agree/ ཤུགས་ཅན་ ཁས་ལེན་ཡོདཔ།	Strongly Agree/ ཤུགས་ཅན་ ཁས་ལེན་ཡོདཔ།	Strongly Agree/ ཤུགས་ཅན་ ཁས་ལེན་མེདཔ།	Always/ ཨ་རྟག་ར།	Always/ ཨ་རྟག་ར།	Always/ ཨ་རྟག་ར།	Always/ ཨ་རྟག་ར།	Always/ ཨ་རྟག་ར།	Always/ ཨ་རྟག་ར།	Always/ ཨ་རྟག་ར།	Always/ ཨ་རྟག་ར།	Always/ ཨ་རྟག་ར།	Always/ ཨ་རྟག་ར།
405	30-39	Female	Married	University degree or more	Government servant		30,001-40,000	Haa	Rural	Television, Newspaper, "Social media (Facebook, WeChat, Instagram, etc)", Internet, Health care professional, Friends and family, Poster	True/ བདེན།	True/ བདེན།	True/ བདེན།	True/ བདེན།	True/ བདེན།	True/ བདེན།	True/ བདེན།	True/ བདེན།	True/ བདེན།	True/ བདེན།	False/ མི་བདེན།	True/ བདེན།	Strongly Agree/ ཤུགས་ཅན་ ཁས་ལེན་ཡོདཔ།	Strongly Agree/ ཤུགས་ཅན་ ཁས་ལེན་ཡོདཔ།	Strongly Agree/ ཤུགས་ཅན་ ཁས་ལེན་ཡོདཔ།	Strongly Agree/ ཤུགས་ཅན་ ཁས་ལེན་ཡོདཔ།	Strongly Agree/ ཤུགས་ཅན་ ཁས་ལེན་ཡོདཔ།	Strongly Agree/ ཤུགས་ཅན་ ཁས་ལེན་མེདཔ།	Always/ ཨ་རྟག་ར།	Always/ ཨ་རྟག་ར།	Always/ ཨ་རྟག་ར།	Always/ ཨ་རྟག་ར།	Always/ ཨ་རྟག་ར།	Always/ ཨ་རྟག་ར།	Always/ ཨ་རྟག་ར།	Always/ ཨ་རྟག་ར།	Always/ ཨ་རྟག་ར།	Always/ ཨ་རྟག་ར།
406	30-39	Male	Married	University degree or more	Private sector		20,001-30,000	Haa	Rural	Television, Newspaper, "Social media (Facebook, WeChat, Instagram, etc)", Internet, Health care professional, Friends and family, Poster	True/ བདེན།	True/ བདེན།	True/ བདེན།	True/ བདེན།	True/ བདེན།	True/ བདེན།	True/ བདེན།	True/ བདེན།	True/ བདེན།	True/ བདེན།	False/ མི་བདེན།	True/ བདེན།	Strongly Agree/ ཤུགས་ཅན་ ཁས་ལེན་ཡོདཔ།	Strongly Agree/ ཤུགས་ཅན་ ཁས་ལེན་ཡོདཔ།	Strongly Agree/ ཤུགས་ཅན་ ཁས་ལེན་ཡོདཔ།	Strongly Agree/ ཤུགས་ཅན་ ཁས་ལེན་ཡོདཔ།	Strongly Agree/ ཤུགས་ཅན་ ཁས་ལེན་ཡོདཔ།	Strongly Agree/ ཤུགས་ཅན་ ཁས་ལེན་མེདཔ།	Always/ ཨ་རྟག་ར།	Always/ ཨ་རྟག་ར།	Always/ ཨ་རྟག་ར།	Always/ ཨ་རྟག་ར།	Always/ ཨ་རྟག་ར།	Always/ ཨ་རྟག་ར།	Always/ ཨ་རྟག་ར།	Always/ ཨ་རྟག་ར།	Always/ ཨ་རྟག་ར།	Always/ ཨ་རྟག་ར།
407	30-39	Female	Married	Secondary	Not-employed		under 10,000	Haa	Rural	Television	True/ བདེན།	True/ བདེན།	True/ བདེན།	True/ བདེན།	True/ བདེན།	True/ བདེན།	True/ བདེན།	Don’t Know/ མི་ཤེས།	True/ བདེན།	True/ བདེན།	False/ མི་བདེན།	True/ བདེན།	Strongly Agree/ ཤུགས་ཅན་ ཁས་ལེན་ཡོདཔ།	Strongly Agree/ ཤུགས་ཅན་ ཁས་ལེན་ཡོདཔ།	Strongly Agree/ ཤུགས་ཅན་ ཁས་ལེན་ཡོདཔ།	Strongly Agree/ ཤུགས་ཅན་ ཁས་ལེན་ཡོདཔ།	Strongly Agree/ ཤུགས་ཅན་ ཁས་ལེན་ཡོདཔ།	Strongly Agree/ ཤུགས་ཅན་ ཁས་ལེན་མེདཔ།	Always/ ཨ་རྟག་ར།	Always/ ཨ་རྟག་ར།	Always/ ཨ་རྟག་ར།	Always/ ཨ་རྟག་ར།	Always/ ཨ་རྟག་ར།	Always/ ཨ་རྟག་ར།	Always/ ཨ་རྟག་ར།	Always/ ཨ་རྟག་ར།	Always/ ཨ་རྟག་ར།	Always/ ཨ་རྟག་ར།
408	18-29	Male	Unmarried	Secondary	Student		under 10,000	Haa	Rural	Television, Newspaper, "Social media (Facebook, WeChat, Instagram, etc)", Internet, Health care professional, Friends and family, Poster	True/ བདེན།	True/ བདེན།	True/ བདེན།	True/ བདེན།	True/ བདེན།	True/ བདེན།	True/ བདེན།	True/ བདེན།	True/ བདེན།	True/ བདེན།	False/ མི་བདེན།	True/ བདེན།	Strongly Agree/ ཤུགས་ཅན་ ཁས་ལེན་ཡོདཔ།	Strongly Agree/ ཤུགས་ཅན་ ཁས་ལེན་ཡོདཔ།	Strongly Agree/ ཤུགས་ཅན་ ཁས་ལེན་ཡོདཔ།	Strongly Agree/ ཤུགས་ཅན་ ཁས་ལེན་ཡོདཔ།	Strongly Agree/ ཤུགས་ཅན་ ཁས་ལེན་ཡོདཔ།	Strongly Agree/ ཤུགས་ཅན་ ཁས་ལེན་མེདཔ།	Always/ ཨ་རྟག་ར།	Always/ ཨ་རྟག་ར།	Always/ ཨ་རྟག་ར།	Always/ ཨ་རྟག་ར།	Always/ ཨ་རྟག་ར།	Always/ ཨ་རྟག་ར།	Always/ ཨ་རྟག་ར།	Always/ ཨ་རྟག་ར།	Always/ ཨ་རྟག་ར།	Always/ ཨ་རྟག་ར།
409	40-49	Male	Married	University degree or more	Government servant		30,001-40,000	Haa	Rural	Television, Newspaper, "Social media (Facebook, WeChat, Instagram, etc)", Internet, Health care professional, Friends and family, Poster	True/ བདེན།	True/ བདེན།	True/ བདེན།	True/ བདེན།	True/ བདེན།	True/ བདེན།	True/ བདེན།	True/ བདེན།	True/ བདེན།	True/ བདེན།	False/ མི་བདེན།	True/ བདེན།	Strongly Agree/ ཤུགས་ཅན་ ཁས་ལེན་ཡོདཔ།	Strongly Agree/ ཤུགས་ཅན་ ཁས་ལེན་ཡོདཔ།	Strongly Agree/ ཤུགས་ཅན་ ཁས་ལེན་ཡོདཔ།	Strongly Agree/ ཤུགས་ཅན་ ཁས་ལེན་ཡོདཔ།	Strongly Agree/ ཤུགས་ཅན་ ཁས་ལེན་ཡོདཔ།	Strongly Agree/ ཤུགས་ཅན་ ཁས་ལེན་མེདཔ།	Always/ ཨ་རྟག་ར།	Always/ ཨ་རྟག་ར།	Always/ ཨ་རྟག་ར།	Always/ ཨ་རྟག་ར།	Always/ ཨ་རྟག་ར།	Always/ ཨ་རྟག་ར།	Always/ ཨ་རྟག་ར།	Always/ ཨ་རྟག་ར།	Always/ ཨ་རྟག་ར།	Always/ ཨ་རྟག་ར།
410	40-49	Female	Married	Primary	Not-employed		under 10,000	Haa	Rural	Television, "Social media (Facebook, WeChat, Instagram, etc)", Internet, Health care professional, Friends and family	True/ བདེན།	True/ བདེན།	True/ བདེན།	True/ བདེན།	True/ བདེན།	True/ བདེན།	True/ བདེན།	Don’t Know/ མི་ཤེས།	True/ བདེན།	True/ བདེན།	False/ མི་བདེན།	True/ བདེན།	Strongly Agree/ ཤུགས་ཅན་ ཁས་ལེན་ཡོདཔ།	Strongly Agree/ ཤུགས་ཅན་ ཁས་ལེན་ཡོདཔ།	Strongly Agree/ ཤུགས་ཅན་ ཁས་ལེན་ཡོདཔ།	Strongly Agree/ ཤུགས་ཅན་ ཁས་ལེན་ཡོདཔ།	Strongly Agree/ ཤུགས་ཅན་ ཁས་ལེན་ཡོདཔ།	Strongly Agree/ ཤུགས་ཅན་ ཁས་ལེན་མེདཔ།	Always/ ཨ་རྟག་ར།	Always/ ཨ་རྟག་ར།	Always/ ཨ་རྟག་ར།	Always/ ཨ་རྟག་ར།	Always/ ཨ་རྟག་ར།	Always/ ཨ་རྟག་ར།	Always/ ཨ་རྟག་ར།	Always/ ཨ་རྟག་ར།	Always/ ཨ་རྟག་ར།	Always/ ཨ་རྟག་ར།
411	40-49	Male	Married	Primary	other (please specify)	RBA	20,001-30,000	Haa	Rural	Television, Newspaper, "Social media (Facebook, WeChat, Instagram, etc)", Internet, Friends and family	True/ བདེན།	True/ བདེན།	True/ བདེན།	True/ བདེན།	True/ བདེན།	True/ བདེན།	True/ བདེན།	True/ བདེན།	True/ བདེན།	True/ བདེན།	False/ མི་བདེན།	True/ བདེན།	Strongly Agree/ ཤུགས་ཅན་ ཁས་ལེན་ཡོདཔ།	Strongly Agree/ ཤུགས་ཅན་ ཁས་ལེན་ཡོདཔ།	Strongly Agree/ ཤུགས་ཅན་ ཁས་ལེན་ཡོདཔ།	Strongly Agree/ ཤུགས་ཅན་ ཁས་ལེན་ཡོདཔ།	Strongly Agree/ ཤུགས་ཅན་ ཁས་ལེན་ཡོདཔ།	Strongly Agree/ ཤུགས་ཅན་ ཁས་ལེན་མེདཔ།	Always/ ཨ་རྟག་ར།	Always/ ཨ་རྟག་ར།	Always/ ཨ་རྟག་ར།	Always/ ཨ་རྟག་ར།	Always/ ཨ་རྟག་ར།	Always/ ཨ་རྟག་ར།	Always/ ཨ་རྟག་ར།	Always/ ཨ་རྟག་ར།	Always/ ཨ་རྟག་ར།	Always/ ཨ་རྟག་ར།
412	50-59	Female	Married	Illiterate	Not-employed		under 10,000	Haa	Rural	Television, "Social media (Facebook, WeChat, Instagram, etc)", Internet, Friends and family	True/ བདེན།	True/ བདེན།	True/ བདེན།	True/ བདེན།	True/ བདེན།	True/ བདེན།	True/ བདེན།	Don’t Know/ མི་ཤེས།	True/ བདེན།	True/ བདེན།	False/ མི་བདེན།	True/ བདེན།	Strongly Agree/ ཤུགས་ཅན་ ཁས་ལེན་ཡོདཔ།	Strongly Agree/ ཤུགས་ཅན་ ཁས་ལེན་ཡོདཔ།	Strongly Agree/ ཤུགས་ཅན་ ཁས་ལེན་ཡོདཔ།	Agree/ཁ་བཟེད་ནི།	Strongly Agree/ ཤུགས་ཅན་ ཁས་ལེན་ཡོདཔ།	Agree/ཁ་བཟེད་ནི།	Always/ ཨ་རྟག་ར།	Always/ ཨ་རྟག་ར།	Always/ ཨ་རྟག་ར།	Always/ ཨ་རྟག་ར།	Always/ ཨ་རྟག་ར།	Always/ ཨ་རྟག་ར།	Always/ ཨ་རྟག་ར།	Always/ ཨ་རྟག་ར།	Always/ ཨ་རྟག་ར།	Always/ ཨ་རྟག་ར།
413	30-39	Male	Married	Secondary	other (please specify)	RBA	10,001-20,000	Haa	Rural	Television, "Social media (Facebook, WeChat, Instagram, etc)", Internet, Health care professional, Friends and family	True/ བདེན།	True/ བདེན།	True/ བདེན།	True/ བདེན།	True/ བདེན།	True/ བདེན།	True/ བདེན།	True/ བདེན།	True/ བདེན།	True/ བདེན།	False/ མི་བདེན།	True/ བདེན།	Strongly Agree/ ཤུགས་ཅན་ ཁས་ལེན་ཡོདཔ།	Strongly Agree/ ཤུགས་ཅན་ ཁས་ལེན་ཡོདཔ།	Strongly Agree/ ཤུགས་ཅན་ ཁས་ལེན་ཡོདཔ།	Strongly Agree/ ཤུགས་ཅན་ ཁས་ལེན་ཡོདཔ།	Strongly Agree/ ཤུགས་ཅན་ ཁས་ལེན་ཡོདཔ།	Strongly Agree/ ཤུགས་ཅན་ ཁས་ལེན་མེདཔ།	Always/ ཨ་རྟག་ར།	Always/ ཨ་རྟག་ར།	Often/ ཡང་ཡང།	Always/ ཨ་རྟག་ར།	Always/ ཨ་རྟག་ར།	Always/ ཨ་རྟག་ར།	Always/ ཨ་རྟག་ར།	Always/ ཨ་རྟག་ར།	Always/ ཨ་རྟག་ར།	Sometimes/འཕྲལ་འཕྲལ།
414	50-59	Male	Married	Illiterate	Not-employed		under 10,000	Haa	Rural	Television	True/ བདེན།	True/ བདེན།	True/ བདེན།	True/ བདེན།	Don’t Know/ མི་ཤེས།	True/ བདེན།	True/ བདེན།	True/ བདེན།	True/ བདེན།	True/ བདེན།	False/ མི་བདེན།	True/ བདེན།	Strongly Agree/ ཤུགས་ཅན་ ཁས་ལེན་ཡོདཔ།	Strongly Agree/ ཤུགས་ཅན་ ཁས་ལེན་ཡོདཔ།	Agree/ཁ་བཟེད་ནི།	Strongly Agree/ ཤུགས་ཅན་ ཁས་ལེན་ཡོདཔ།	Strongly Agree/ ཤུགས་ཅན་ ཁས་ལེན་ཡོདཔ།	Strongly Agree/ ཤུགས་ཅན་ ཁས་ལེན་མེདཔ།	Always/ ཨ་རྟག་ར།	Always/ ཨ་རྟག་ར།	Always/ ཨ་རྟག་ར།	Always/ ཨ་རྟག་ར།	Always/ ཨ་རྟག་ར།	Always/ ཨ་རྟག་ར།	Always/ ཨ་རྟག་ར།	Always/ ཨ་རྟག་ར།	Always/ ཨ་རྟག་ར།	Always/ ཨ་རྟག་ར།
415	18-29	Male	Unmarried	Secondary	Not-employed		30,001-40,000	Haa	Rural	Television, "Social media (Facebook, WeChat, Instagram, etc)", Internet	True/ བདེན།	True/ བདེན།	True/ བདེན།	True/ བདེན།	True/ བདེན།	True/ བདེན།	True/ བདེན།	Don’t Know/ མི་ཤེས།	True/ བདེན།	True/ བདེན།	False/ མི་བདེན།	True/ བདེན།	Strongly Agree/ ཤུགས་ཅན་ ཁས་ལེན་ཡོདཔ།	Strongly Agree/ ཤུགས་ཅན་ ཁས་ལེན་ཡོདཔ།	Strongly Agree/ ཤུགས་ཅན་ ཁས་ལེན་ཡོདཔ།	Strongly Agree/ ཤུགས་ཅན་ ཁས་ལེན་ཡོདཔ།	Strongly Agree/ ཤུགས་ཅན་ ཁས་ལེན་ཡོདཔ།	Strongly Agree/ ཤུགས་ཅན་ ཁས་ལེན་མེདཔ།	Always/ ཨ་རྟག་ར།	Always/ ཨ་རྟག་ར།	Always/ ཨ་རྟག་ར།	Always/ ཨ་རྟག་ར།	Always/ ཨ་རྟག་ར།	Always/ ཨ་རྟག་ར།	Always/ ཨ་རྟག་ར།	Always/ ཨ་རྟག་ར།	Always/ ཨ་རྟག་ར།	Always/ ཨ་རྟག་ར།
416	50-59	Male	Married	Illiterate	other (please specify)	RBA	20,001-30,000	Haa	Rural	Television, "Social media (Facebook, WeChat, Instagram, etc)", Health care professional, Friends and family	True/ བདེན།	True/ བདེན།	True/ བདེན།	True/ བདེན།	True/ བདེན།	True/ བདེན།	True/ བདེན།	True/ བདེན།	True/ བདེན།	True/ བདེན།	False/ མི་བདེན།	True/ བདེན།	Strongly Agree/ ཤུགས་ཅན་ ཁས་ལེན་ཡོདཔ།	Strongly Agree/ ཤུགས་ཅན་ ཁས་ལེན་ཡོདཔ།	Strongly Agree/ ཤུགས་ཅན་ ཁས་ལེན་ཡོདཔ།	Strongly Agree/ ཤུགས་ཅན་ ཁས་ལེན་ཡོདཔ།	Strongly Agree/ ཤུགས་ཅན་ ཁས་ལེན་ཡོདཔ།	Strongly Agree/ ཤུགས་ཅན་ ཁས་ལེན་མེདཔ།	Always/ ཨ་རྟག་ར།	Always/ ཨ་རྟག་ར།	Always/ ཨ་རྟག་ར།	Always/ ཨ་རྟག་ར།	Always/ ཨ་རྟག་ར།	Always/ ཨ་རྟག་ར།	Always/ ཨ་རྟག་ར།	Always/ ཨ་རྟག་ར།	Always/ ཨ་རྟག་ར།	Always/ ཨ་རྟག་ར།
417	18-29	Male	Married	Primary	Government servant		20,001-30,000	Haa	Rural	Television, Newspaper, "Social media (Facebook, WeChat, Instagram, etc)", Internet, Health care professional, Friends and family	True/ བདེན།	True/ བདེན།	True/ བདེན།	True/ བདེན།	True/ བདེན།	True/ བདེན།	True/ བདེན།	True/ བདེན།	True/ བདེན།	True/ བདེན།	False/ མི་བདེན།	True/ བདེན།	Strongly Agree/ ཤུགས་ཅན་ ཁས་ལེན་ཡོདཔ།	Strongly Agree/ ཤུགས་ཅན་ ཁས་ལེན་ཡོདཔ།	Strongly Agree/ ཤུགས་ཅན་ ཁས་ལེན་ཡོདཔ།	Strongly Agree/ ཤུགས་ཅན་ ཁས་ལེན་ཡོདཔ།	Strongly Agree/ ཤུགས་ཅན་ ཁས་ལེན་ཡོདཔ།	Strongly Agree/ ཤུགས་ཅན་ ཁས་ལེན་མེདཔ།	Always/ ཨ་རྟག་ར།	Always/ ཨ་རྟག་ར།	Always/ ཨ་རྟག་ར།	Always/ ཨ་རྟག་ར།	Always/ ཨ་རྟག་ར།	Always/ ཨ་རྟག་ར།	Always/ ཨ་རྟག་ར།	Always/ ཨ་རྟག་ར།	Always/ ཨ་རྟག་ར།	Always/ ཨ་རྟག་ར།
418	50-59	Male	Married	Primary	other (please specify)	RBA	20,001-30,000	Haa	Rural	Television, "Social media (Facebook, WeChat, Instagram, etc)", Health care professional, Friends and family	True/ བདེན།	True/ བདེན།	True/ བདེན།	True/ བདེན།	True/ བདེན།	True/ བདེན།	True/ བདེན།	True/ བདེན།	True/ བདེན།	True/ བདེན།	False/ མི་བདེན།	True/ བདེན།	Strongly Agree/ ཤུགས་ཅན་ ཁས་ལེན་ཡོདཔ།	Strongly Agree/ ཤུགས་ཅན་ ཁས་ལེན་ཡོདཔ།	Strongly Agree/ ཤུགས་ཅན་ ཁས་ལེན་ཡོདཔ།	Strongly Agree/ ཤུགས་ཅན་ ཁས་ལེན་ཡོདཔ།	Strongly Agree/ ཤུགས་ཅན་ ཁས་ལེན་ཡོདཔ།	Strongly Agree/ ཤུགས་ཅན་ ཁས་ལེན་མེདཔ།	Always/ ཨ་རྟག་ར།	Always/ ཨ་རྟག་ར།	Always/ ཨ་རྟག་ར།	Always/ ཨ་རྟག་ར།	Always/ ཨ་རྟག་ར།	Always/ ཨ་རྟག་ར།	Always/ ཨ་རྟག་ར།	Always/ ཨ་རྟག་ར།	Always/ ཨ་རྟག་ར།	Sometimes/འཕྲལ་འཕྲལ།
419	18-29	Female	Unmarried	Secondary	Not-employed		under 10,000	Haa	Rural	Television, Newspaper, "Social media (Facebook, WeChat, Instagram, etc)", Internet, Health care professional, Friends and family, Poster	True/ བདེན།	True/ བདེན།	True/ བདེན།	True/ བདེན།	True/ བདེན།	True/ བདེན།	True/ བདེན།	True/ བདེན།	True/ བདེན།	True/ བདེན།	False/ མི་བདེན།	True/ བདེན།	Strongly Agree/ ཤུགས་ཅན་ ཁས་ལེན་ཡོདཔ།	Strongly Agree/ ཤུགས་ཅན་ ཁས་ལེན་ཡོདཔ།	Strongly Agree/ ཤུགས་ཅན་ ཁས་ལེན་ཡོདཔ།	Strongly Agree/ ཤུགས་ཅན་ ཁས་ལེན་ཡོདཔ།	Strongly Agree/ ཤུགས་ཅན་ ཁས་ལེན་ཡོདཔ།	Strongly Agree/ ཤུགས་ཅན་ ཁས་ལེན་མེདཔ།	Always/ ཨ་རྟག་ར།	Always/ ཨ་རྟག་ར།	Always/ ཨ་རྟག་ར།	Always/ ཨ་རྟག་ར།	Always/ ཨ་རྟག་ར།	Always/ ཨ་རྟག་ར།	Always/ ཨ་རྟག་ར།	Always/ ཨ་རྟག་ར།	Always/ ཨ་རྟག་ར།	Never/ རྩ་ལས།
420	40-49	Male	Married	Primary	other (please specify)	RBA	20,001-30,000	Haa	Rural	Television, "Social media (Facebook, WeChat, Instagram, etc)"	True/ བདེན།	True/ བདེན།	True/ བདེན།	True/ བདེན།	True/ བདེན།	True/ བདེན།	True/ བདེན།	True/ བདེན།	True/ བདེན།	True/ བདེན།	False/ མི་བདེན།	True/ བདེན།	Strongly Agree/ ཤུགས་ཅན་ ཁས་ལེན་ཡོདཔ།	Strongly Agree/ ཤུགས་ཅན་ ཁས་ལེན་ཡོདཔ།	Strongly Agree/ ཤུགས་ཅན་ ཁས་ལེན་ཡོདཔ།	Strongly Agree/ ཤུགས་ཅན་ ཁས་ལེན་ཡོདཔ།	Strongly Agree/ ཤུགས་ཅན་ ཁས་ལེན་ཡོདཔ།	Strongly Agree/ ཤུགས་ཅན་ ཁས་ལེན་མེདཔ།	Always/ ཨ་རྟག་ར།	Always/ ཨ་རྟག་ར།	Always/ ཨ་རྟག་ར།	Always/ ཨ་རྟག་ར།	Always/ ཨ་རྟག་ར།	Always/ ཨ་རྟག་ར།	Always/ ཨ་རྟག་ར།	Always/ ཨ་རྟག་ར།	Always/ ཨ་རྟག་ར།	Always/ ཨ་རྟག་ར།
421	40-49	Female	Married	Secondary	Not-employed		under 10,000	Haa	Urban	Television, Internet, Health care professional, "Social media (Facebook, WeChat, Instagram, etc)"	True/ བདེན།	True/ བདེན།	True/ བདེན།	True/ བདེན།	True/ བདེན།	True/ བདེན།	True/ བདེན།	True/ བདེན།	True/ བདེན།	True/ བདེན།	True/ བདེན།	True/ བདེན།	Strongly Agree/ ཤུགས་ཅན་ ཁས་ལེན་ཡོདཔ།	Strongly Agree/ ཤུགས་ཅན་ ཁས་ལེན་ཡོདཔ།	Not Sure/ ངེས་གཏན་མེདཔ།	Agree/ཁ་བཟེད་ནི།	Strongly Agree/ ཤུགས་ཅན་ ཁས་ལེན་ཡོདཔ།	Strongly Agree/ ཤུགས་ཅན་ ཁས་ལེན་མེདཔ།	Always/ ཨ་རྟག་ར།	Often/ ཡང་ཡང།	Often/ ཡང་ཡང།	Sometimes/འཕྲལ་འཕྲལ།	Always/ ཨ་རྟག་ར།	Often/ ཡང་ཡང།	Sometimes/འཕྲལ་འཕྲལ།	Never/ རྩ་ལས།	Always/ ཨ་རྟག་ར།	Never/ རྩ་ལས།
422	18-29	Female	Married	University degree or more	Private sector		under 10,000	Haa	Urban	Internet, "Social media (Facebook, WeChat, Instagram, etc)"	True/ བདེན།	True/ བདེན།	True/ བདེན།	True/ བདེན།	True/ བདེན།	True/ བདེན།	True/ བདེན།	Don’t Know/ མི་ཤེས།	True/ བདེན།	True/ བདེན།	True/ བདེན།	True/ བདེན།	Strongly Agree/ ཤུགས་ཅན་ ཁས་ལེན་ཡོདཔ།	Strongly Agree/ ཤུགས་ཅན་ ཁས་ལེན་ཡོདཔ།	Strongly Agree/ ཤུགས་ཅན་ ཁས་ལེན་ཡོདཔ།	Strongly Agree/ ཤུགས་ཅན་ ཁས་ལེན་ཡོདཔ།	Strongly Agree/ ཤུགས་ཅན་ ཁས་ལེན་ཡོདཔ།	Strongly Agree/ ཤུགས་ཅན་ ཁས་ལེན་མེདཔ།	Always/ ཨ་རྟག་ར།	Always/ ཨ་རྟག་ར།	Always/ ཨ་རྟག་ར།	Always/ ཨ་རྟག་ར།	Always/ ཨ་རྟག་ར།	Often/ ཡང་ཡང།	Never/ རྩ་ལས།	Never/ རྩ་ལས།	Always/ ཨ་རྟག་ར།	Never/ རྩ་ལས།
423	60 or more	Female	Divorced	Illiterate	Not-employed		under 10,000	Haa	Urban	Television, Friends and family	True/ བདེན།	True/ བདེན།	True/ བདེན།	True/ བདེན།	True/ བདེན།	True/ བདེན།	True/ བདེན།	True/ བདེན།	True/ བདེན།	True/ བདེན།	True/ བདེན།	True/ བདེན།	Strongly Agree/ ཤུགས་ཅན་ ཁས་ལེན་ཡོདཔ།	Strongly Agree/ ཤུགས་ཅན་ ཁས་ལེན་ཡོདཔ།	Disagree/ ཁས་ལེན་མེདཔ།	Not Sure/ ངེས་གཏན་མེདཔ།	Strongly Agree/ ཤུགས་ཅན་ ཁས་ལེན་ཡོདཔ།	Strongly Agree/ ཤུགས་ཅན་ ཁས་ལེན་མེདཔ།	Always/ ཨ་རྟག་ར།	Always/ ཨ་རྟག་ར།	Always/ ཨ་རྟག་ར།	Always/ ཨ་རྟག་ར།	Sometimes/འཕྲལ་འཕྲལ།	Often/ ཡང་ཡང།	Often/ ཡང་ཡང།	Often/ ཡང་ཡང།	Always/ ཨ་རྟག་ར།	Often/ ཡང་ཡང།
424	18-29	Male	Unmarried	University degree or more	Private sector		10,001-20,000	Haa	Urban	Television, "Social media (Facebook, WeChat, Instagram, etc)", Health care professional	True/ བདེན།	True/ བདེན།	True/ བདེན།	True/ བདེན།	True/ བདེན།	True/ བདེན།	False/ མི་བདེན།	Don’t Know/ མི་ཤེས།	True/ བདེན།	True/ བདེན།	True/ བདེན།	True/ བདེན།	Strongly Agree/ ཤུགས་ཅན་ ཁས་ལེན་ཡོདཔ།	Strongly Agree/ ཤུགས་ཅན་ ཁས་ལེན་ཡོདཔ།	Not Sure/ ངེས་གཏན་མེདཔ།	Strongly Agree/ ཤུགས་ཅན་ ཁས་ལེན་ཡོདཔ།	Strongly Agree/ ཤུགས་ཅན་ ཁས་ལེན་ཡོདཔ།	Strongly Agree/ ཤུགས་ཅན་ ཁས་ལེན་མེདཔ།	Always/ ཨ་རྟག་ར།	Always/ ཨ་རྟག་ར།	Always/ ཨ་རྟག་ར།	Always/ ཨ་རྟག་ར།	Always/ ཨ་རྟག་ར།	Never/ རྩ་ལས།	Never/ རྩ་ལས།	Never/ རྩ་ལས།	Always/ ཨ་རྟག་ར།	Always/ ཨ་རྟག་ར།
425	18-29	Female	Married	Secondary	Not-employed		under 10,000	Haa	Urban	Television, "Social media (Facebook, WeChat, Instagram, etc)", Internet	True/ བདེན།	True/ བདེན།	True/ བདེན།	True/ བདེན།	True/ བདེན།	True/ བདེན།	True/ བདེན།	True/ བདེན།	True/ བདེན།	True/ བདེན།	True/ བདེན།	True/ བདེན།	Strongly Agree/ ཤུགས་ཅན་ ཁས་ལེན་ཡོདཔ།	Strongly Agree/ ཤུགས་ཅན་ ཁས་ལེན་ཡོདཔ།	Disagree/ ཁས་ལེན་མེདཔ།	Not Sure/ ངེས་གཏན་མེདཔ།	Strongly Agree/ ཤུགས་ཅན་ ཁས་ལེན་ཡོདཔ།	Strongly Agree/ ཤུགས་ཅན་ ཁས་ལེན་མེདཔ།	Always/ ཨ་རྟག་ར།	Always/ ཨ་རྟག་ར།	Sometimes/འཕྲལ་འཕྲལ།	Often/ ཡང་ཡང།	Always/ ཨ་རྟག་ར།	Often/ ཡང་ཡང།	Always/ ཨ་རྟག་ར།	Sometimes/འཕྲལ་འཕྲལ།	Always/ ཨ་རྟག་ར།	Often/ ཡང་ཡང།
426	18-29	Female	Married	Secondary	Not-employed		under 10,000	Haa	Urban	"Social media (Facebook, WeChat, Instagram, etc)", Television	True/ བདེན།	True/ བདེན།	Don’t Know/ མི་ཤེས།	True/ བདེན།	True/ བདེན།	True/ བདེན།	False/ མི་བདེན།	True/ བདེན།	True/ བདེན།	True/ བདེན།	True/ བདེན།	Don’t Know/ མི་ཤེས།	Strongly Agree/ ཤུགས་ཅན་ ཁས་ལེན་ཡོདཔ།	Strongly Agree/ ཤུགས་ཅན་ ཁས་ལེན་ཡོདཔ།	Disagree/ ཁས་ལེན་མེདཔ།	Agree/ཁ་བཟེད་ནི།	Agree/ཁ་བཟེད་ནི།	Strongly Agree/ ཤུགས་ཅན་ ཁས་ལེན་མེདཔ།	Always/ ཨ་རྟག་ར།	Always/ ཨ་རྟག་ར།	Always/ ཨ་རྟག་ར།	Always/ ཨ་རྟག་ར།	Always/ ཨ་རྟག་ར།	Always/ ཨ་རྟག་ར།	Always/ ཨ་རྟག་ར།	Always/ ཨ་རྟག་ར།	Always/ ཨ་རྟག་ར།	Always/ ཨ་རྟག་ར།
427	18-29	Female	Married	Secondary	Not-employed		under 10,000	Haa	Urban	Television, "Social media (Facebook, WeChat, Instagram, etc)", Internet	True/ བདེན།	True/ བདེན།	True/ བདེན།	True/ བདེན།	True/ བདེན།	True/ བདེན།	False/ མི་བདེན།	Don’t Know/ མི་ཤེས།	Don’t Know/ མི་ཤེས།	True/ བདེན།	False/ མི་བདེན།	True/ བདེན།	Strongly Agree/ ཤུགས་ཅན་ ཁས་ལེན་ཡོདཔ།	Strongly Agree/ ཤུགས་ཅན་ ཁས་ལེན་ཡོདཔ།	Disagree/ ཁས་ལེན་མེདཔ།	Not Sure/ ངེས་གཏན་མེདཔ།	Strongly Agree/ ཤུགས་ཅན་ ཁས་ལེན་ཡོདཔ།	Strongly Agree/ ཤུགས་ཅན་ ཁས་ལེན་མེདཔ།	Always/ ཨ་རྟག་ར།	Always/ ཨ་རྟག་ར།	Often/ ཡང་ཡང།	Often/ ཡང་ཡང།	Often/ ཡང་ཡང།	Always/ ཨ་རྟག་ར།	Sometimes/འཕྲལ་འཕྲལ།	Always/ ཨ་རྟག་ར།	Often/ ཡང་ཡང།	Always/ ཨ་རྟག་ར།
428	40-49	Female	Married	Secondary	Government servant		20,001-30,000	Haa	Urban	Television, "Social media (Facebook, WeChat, Instagram, etc)", Internet, Friends and family	True/ བདེན།	True/ བདེན།	True/ བདེན།	True/ བདེན།	True/ བདེན།	True/ བདེན།	True/ བདེན།	Don’t Know/ མི་ཤེས།	True/ བདེན།	True/ བདེན།	True/ བདེན།	True/ བདེན།	Strongly Agree/ ཤུགས་ཅན་ ཁས་ལེན་ཡོདཔ།	Strongly Agree/ ཤུགས་ཅན་ ཁས་ལེན་ཡོདཔ།	Disagree/ ཁས་ལེན་མེདཔ།	Agree/ཁ་བཟེད་ནི།	Agree/ཁ་བཟེད་ནི།	Strongly Agree/ ཤུགས་ཅན་ ཁས་ལེན་མེདཔ།	Always/ ཨ་རྟག་ར།	Always/ ཨ་རྟག་ར།	Always/ ཨ་རྟག་ར།	Always/ ཨ་རྟག་ར།	Often/ ཡང་ཡང།	Always/ ཨ་རྟག་ར།	Always/ ཨ་རྟག་ར།	Always/ ཨ་རྟག་ར།	Always/ ཨ་རྟག་ར།	Always/ ཨ་རྟག་ར།
429	40-49	Male	Divorced	University degree or more	Private sector		20,001-30,000	Haa	Urban	Television, Newspaper, "Social media (Facebook, WeChat, Instagram, etc)", Internet, Health care professional, Friends and family	True/ བདེན།	True/ བདེན།	True/ བདེན།	True/ བདེན།	True/ བདེན།	True/ བདེན།	True/ བདེན།	Don’t Know/ མི་ཤེས།	True/ བདེན།	True/ བདེན།	True/ བདེན།	True/ བདེན།	Strongly Agree/ ཤུགས་ཅན་ ཁས་ལེན་ཡོདཔ།	Agree/ཁ་བཟེད་ནི།	Disagree/ ཁས་ལེན་མེདཔ།	Agree/ཁ་བཟེད་ནི།	Agree/ཁ་བཟེད་ནི།	Strongly Agree/ ཤུགས་ཅན་ ཁས་ལེན་མེདཔ།	Always/ ཨ་རྟག་ར།	Always/ ཨ་རྟག་ར།	Often/ ཡང་ཡང།	Often/ ཡང་ཡང།	Often/ ཡང་ཡང།	Often/ ཡང་ཡང།	Always/ ཨ་རྟག་ར།	Sometimes/འཕྲལ་འཕྲལ།	Always/ ཨ་རྟག་ར།	Always/ ཨ་རྟག་ར།
430	60 or more	Female	Widow(er)	Illiterate	Not-employed		under 10,000	Haa	Urban	Television, Friends and family	True/ བདེན།	True/ བདེན།	True/ བདེན།	True/ བདེན།	True/ བདེན།	Don’t Know/ མི་ཤེས།	Don’t Know/ མི་ཤེས།	Don’t Know/ མི་ཤེས།	True/ བདེན།	True/ བདེན།	True/ བདེན།	True/ བདེན།	Agree/ཁ་བཟེད་ནི།	Agree/ཁ་བཟེད་ནི།	Disagree/ ཁས་ལེན་མེདཔ།	Agree/ཁ་བཟེད་ནི།	Agree/ཁ་བཟེད་ནི།	Agree/ཁ་བཟེད་ནི།	Always/ ཨ་རྟག་ར།	Always/ ཨ་རྟག་ར།	Always/ ཨ་རྟག་ར།	Often/ ཡང་ཡང།	Often/ ཡང་ཡང།	Always/ ཨ་རྟག་ར།	Always/ ཨ་རྟག་ར།	Often/ ཡང་ཡང།	Sometimes/འཕྲལ་འཕྲལ།	Sometimes/འཕྲལ་འཕྲལ།
431	30-39	Female	Married	Secondary	Private sector		10,001-20,000	Haa	Urban	"Social media (Facebook, WeChat, Instagram, etc)", Television, Friends and family	True/ བདེན།	True/ བདེན།	True/ བདེན།	True/ བདེན།	True/ བདེན།	True/ བདེན།	True/ བདེན།	True/ བདེན།	True/ བདེན།	True/ བདེན།	True/ བདེན།	True/ བདེན།	Agree/ཁ་བཟེད་ནི།	Agree/ཁ་བཟེད་ནི།	Disagree/ ཁས་ལེན་མེདཔ།	Not Sure/ ངེས་གཏན་མེདཔ།	Agree/ཁ་བཟེད་ནི།	Strongly Agree/ ཤུགས་ཅན་ ཁས་ལེན་མེདཔ།	Always/ ཨ་རྟག་ར།	Always/ ཨ་རྟག་ར།	Always/ ཨ་རྟག་ར།	Always/ ཨ་རྟག་ར།	Always/ ཨ་རྟག་ར།	Sometimes/འཕྲལ་འཕྲལ།	Often/ ཡང་ཡང།	Always/ ཨ་རྟག་ར།	Always/ ཨ་རྟག་ར།	Always/ ཨ་རྟག་ར།
432	30-39	Male	Married	University degree or more	Government servant		20,001-30,000	Haa	Urban	Television, "Social media (Facebook, WeChat, Instagram, etc)", Internet, Health care professional, Friends and family	True/ བདེན།	True/ བདེན།	True/ བདེན།	True/ བདེན།	True/ བདེན།	True/ བདེན།	True/ བདེན།	Don’t Know/ མི་ཤེས།	True/ བདེན།	True/ བདེན།	True/ བདེན།	True/ བདེན།	Strongly Agree/ ཤུགས་ཅན་ ཁས་ལེན་ཡོདཔ།	Strongly Agree/ ཤུགས་ཅན་ ཁས་ལེན་ཡོདཔ།	Disagree/ ཁས་ལེན་མེདཔ།	Agree/ཁ་བཟེད་ནི།	Agree/ཁ་བཟེད་ནི།	Strongly Agree/ ཤུགས་ཅན་ ཁས་ལེན་མེདཔ།	Always/ ཨ་རྟག་ར།	Always/ ཨ་རྟག་ར།	Often/ ཡང་ཡང།	Always/ ཨ་རྟག་ར།	Often/ ཡང་ཡང།	Sometimes/འཕྲལ་འཕྲལ།	Always/ ཨ་རྟག་ར།	Always/ ཨ་རྟག་ར།	Often/ ཡང་ཡང།	Always/ ཨ་རྟག་ར།
433	50-59	Male	Married	Illiterate	other (please specify)	business	10,001-20,000	Haa	Urban	Television, "Social media (Facebook, WeChat, Instagram, etc)", Internet, Friends and family	True/ བདེན།	True/ བདེན།	True/ བདེན།	True/ བདེན།	True/ བདེན།	True/ བདེན།	True/ བདེན།	True/ བདེན།	True/ བདེན།	True/ བདེན།	True/ བདེན།	True/ བདེན།	Agree/ཁ་བཟེད་ནི།	Agree/ཁ་བཟེད་ནི།	Strongly Agree/ ཤུགས་ཅན་ ཁས་ལེན་ཡོདཔ།	Not Sure/ ངེས་གཏན་མེདཔ།	Agree/ཁ་བཟེད་ནི།	Agree/ཁ་བཟེད་ནི།	Always/ ཨ་རྟག་ར།	Always/ ཨ་རྟག་ར།	Always/ ཨ་རྟག་ར།	Always/ ཨ་རྟག་ར།	Always/ ཨ་རྟག་ར།	Always/ ཨ་རྟག་ར།	Always/ ཨ་རྟག་ར།	Often/ ཡང་ཡང།	Always/ ཨ་རྟག་ར།	Always/ ཨ་རྟག་ར།
434	18-29	Female	Unmarried	University degree or more	Student		under 10,000	Haa	Urban	Television, "Social media (Facebook, WeChat, Instagram, etc)", Internet, Friends and family	True/ བདེན།	True/ བདེན།	True/ བདེན།	True/ བདེན།	True/ བདེན།	True/ བདེན།	True/ བདེན།	True/ བདེན།	True/ བདེན།	True/ བདེན།	True/ བདེན།	True/ བདེན།	Strongly Agree/ ཤུགས་ཅན་ ཁས་ལེན་ཡོདཔ།	Strongly Agree/ ཤུགས་ཅན་ ཁས་ལེན་ཡོདཔ།	Agree/ཁ་བཟེད་ནི།	Agree/ཁ་བཟེད་ནི།	Agree/ཁ་བཟེད་ནི།	Agree/ཁ་བཟེད་ནི།	Always/ ཨ་རྟག་ར།	Always/ ཨ་རྟག་ར།	Always/ ཨ་རྟག་ར།	Always/ ཨ་རྟག་ར།	Often/ ཡང་ཡང།	Often/ ཡང་ཡང།	Sometimes/འཕྲལ་འཕྲལ།	Often/ ཡང་ཡང།	Often/ ཡང་ཡང།	Always/ ཨ་རྟག་ར།
435	30-39	Female	Married	University degree or more	Not-employed		under 10,000	Haa	Urban	"Social media (Facebook, WeChat, Instagram, etc)", Television, Friends and family	True/ བདེན།	True/ བདེན།	True/ བདེན།	True/ བདེན།	True/ བདེན།	True/ བདེན།	True/ བདེན།	True/ བདེན།	True/ བདེན།	True/ བདེན།	True/ བདེན།	True/ བདེན།	Agree/ཁ་བཟེད་ནི།	Agree/ཁ་བཟེད་ནི།	Strongly Agree/ ཤུགས་ཅན་ ཁས་ལེན་ཡོདཔ།	Agree/ཁ་བཟེད་ནི།	Agree/ཁ་བཟེད་ནི།	Agree/ཁ་བཟེད་ནི།	Always/ ཨ་རྟག་ར།	Always/ ཨ་རྟག་ར།	Always/ ཨ་རྟག་ར།	Often/ ཡང་ཡང།	Always/ ཨ་རྟག་ར།	Always/ ཨ་རྟག་ར།	Always/ ཨ་རྟག་ར།	Always/ ཨ་རྟག་ར།	Always/ ཨ་རྟག་ར།	Always/ ཨ་རྟག་ར།
436	50-59	Female	Married	Illiterate	other (please specify)	business	10,001-20,000	Haa	Urban	Television, "Social media (Facebook, WeChat, Instagram, etc)", Friends and family	True/ བདེན།	True/ བདེན།	True/ བདེན།	True/ བདེན།	True/ བདེན།	True/ བདེན།	True/ བདེན།	Don’t Know/ མི་ཤེས།	True/ བདེན།	True/ བདེན།	True/ བདེན།	True/ བདེན།	Agree/ཁ་བཟེད་ནི།	Agree/ཁ་བཟེད་ནི།	Strongly Agree/ ཤུགས་ཅན་ ཁས་ལེན་ཡོདཔ།	Agree/ཁ་བཟེད་ནི།	Agree/ཁ་བཟེད་ནི།	Agree/ཁ་བཟེད་ནི།	Always/ ཨ་རྟག་ར།	Always/ ཨ་རྟག་ར།	Always/ ཨ་རྟག་ར།	Always/ ཨ་རྟག་ར།	Always/ ཨ་རྟག་ར།	Sometimes/འཕྲལ་འཕྲལ།	Always/ ཨ་རྟག་ར།	Often/ ཡང་ཡང།	Always/ ཨ་རྟག་ར།	Always/ ཨ་རྟག་ར།
437	50-59	Male	Married	Illiterate	other (please specify)	security guard	under 10,000	Haa	Urban	Television, "Social media (Facebook, WeChat, Instagram, etc)", Internet	True/ བདེན།	True/ བདེན།	True/ བདེན།	True/ བདེན།	True/ བདེན།	True/ བདེན།	True/ བདེན།	True/ བདེན།	True/ བདེན།	True/ བདེན།	True/ བདེན།	True/ བདེན།	Agree/ཁ་བཟེད་ནི།	Agree/ཁ་བཟེད་ནི།	Agree/ཁ་བཟེད་ནི།	Agree/ཁ་བཟེད་ནི།	Agree/ཁ་བཟེད་ནི།	Agree/ཁ་བཟེད་ནི།	Always/ ཨ་རྟག་ར།	Always/ ཨ་རྟག་ར།	Always/ ཨ་རྟག་ར།	Always/ ཨ་རྟག་ར།	Always/ ཨ་རྟག་ར།	Sometimes/འཕྲལ་འཕྲལ།	Often/ ཡང་ཡང།	Often/ ཡང་ཡང།	Often/ ཡང་ཡང།	Always/ ཨ་རྟག་ར།
438	40-49	Female	Married	Illiterate	other (please specify)	busses	10,001-20,000	Haa	Urban	Television, "Social media (Facebook, WeChat, Instagram, etc)", Internet, Friends and family	True/ བདེན།	True/ བདེན།	True/ བདེན།	True/ བདེན།	True/ བདེན།	True/ བདེན།	True/ བདེན།	Don’t Know/ མི་ཤེས།	True/ བདེན།	True/ བདེན།	True/ བདེན།	True/ བདེན།	Agree/ཁ་བཟེད་ནི།	Agree/ཁ་བཟེད་ནི།	Strongly Agree/ ཤུགས་ཅན་ ཁས་ལེན་ཡོདཔ།	Agree/ཁ་བཟེད་ནི།	Agree/ཁ་བཟེད་ནི།	Agree/ཁ་བཟེད་ནི།	Always/ ཨ་རྟག་ར།	Always/ ཨ་རྟག་ར།	Always/ ཨ་རྟག་ར།	Always/ ཨ་རྟག་ར།	Always/ ཨ་རྟག་ར།	Often/ ཡང་ཡང།	Often/ ཡང་ཡང།	Often/ ཡང་ཡང།	Always/ ཨ་རྟག་ར།	Sometimes/འཕྲལ་འཕྲལ།
439	18-29	Female	Married	Secondary	Not-employed		under 10,000	Haa	Urban	Television, "Social media (Facebook, WeChat, Instagram, etc)", Internet, Newspaper	True/ བདེན།	True/ བདེན།	True/ བདེན།	True/ བདེན།	True/ བདེན།	True/ བདེན།	True/ བདེན།	True/ བདེན།	True/ བདེན།	True/ བདེན།	True/ བདེན།	True/ བདེན།	Strongly Agree/ ཤུགས་ཅན་ ཁས་ལེན་ཡོདཔ།	Agree/ཁ་བཟེད་ནི།	Disagree/ ཁས་ལེན་མེདཔ།	Not Sure/ ངེས་གཏན་མེདཔ།	Agree/ཁ་བཟེད་ནི།	Agree/ཁ་བཟེད་ནི།	Always/ ཨ་རྟག་ར།	Always/ ཨ་རྟག་ར།	Always/ ཨ་རྟག་ར།	Always/ ཨ་རྟག་ར།	Always/ ཨ་རྟག་ར།	Often/ ཡང་ཡང།	Often/ ཡང་ཡང།	Often/ ཡང་ཡང།	Always/ ཨ་རྟག་ར།	Always/ ཨ་རྟག་ར།
440	30-39	Female	Divorced	University degree or more	other (please specify)	bussiness	20,001-30,000	Haa	Urban	Television, "Social media (Facebook, WeChat, Instagram, etc)", Friends and family	True/ བདེན།	True/ བདེན།	True/ བདེན།	True/ བདེན།	True/ བདེན།	True/ བདེན།	True/ བདེན།	True/ བདེན།	True/ བདེན།	True/ བདེན།	True/ བདེན།	True/ བདེན།	Agree/ཁ་བཟེད་ནི།	Agree/ཁ་བཟེད་ནི།	Disagree/ ཁས་ལེན་མེདཔ།	Agree/ཁ་བཟེད་ནི།	Agree/ཁ་བཟེད་ནི།	Agree/ཁ་བཟེད་ནི།	Always/ ཨ་རྟག་ར།	Always/ ཨ་རྟག་ར།	Always/ ཨ་རྟག་ར།	Always/ ཨ་རྟག་ར།	Always/ ཨ་རྟག་ར།	Often/ ཡང་ཡང།	Always/ ཨ་རྟག་ར།	Always/ ཨ་རྟག་ར།	Always/ ཨ་རྟག་ར།	Always/ ཨ་རྟག་ར།
441	50-59	Female	Married	Illiterate	other (please specify)	Farmer	under 10,000	Lhuentse	Rural	Television, Health care professional, Friends and family	True/ བདེན།	True/ བདེན།	True/ བདེན།	True/ བདེན།	True/ བདེན།	True/ བདེན།	True/ བདེན།	True/ བདེན།	True/ བདེན།	True/ བདེན།	False/ མི་བདེན།	True/ བདེན།	Strongly Agree/ ཤུགས་ཅན་ ཁས་ལེན་ཡོདཔ།	Strongly Agree/ ཤུགས་ཅན་ ཁས་ལེན་ཡོདཔ།	Agree/ཁ་བཟེད་ནི།	Strongly Agree/ ཤུགས་ཅན་ ཁས་ལེན་ཡོདཔ།	Strongly Agree/ ཤུགས་ཅན་ ཁས་ལེན་ཡོདཔ།	Strongly Agree/ ཤུགས་ཅན་ ཁས་ལེན་མེདཔ།	Always/ ཨ་རྟག་ར།	Always/ ཨ་རྟག་ར།	Often/ ཡང་ཡང།	Always/ ཨ་རྟག་ར།	Always/ ཨ་རྟག་ར།	Always/ ཨ་རྟག་ར།	Always/ ཨ་རྟག་ར།	Often/ ཡང་ཡང།	Always/ ཨ་རྟག་ར།	Always/ ཨ་རྟག་ར།
442	40-49	Female	Married	Non-formal education	other (please specify)	Farmer	under 10,000	Lhuentse	Rural	"Social media (Facebook, WeChat, Instagram, etc)", Health care professional, Friends and family	True/ བདེན།	True/ བདེན།	True/ བདེན།	True/ བདེན།	True/ བདེན།	True/ བདེན།	True/ བདེན།	True/ བདེན།	True/ བདེན།	True/ བདེན།	True/ བདེན།	True/ བདེན།	Strongly Agree/ ཤུགས་ཅན་ ཁས་ལེན་ཡོདཔ།	Strongly Agree/ ཤུགས་ཅན་ ཁས་ལེན་ཡོདཔ།	Strongly Agree/ ཤུགས་ཅན་ ཁས་ལེན་ཡོདཔ།	Strongly Agree/ ཤུགས་ཅན་ ཁས་ལེན་ཡོདཔ།	Strongly Agree/ ཤུགས་ཅན་ ཁས་ལེན་ཡོདཔ།	Strongly Agree/ ཤུགས་ཅན་ ཁས་ལེན་མེདཔ།	Always/ ཨ་རྟག་ར།	Always/ ཨ་རྟག་ར།	Always/ ཨ་རྟག་ར།	Always/ ཨ་རྟག་ར།	Always/ ཨ་རྟག་ར།	Always/ ཨ་རྟག་ར།	Always/ ཨ་རྟག་ར།	Often/ ཡང་ཡང།	Always/ ཨ་རྟག་ར།	Always/ ཨ་རྟག་ར།
443	40-49	Female	Married	Illiterate	other (please specify)	Farmer	under 10,000	Lhuentse	Rural	Television, "Social media (Facebook, WeChat, Instagram, etc)", Health care professional, Friends and family	True/ བདེན།	True/ བདེན།	True/ བདེན།	True/ བདེན།	True/ བདེན།	True/ བདེན།	True/ བདེན།	True/ བདེན།	True/ བདེན།	True/ བདེན།	False/ མི་བདེན།	True/ བདེན།	Strongly Agree/ ཤུགས་ཅན་ ཁས་ལེན་ཡོདཔ།	Strongly Agree/ ཤུགས་ཅན་ ཁས་ལེན་ཡོདཔ།	Strongly Agree/ ཤུགས་ཅན་ ཁས་ལེན་ཡོདཔ།	Strongly Agree/ ཤུགས་ཅན་ ཁས་ལེན་ཡོདཔ།	Strongly Agree/ ཤུགས་ཅན་ ཁས་ལེན་ཡོདཔ།	Strongly Agree/ ཤུགས་ཅན་ ཁས་ལེན་མེདཔ།	Always/ ཨ་རྟག་ར།	Always/ ཨ་རྟག་ར།	Always/ ཨ་རྟག་ར།	Always/ ཨ་རྟག་ར།	Always/ ཨ་རྟག་ར།	Always/ ཨ་རྟག་ར།	Always/ ཨ་རྟག་ར།	Always/ ཨ་རྟག་ར།	Sometimes/འཕྲལ་འཕྲལ།	Always/ ཨ་རྟག་ར།
444	60 or more	Female	Widow(er)	Illiterate	other (please specify)	Farmer	under 10,000	Lhuentse	Rural	Television, Health care professional, Friends and family	True/ བདེན།	True/ བདེན།	True/ བདེན།	True/ བདེན།	True/ བདེན།	True/ བདེན།	True/ བདེན།	True/ བདེན།	True/ བདེན།	True/ བདེན།	True/ བདེན།	True/ བདེན།	Strongly Agree/ ཤུགས་ཅན་ ཁས་ལེན་ཡོདཔ།	Strongly Agree/ ཤུགས་ཅན་ ཁས་ལེན་ཡོདཔ།	Not Sure/ ངེས་གཏན་མེདཔ།	Strongly Agree/ ཤུགས་ཅན་ ཁས་ལེན་ཡོདཔ།	Strongly Agree/ ཤུགས་ཅན་ ཁས་ལེན་ཡོདཔ།	Strongly Agree/ ཤུགས་ཅན་ ཁས་ལེན་མེདཔ།	Always/ ཨ་རྟག་ར།	Always/ ཨ་རྟག་ར།	Always/ ཨ་རྟག་ར།	Always/ ཨ་རྟག་ར།	Always/ ཨ་རྟག་ར།	Always/ ཨ་རྟག་ར།	Always/ ཨ་རྟག་ར།	Always/ ཨ་རྟག་ར།	Always/ ཨ་རྟག་ར།	Always/ ཨ་རྟག་ར།
445	18-29	Female	Married	Secondary	other (please specify)	House wife	under 10,000	Lhuentse	Rural	Television, "Social media (Facebook, WeChat, Instagram, etc)", Health care professional, Friends and family	True/ བདེན།	True/ བདེན།	True/ བདེན།	True/ བདེན།	True/ བདེན།	True/ བདེན།	True/ བདེན།	True/ བདེན།	True/ བདེན།	True/ བདེན།	False/ མི་བདེན།	True/ བདེན།	Strongly Agree/ ཤུགས་ཅན་ ཁས་ལེན་ཡོདཔ།	Strongly Agree/ ཤུགས་ཅན་ ཁས་ལེན་ཡོདཔ།	Strongly Agree/ ཤུགས་ཅན་ ཁས་ལེན་ཡོདཔ།	Strongly Agree/ ཤུགས་ཅན་ ཁས་ལེན་ཡོདཔ།	Strongly Agree/ ཤུགས་ཅན་ ཁས་ལེན་ཡོདཔ།	Strongly Agree/ ཤུགས་ཅན་ ཁས་ལེན་མེདཔ།	Sometimes/འཕྲལ་འཕྲལ།	Often/ ཡང་ཡང།	Always/ ཨ་རྟག་ར།	Sometimes/འཕྲལ་འཕྲལ།	Sometimes/འཕྲལ་འཕྲལ།	Always/ ཨ་རྟག་ར།	Always/ ཨ་རྟག་ར།	Always/ ཨ་རྟག་ར།	Sometimes/འཕྲལ་འཕྲལ།	Never/ རྩ་ལས།
446	18-29	Female	Married	Secondary	other (please specify)	Farmer	under 10,000	Lhuentse	Rural	Television, "Social media (Facebook, WeChat, Instagram, etc)", Health care professional, Friends and family	True/ བདེན།	True/ བདེན།	True/ བདེན།	True/ བདེན།	True/ བདེན།	True/ བདེན།	True/ བདེན།	True/ བདེན།	True/ བདེན།	True/ བདེན།	False/ མི་བདེན།	True/ བདེན།	Strongly Agree/ ཤུགས་ཅན་ ཁས་ལེན་ཡོདཔ།	Strongly Agree/ ཤུགས་ཅན་ ཁས་ལེན་ཡོདཔ།	Not Sure/ ངེས་གཏན་མེདཔ།	Strongly Agree/ ཤུགས་ཅན་ ཁས་ལེན་ཡོདཔ།	Strongly Agree/ ཤུགས་ཅན་ ཁས་ལེན་ཡོདཔ།	Strongly Agree/ ཤུགས་ཅན་ ཁས་ལེན་མེདཔ།	Always/ ཨ་རྟག་ར།	Always/ ཨ་རྟག་ར།	Always/ ཨ་རྟག་ར།	Never/ རྩ་ལས།	Always/ ཨ་རྟག་ར།	Sometimes/འཕྲལ་འཕྲལ།	Often/ ཡང་ཡང།	Always/ ཨ་རྟག་ར།	Always/ ཨ་རྟག་ར།	Never/ རྩ་ལས།
447	50-59	Female	Married	Illiterate	other (please specify)	Farmer	under 10,000	Lhuentse	Rural	Television, "Social media (Facebook, WeChat, Instagram, etc)", Health care professional, Friends and family	True/ བདེན།	True/ བདེན།	True/ བདེན།	True/ བདེན།	True/ བདེན།	True/ བདེན།	True/ བདེན།	True/ བདེན།	True/ བདེན།	True/ བདེན།	False/ མི་བདེན།	True/ བདེན།	Strongly Agree/ ཤུགས་ཅན་ ཁས་ལེན་ཡོདཔ།	Strongly Agree/ ཤུགས་ཅན་ ཁས་ལེན་ཡོདཔ།	Not Sure/ ངེས་གཏན་མེདཔ།	Strongly Agree/ ཤུགས་ཅན་ ཁས་ལེན་ཡོདཔ།	Strongly Agree/ ཤུགས་ཅན་ ཁས་ལེན་ཡོདཔ།	Strongly Agree/ ཤུགས་ཅན་ ཁས་ལེན་མེདཔ།	Always/ ཨ་རྟག་ར།	Always/ ཨ་རྟག་ར།	Always/ ཨ་རྟག་ར།	Sometimes/འཕྲལ་འཕྲལ།	Always/ ཨ་རྟག་ར།	Always/ ཨ་རྟག་ར།	Always/ ཨ་རྟག་ར།	Always/ ཨ་རྟག་ར།	Always/ ཨ་རྟག་ར།	Sometimes/འཕྲལ་འཕྲལ།
448	40-49	Female	Married	Illiterate	other (please specify)	Farmer	under 10,000	Lhuentse	Rural	Television, "Social media (Facebook, WeChat, Instagram, etc)", Health care professional, Friends and family	True/ བདེན།	True/ བདེན།	True/ བདེན།	True/ བདེན།	True/ བདེན།	True/ བདེན།	True/ བདེན།	True/ བདེན།	True/ བདེན།	True/ བདེན།	False/ མི་བདེན།	True/ བདེན།	Strongly Agree/ ཤུགས་ཅན་ ཁས་ལེན་ཡོདཔ།	Strongly Agree/ ཤུགས་ཅན་ ཁས་ལེན་ཡོདཔ།	Not Sure/ ངེས་གཏན་མེདཔ།	Strongly Agree/ ཤུགས་ཅན་ ཁས་ལེན་ཡོདཔ།	Strongly Agree/ ཤུགས་ཅན་ ཁས་ལེན་ཡོདཔ།	Strongly Agree/ ཤུགས་ཅན་ ཁས་ལེན་མེདཔ།	Always/ ཨ་རྟག་ར།	Always/ ཨ་རྟག་ར།	Always/ ཨ་རྟག་ར།	Often/ ཡང་ཡང།	Always/ ཨ་རྟག་ར།	Always/ ཨ་རྟག་ར།	Always/ ཨ་རྟག་ར།	Always/ ཨ་རྟག་ར།	Sometimes/འཕྲལ་འཕྲལ།	Often/ ཡང་ཡང།
449	40-49	Female	Married	Illiterate	other (please specify)	Farmer	under 10,000	Lhuentse	Rural	"Social media (Facebook, WeChat, Instagram, etc)", Health care professional, Friends and family	True/ བདེན།	True/ བདེན།	True/ བདེན།	True/ བདེན།	True/ བདེན།	True/ བདེན།	True/ བདེན།	True/ བདེན།	True/ བདེན།	True/ བདེན།	False/ མི་བདེན།	True/ བདེན།	Strongly Agree/ ཤུགས་ཅན་ ཁས་ལེན་ཡོདཔ།	Strongly Agree/ ཤུགས་ཅན་ ཁས་ལེན་ཡོདཔ།	Disagree/ ཁས་ལེན་མེདཔ།	Strongly Agree/ ཤུགས་ཅན་ ཁས་ལེན་ཡོདཔ།	Strongly Agree/ ཤུགས་ཅན་ ཁས་ལེན་ཡོདཔ།	Strongly Agree/ ཤུགས་ཅན་ ཁས་ལེན་མེདཔ།	Always/ ཨ་རྟག་ར།	Always/ ཨ་རྟག་ར།	Always/ ཨ་རྟག་ར།	Sometimes/འཕྲལ་འཕྲལ།	Always/ ཨ་རྟག་ར།	Always/ ཨ་རྟག་ར།	Always/ ཨ་རྟག་ར།	Always/ ཨ་རྟག་ར།	Often/ ཡང་ཡང།	Often/ ཡང་ཡང།
450	60 or more	Female	Married	Illiterate	other (please specify)	Farmer	under 10,000	Lhuentse	Rural	Health care professional, Friends and family	True/ བདེན།	True/ བདེན།	True/ བདེན།	True/ བདེན།	True/ བདེན།	True/ བདེན།	True/ བདེན།	True/ བདེན།	True/ བདེན།	True/ བདེན།	False/ མི་བདེན།	True/ བདེན།	Not Sure/ ངེས་གཏན་མེདཔ།	Strongly Agree/ ཤུགས་ཅན་ ཁས་ལེན་ཡོདཔ།	Agree/ཁ་བཟེད་ནི།	Strongly Agree/ ཤུགས་ཅན་ ཁས་ལེན་ཡོདཔ།	Strongly Agree/ ཤུགས་ཅན་ ཁས་ལེན་ཡོདཔ།	Not Sure/ ངེས་གཏན་མེདཔ།	Often/ ཡང་ཡང།	Always/ ཨ་རྟག་ར།	Always/ ཨ་རྟག་ར།	Sometimes/འཕྲལ་འཕྲལ།	Always/ ཨ་རྟག་ར།	Always/ ཨ་རྟག་ར།	Always/ ཨ་རྟག་ར།	Always/ ཨ་རྟག་ར།	Often/ ཡང་ཡང།	Often/ ཡང་ཡང།
451	50-59	Male	Married	Non-formal education	other (please specify)	Farmer	under 10,000	Lhuentse	Rural	Television, "Social media (Facebook, WeChat, Instagram, etc)", Health care professional, Friends and family	True/ བདེན།	True/ བདེན།	True/ བདེན།	True/ བདེན།	True/ བདེན།	True/ བདེན།	True/ བདེན།	True/ བདེན།	True/ བདེན།	True/ བདེན།	False/ མི་བདེན།	True/ བདེན།	Strongly Agree/ ཤུགས་ཅན་ ཁས་ལེན་ཡོདཔ།	Strongly Agree/ ཤུགས་ཅན་ ཁས་ལེན་ཡོདཔ།	Strongly Agree/ ཤུགས་ཅན་ ཁས་ལེན་ཡོདཔ།	Strongly Agree/ ཤུགས་ཅན་ ཁས་ལེན་ཡོདཔ།	Strongly Agree/ ཤུགས་ཅན་ ཁས་ལེན་ཡོདཔ།	Strongly Agree/ ཤུགས་ཅན་ ཁས་ལེན་མེདཔ།	Always/ ཨ་རྟག་ར།	Always/ ཨ་རྟག་ར།	Always/ ཨ་རྟག་ར།	Often/ ཡང་ཡང།	Always/ ཨ་རྟག་ར།	Always/ ཨ་རྟག་ར།	Always/ ཨ་རྟག་ར།	Often/ ཡང་ཡང།	Always/ ཨ་རྟག་ར།	Always/ ཨ་རྟག་ར།
452	18-29	Male	Unmarried	Secondary	other (please specify)	Farmer	under 10,000	Lhuentse	Rural	Television, "Social media (Facebook, WeChat, Instagram, etc)", Health care professional, Friends and family	True/ བདེན།	True/ བདེན།	True/ བདེན།	True/ བདེན།	True/ བདེན།	True/ བདེན།	True/ བདེན།	True/ བདེན།	True/ བདེན།	True/ བདེན།	False/ མི་བདེན།	True/ བདེན།	Strongly Agree/ ཤུགས་ཅན་ ཁས་ལེན་ཡོདཔ།	Strongly Agree/ ཤུགས་ཅན་ ཁས་ལེན་ཡོདཔ།	Strongly Disagree/ ཤུགས་ཅན་ ཁས་ལེན་མེདཔ།	Strongly Agree/ ཤུགས་ཅན་ ཁས་ལེན་ཡོདཔ།	Strongly Agree/ ཤུགས་ཅན་ ཁས་ལེན་ཡོདཔ།	Strongly Agree/ ཤུགས་ཅན་ ཁས་ལེན་མེདཔ།	Always/ ཨ་རྟག་ར།	Always/ ཨ་རྟག་ར།	Often/ ཡང་ཡང།	Sometimes/འཕྲལ་འཕྲལ།	Sometimes/འཕྲལ་འཕྲལ།	Often/ ཡང་ཡང།	Sometimes/འཕྲལ་འཕྲལ།	Always/ ཨ་རྟག་ར།	Sometimes/འཕྲལ་འཕྲལ།	Never/ རྩ་ལས།
453	40-49	Male	Married	Primary	other (please specify)	Farmer	under 10,000	Lhuentse	Rural	Television, "Social media (Facebook, WeChat, Instagram, etc)", Health care professional, Friends and family	True/ བདེན།	True/ བདེན།	True/ བདེན།	True/ བདེན།	True/ བདེན།	True/ བདེན།	True/ བདེན།	True/ བདེན།	True/ བདེན།	True/ བདེན།	False/ མི་བདེན།	True/ བདེན།	Strongly Agree/ ཤུགས་ཅན་ ཁས་ལེན་ཡོདཔ།	Strongly Agree/ ཤུགས་ཅན་ ཁས་ལེན་ཡོདཔ།	Not Sure/ ངེས་གཏན་མེདཔ།	Strongly Agree/ ཤུགས་ཅན་ ཁས་ལེན་ཡོདཔ།	Strongly Agree/ ཤུགས་ཅན་ ཁས་ལེན་ཡོདཔ།	Strongly Agree/ ཤུགས་ཅན་ ཁས་ལེན་མེདཔ།	Always/ ཨ་རྟག་ར།	Always/ ཨ་རྟག་ར།	Always/ ཨ་རྟག་ར།	Always/ ཨ་རྟག་ར།	Always/ ཨ་རྟག་ར།	Always/ ཨ་རྟག་ར།	Always/ ཨ་རྟག་ར།	Often/ ཡང་ཡང།	Always/ ཨ་རྟག་ར།	Always/ ཨ་རྟག་ར།
454	60 or more	Female	Married	Illiterate	other (please specify)	Fsrmer	under 10,000	Lhuentse	Rural	Television, Health care professional, Friends and family	True/ བདེན།	True/ བདེན།	True/ བདེན།	True/ བདེན།	True/ བདེན།	True/ བདེན།	True/ བདེན།	Don’t Know/ མི་ཤེས།	True/ བདེན།	True/ བདེན།	False/ མི་བདེན།	True/ བདེན།	Strongly Agree/ ཤུགས་ཅན་ ཁས་ལེན་ཡོདཔ།	Strongly Agree/ ཤུགས་ཅན་ ཁས་ལེན་ཡོདཔ།	Not Sure/ ངེས་གཏན་མེདཔ།	Strongly Agree/ ཤུགས་ཅན་ ཁས་ལེན་ཡོདཔ།	Strongly Agree/ ཤུགས་ཅན་ ཁས་ལེན་ཡོདཔ།	Strongly Agree/ ཤུགས་ཅན་ ཁས་ལེན་མེདཔ།	Always/ ཨ་རྟག་ར།	Always/ ཨ་རྟག་ར།	Always/ ཨ་རྟག་ར།	Always/ ཨ་རྟག་ར།	Always/ ཨ་རྟག་ར།	Always/ ཨ་རྟག་ར།	Always/ ཨ་རྟག་ར།	Often/ ཡང་ཡང།	Always/ ཨ་རྟག་ར།	Always/ ཨ་རྟག་ར།
455	60 or more	Female	Married	Illiterate	other (please specify)	Farmer	under 10,000	Lhuentse	Rural	Television, "Social media (Facebook, WeChat, Instagram, etc)", Health care professional, Friends and family	True/ བདེན།	True/ བདེན།	True/ བདེན།	True/ བདེན།	True/ བདེན།	True/ བདེན།	True/ བདེན།	True/ བདེན།	True/ བདེན།	True/ བདེན།	True/ བདེན།	True/ བདེན།	Strongly Agree/ ཤུགས་ཅན་ ཁས་ལེན་ཡོདཔ།	Strongly Agree/ ཤུགས་ཅན་ ཁས་ལེན་ཡོདཔ།	Agree/ཁ་བཟེད་ནི།	Strongly Agree/ ཤུགས་ཅན་ ཁས་ལེན་ཡོདཔ།	Strongly Agree/ ཤུགས་ཅན་ ཁས་ལེན་ཡོདཔ།	Strongly Agree/ ཤུགས་ཅན་ ཁས་ལེན་མེདཔ།	Often/ ཡང་ཡང།	Always/ ཨ་རྟག་ར།	Always/ ཨ་རྟག་ར།	Always/ ཨ་རྟག་ར།	Always/ ཨ་རྟག་ར།	Always/ ཨ་རྟག་ར།	Always/ ཨ་རྟག་ར།	Always/ ཨ་རྟག་ར།	Always/ ཨ་རྟག་ར།	Always/ ཨ་རྟག་ར།
456	40-49	Female	Married	Illiterate	other (please specify)	Farmer	under 10,000	Lhuentse	Rural	Television, "Social media (Facebook, WeChat, Instagram, etc)", Health care professional, Friends and family	True/ བདེན།	True/ བདེན།	True/ བདེན།	True/ བདེན།	True/ བདེན།	True/ བདེན།	True/ བདེན།	True/ བདེན།	True/ བདེན།	True/ བདེན།	Don’t Know/ མི་ཤེས།	True/ བདེན།	Strongly Agree/ ཤུགས་ཅན་ ཁས་ལེན་ཡོདཔ།	Strongly Agree/ ཤུགས་ཅན་ ཁས་ལེན་ཡོདཔ།	Strongly Agree/ ཤུགས་ཅན་ ཁས་ལེན་ཡོདཔ།	Strongly Agree/ ཤུགས་ཅན་ ཁས་ལེན་ཡོདཔ།	Strongly Agree/ ཤུགས་ཅན་ ཁས་ལེན་ཡོདཔ།	Strongly Agree/ ཤུགས་ཅན་ ཁས་ལེན་མེདཔ།	Always/ ཨ་རྟག་ར།	Always/ ཨ་རྟག་ར།	Always/ ཨ་རྟག་ར།	Sometimes/འཕྲལ་འཕྲལ།	Always/ ཨ་རྟག་ར།	Often/ ཡང་ཡང།	Always/ ཨ་རྟག་ར།	Always/ ཨ་རྟག་ར།	Often/ ཡང་ཡང།	Always/ ཨ་རྟག་ར།
457	60 or more	Male	Married	Illiterate	other (please specify)	Farmer	under 10,000	Lhuentse	Rural	Health care professional, Friends and family	True/ བདེན།	True/ བདེན།	True/ བདེན།	True/ བདེན།	True/ བདེན།	True/ བདེན།	True/ བདེན།	Don’t Know/ མི་ཤེས།	True/ བདེན།	True/ བདེན།	False/ མི་བདེན།	True/ བདེན།	Strongly Agree/ ཤུགས་ཅན་ ཁས་ལེན་ཡོདཔ།	Strongly Agree/ ཤུགས་ཅན་ ཁས་ལེན་ཡོདཔ།	Not Sure/ ངེས་གཏན་མེདཔ།	Strongly Agree/ ཤུགས་ཅན་ ཁས་ལེན་ཡོདཔ།	Strongly Agree/ ཤུགས་ཅན་ ཁས་ལེན་ཡོདཔ།	Strongly Agree/ ཤུགས་ཅན་ ཁས་ལེན་མེདཔ།	Always/ ཨ་རྟག་ར།	Always/ ཨ་རྟག་ར།	Always/ ཨ་རྟག་ར།	Always/ ཨ་རྟག་ར།	Always/ ཨ་རྟག་ར།	Always/ ཨ་རྟག་ར།	Always/ ཨ་རྟག་ར།	Always/ ཨ་རྟག་ར།	Often/ ཡང་ཡང།	Always/ ཨ་རྟག་ར།
458	60 or more	Female	Married	Illiterate	other (please specify)	Farmer	under 10,000	Lhuentse	Rural	Health care professional, Friends and family	True/ བདེན།	True/ བདེན།	True/ བདེན།	True/ བདེན།	True/ བདེན།	True/ བདེན།	True/ བདེན།	True/ བདེན།	True/ བདེན།	True/ བདེན།	True/ བདེན།	True/ བདེན།	Not Sure/ ངེས་གཏན་མེདཔ།	Strongly Agree/ ཤུགས་ཅན་ ཁས་ལེན་ཡོདཔ།	Not Sure/ ངེས་གཏན་མེདཔ།	Strongly Agree/ ཤུགས་ཅན་ ཁས་ལེན་ཡོདཔ།	Strongly Agree/ ཤུགས་ཅན་ ཁས་ལེན་ཡོདཔ།	Strongly Agree/ ཤུགས་ཅན་ ཁས་ལེན་མེདཔ།	Always/ ཨ་རྟག་ར།	Always/ ཨ་རྟག་ར།	Always/ ཨ་རྟག་ར།	Always/ ཨ་རྟག་ར།	Always/ ཨ་རྟག་ར།	Always/ ཨ་རྟག་ར།	Always/ ཨ་རྟག་ར།	Always/ ཨ་རྟག་ར།	Always/ ཨ་རྟག་ར།	Always/ ཨ་རྟག་ར།
459	40-49	Male	Married	Illiterate	other (please specify)	Farmer	10,001-20,000	Lhuentse	Rural	Television, "Social media (Facebook, WeChat, Instagram, etc)", Health care professional, Friends and family	True/ བདེན།	True/ བདེན།	True/ བདེན།	True/ བདེན།	True/ བདེན།	True/ བདེན།	Don’t Know/ མི་ཤེས།	Don’t Know/ མི་ཤེས།	True/ བདེན།	True/ བདེན།	Don’t Know/ མི་ཤེས།	True/ བདེན།	Not Sure/ ངེས་གཏན་མེདཔ།	Strongly Agree/ ཤུགས་ཅན་ ཁས་ལེན་ཡོདཔ།	Disagree/ ཁས་ལེན་མེདཔ།	Strongly Agree/ ཤུགས་ཅན་ ཁས་ལེན་ཡོདཔ།	Strongly Agree/ ཤུགས་ཅན་ ཁས་ལེན་ཡོདཔ།	Strongly Agree/ ཤུགས་ཅན་ ཁས་ལེན་མེདཔ།	Always/ ཨ་རྟག་ར།	Always/ ཨ་རྟག་ར།	Always/ ཨ་རྟག་ར།	Always/ ཨ་རྟག་ར།	Always/ ཨ་རྟག་ར།	Always/ ཨ་རྟག་ར།	Always/ ཨ་རྟག་ར།	Always/ ཨ་རྟག་ར།	Always/ ཨ་རྟག་ར།	Always/ ཨ་རྟག་ར།
460	40-49	Male	Married	Secondary	other (please specify)	Farmer	10,001-20,000	Lhuentse	Rural	"Social media (Facebook, WeChat, Instagram, etc)", Health care professional, Friends and family	True/ བདེན།	True/ བདེན།	True/ བདེན།	True/ བདེན།	True/ བདེན།	True/ བདེན།	True/ བདེན།	Don’t Know/ མི་ཤེས།	True/ བདེན།	True/ བདེན།	False/ མི་བདེན།	True/ བདེན།	Agree/ཁ་བཟེད་ནི།	Strongly Agree/ ཤུགས་ཅན་ ཁས་ལེན་ཡོདཔ།	Not Sure/ ངེས་གཏན་མེདཔ།	Strongly Agree/ ཤུགས་ཅན་ ཁས་ལེན་ཡོདཔ།	Strongly Agree/ ཤུགས་ཅན་ ཁས་ལེན་ཡོདཔ།	Strongly Agree/ ཤུགས་ཅན་ ཁས་ལེན་མེདཔ།	Always/ ཨ་རྟག་ར།	Always/ ཨ་རྟག་ར།	Always/ ཨ་རྟག་ར།	Always/ ཨ་རྟག་ར།	Often/ ཡང་ཡང།	Always/ ཨ་རྟག་ར།	Always/ ཨ་རྟག་ར།	Always/ ཨ་རྟག་ར།	Always/ ཨ་རྟག་ར།	Always/ ཨ་རྟག་ར།
461	40-49	Male	Married	Monastic education	other (please specify)	Farmer	10,001-20,000	Lhuentse	Rural	Television, "Social media (Facebook, WeChat, Instagram, etc)", Health care professional, Friends and family	True/ བདེན།	True/ བདེན།	True/ བདེན།	True/ བདེན།	True/ བདེན།	True/ བདེན།	True/ བདེན།	True/ བདེན།	True/ བདེན།	True/ བདེན།	Don’t Know/ མི་ཤེས།	True/ བདེན།	Strongly Agree/ ཤུགས་ཅན་ ཁས་ལེན་ཡོདཔ།	Strongly Agree/ ཤུགས་ཅན་ ཁས་ལེན་ཡོདཔ།	Disagree/ ཁས་ལེན་མེདཔ།	Strongly Agree/ ཤུགས་ཅན་ ཁས་ལེན་ཡོདཔ།	Strongly Agree/ ཤུགས་ཅན་ ཁས་ལེན་ཡོདཔ།	Strongly Agree/ ཤུགས་ཅན་ ཁས་ལེན་མེདཔ།	Always/ ཨ་རྟག་ར།	Always/ ཨ་རྟག་ར།	Always/ ཨ་རྟག་ར།	Always/ ཨ་རྟག་ར།	Always/ ཨ་རྟག་ར།	Always/ ཨ་རྟག་ར།	Always/ ཨ་རྟག་ར།	Always/ ཨ་རྟག་ར།	Always/ ཨ་རྟག་ར།	Always/ ཨ་རྟག་ར།
462	30-39	Male	Married	Illiterate	Government servant		under 10,000	Lhuentse	Rural	Television, "Social media (Facebook, WeChat, Instagram, etc)", Health care professional, Friends and family	True/ བདེན།	True/ བདེན།	True/ བདེན།	True/ བདེན།	True/ བདེན།	True/ བདེན།	True/ བདེན།	False/ མི་བདེན།	False/ མི་བདེན།	True/ བདེན།	False/ མི་བདེན།	True/ བདེན།	Strongly Agree/ ཤུགས་ཅན་ ཁས་ལེན་ཡོདཔ།	Strongly Agree/ ཤུགས་ཅན་ ཁས་ལེན་ཡོདཔ།	Disagree/ ཁས་ལེན་མེདཔ།	Strongly Agree/ ཤུགས་ཅན་ ཁས་ལེན་ཡོདཔ།	Strongly Agree/ ཤུགས་ཅན་ ཁས་ལེན་ཡོདཔ།	Strongly Agree/ ཤུགས་ཅན་ ཁས་ལེན་མེདཔ།	Always/ ཨ་རྟག་ར།	Always/ ཨ་རྟག་ར།	Always/ ཨ་རྟག་ར།	Always/ ཨ་རྟག་ར།	Always/ ཨ་རྟག་ར།	Always/ ཨ་རྟག་ར།	Always/ ཨ་རྟག་ར།	Always/ ཨ་རྟག་ར།	Always/ ཨ་རྟག་ར།	Always/ ཨ་རྟག་ར།
463	40-49	Male	Married	Illiterate	other (please specify)	Farmer	10,001-20,000	Lhuentse	Rural	"Social media (Facebook, WeChat, Instagram, etc)", Health care professional, Friends and family	True/ བདེན།	True/ བདེན།	True/ བདེན།	True/ བདེན།	True/ བདེན།	True/ བདེན།	True/ བདེན།	True/ བདེན།	True/ བདེན།	True/ བདེན།	False/ མི་བདེན།	True/ བདེན།	Strongly Agree/ ཤུགས་ཅན་ ཁས་ལེན་ཡོདཔ།	Strongly Agree/ ཤུགས་ཅན་ ཁས་ལེན་ཡོདཔ།	Strongly Disagree/ ཤུགས་ཅན་ ཁས་ལེན་མེདཔ།	Strongly Agree/ ཤུགས་ཅན་ ཁས་ལེན་ཡོདཔ།	Strongly Agree/ ཤུགས་ཅན་ ཁས་ལེན་ཡོདཔ།	Strongly Agree/ ཤུགས་ཅན་ ཁས་ལེན་མེདཔ།	Always/ ཨ་རྟག་ར།	Always/ ཨ་རྟག་ར།	Always/ ཨ་རྟག་ར།	Always/ ཨ་རྟག་ར།	Always/ ཨ་རྟག་ར།	Always/ ཨ་རྟག་ར།	Always/ ཨ་རྟག་ར།	Often/ ཡང་ཡང།	Always/ ཨ་རྟག་ར།	Always/ ཨ་རྟག་ར།
464	18-29	Female	Married	Illiterate	other (please specify)	House wife	under 10,000	Lhuentse	Rural	Television, "Social media (Facebook, WeChat, Instagram, etc)", Health care professional, Friends and family	True/ བདེན།	True/ བདེན།	True/ བདེན།	True/ བདེན།	True/ བདེན།	True/ བདེན།	True/ བདེན།	True/ བདེན།	True/ བདེན།	True/ བདེན།	False/ མི་བདེན།	True/ བདེན།	Strongly Agree/ ཤུགས་ཅན་ ཁས་ལེན་ཡོདཔ།	Strongly Agree/ ཤུགས་ཅན་ ཁས་ལེན་ཡོདཔ།	Disagree/ ཁས་ལེན་མེདཔ།	Agree/ཁ་བཟེད་ནི།	Not Sure/ ངེས་གཏན་མེདཔ།	Strongly Agree/ ཤུགས་ཅན་ ཁས་ལེན་མེདཔ།	Always/ ཨ་རྟག་ར།	Always/ ཨ་རྟག་ར།	Always/ ཨ་རྟག་ར།	Always/ ཨ་རྟག་ར།	Always/ ཨ་རྟག་ར།	Always/ ཨ་རྟག་ར།	Always/ ཨ་རྟག་ར།	Always/ ཨ་རྟག་ར།	Always/ ཨ་རྟག་ར།	Always/ ཨ་རྟག་ར།
465	30-39	Female	Married	Illiterate	other (please specify)	Farmer	under 10,000	Lhuentse	Rural	Television, "Social media (Facebook, WeChat, Instagram, etc)", Health care professional, Friends and family	True/ བདེན།	True/ བདེན།	True/ བདེན།	True/ བདེན།	True/ བདེན།	True/ བདེན།	True/ བདེན།	Don’t Know/ མི་ཤེས།	True/ བདེན།	True/ བདེན།	False/ མི་བདེན།	True/ བདེན།	Strongly Agree/ ཤུགས་ཅན་ ཁས་ལེན་ཡོདཔ།	Strongly Agree/ ཤུགས་ཅན་ ཁས་ལེན་ཡོདཔ།	Disagree/ ཁས་ལེན་མེདཔ།	Strongly Agree/ ཤུགས་ཅན་ ཁས་ལེན་ཡོདཔ།	Agree/ཁ་བཟེད་ནི།	Strongly Agree/ ཤུགས་ཅན་ ཁས་ལེན་མེདཔ།	Always/ ཨ་རྟག་ར།	Always/ ཨ་རྟག་ར།	Always/ ཨ་རྟག་ར།	Always/ ཨ་རྟག་ར།	Always/ ཨ་རྟག་ར།	Always/ ཨ་རྟག་ར།	Always/ ཨ་རྟག་ར།	Always/ ཨ་རྟག་ར།	Always/ ཨ་རྟག་ར།	Always/ ཨ་རྟག་ར།
466	30-39	Female	Married	Illiterate	other (please specify)	Farmer	under 10,000	Lhuentse	Rural	Television, "Social media (Facebook, WeChat, Instagram, etc)", Health care professional, Friends and family	True/ བདེན།	True/ བདེན།	True/ བདེན།	True/ བདེན།	True/ བདེན།	True/ བདེན།	True/ བདེན།	True/ བདེན།	True/ བདེན།	True/ བདེན།	False/ མི་བདེན།	True/ བདེན།	Strongly Agree/ ཤུགས་ཅན་ ཁས་ལེན་ཡོདཔ།	Strongly Agree/ ཤུགས་ཅན་ ཁས་ལེན་ཡོདཔ།	Not Sure/ ངེས་གཏན་མེདཔ།	Strongly Agree/ ཤུགས་ཅན་ ཁས་ལེན་ཡོདཔ།	Strongly Agree/ ཤུགས་ཅན་ ཁས་ལེན་ཡོདཔ།	Strongly Agree/ ཤུགས་ཅན་ ཁས་ལེན་མེདཔ།	Always/ ཨ་རྟག་ར།	Always/ ཨ་རྟག་ར།	Always/ ཨ་རྟག་ར།	Always/ ཨ་རྟག་ར།	Always/ ཨ་རྟག་ར།	Always/ ཨ་རྟག་ར།	Always/ ཨ་རྟག་ར།	Always/ ཨ་རྟག་ར།	Always/ ཨ་རྟག་ར།	Always/ ཨ་རྟག་ར།
467	30-39	Female	Married	Primary	other (please specify)	Farmer	under 10,000	Lhuentse	Rural	Television, "Social media (Facebook, WeChat, Instagram, etc)", Health care professional, Friends and family	True/ བདེན།	True/ བདེན།	False/ མི་བདེན།	True/ བདེན།	True/ བདེན།	True/ བདེན།	True/ བདེན།	Don’t Know/ མི་ཤེས།	True/ བདེན།	True/ བདེན།	False/ མི་བདེན།	True/ བདེན།	Agree/ཁ་བཟེད་ནི།	Agree/ཁ་བཟེད་ནི།	Disagree/ ཁས་ལེན་མེདཔ།	Strongly Agree/ ཤུགས་ཅན་ ཁས་ལེན་ཡོདཔ།	Strongly Agree/ ཤུགས་ཅན་ ཁས་ལེན་ཡོདཔ།	Strongly Agree/ ཤུགས་ཅན་ ཁས་ལེན་མེདཔ།	Always/ ཨ་རྟག་ར།	Always/ ཨ་རྟག་ར།	Always/ ཨ་རྟག་ར།	Often/ ཡང་ཡང།	Always/ ཨ་རྟག་ར།	Always/ ཨ་རྟག་ར།	Always/ ཨ་རྟག་ར།	Always/ ཨ་རྟག་ར།	Always/ ཨ་རྟག་ར།	Always/ ཨ་རྟག་ར།
468	18-29	Male	Unmarried	Secondary	Student		under 10,000	Lhuentse	Rural	Television, "Social media (Facebook, WeChat, Instagram, etc)", Health care professional, Friends and family	True/ བདེན།	True/ བདེན།	True/ བདེན།	False/ མི་བདེན།	True/ བདེན།	True/ བདེན།	True/ བདེན།	Don’t Know/ མི་ཤེས།	True/ བདེན།	True/ བདེན།	False/ མི་བདེན།	True/ བདེན།	Strongly Agree/ ཤུགས་ཅན་ ཁས་ལེན་ཡོདཔ།	Strongly Agree/ ཤུགས་ཅན་ ཁས་ལེན་ཡོདཔ།	Not Sure/ ངེས་གཏན་མེདཔ།	Agree/ཁ་བཟེད་ནི།	Strongly Agree/ ཤུགས་ཅན་ ཁས་ལེན་ཡོདཔ།	Strongly Agree/ ཤུགས་ཅན་ ཁས་ལེན་མེདཔ།	Often/ ཡང་ཡང།	Sometimes/འཕྲལ་འཕྲལ།	Sometimes/འཕྲལ་འཕྲལ།	Often/ ཡང་ཡང།	Sometimes/འཕྲལ་འཕྲལ།	Often/ ཡང་ཡང།	Sometimes/འཕྲལ་འཕྲལ།	Never/ རྩ་ལས།	Sometimes/འཕྲལ་འཕྲལ།	Never/ རྩ་ལས།
469	30-39	Female	Married	Illiterate	other (please specify)	Farmer	under 10,000	Lhuentse	Rural	Television, "Social media (Facebook, WeChat, Instagram, etc)", Health care professional, Friends and family	True/ བདེན།	True/ བདེན།	True/ བདེན།	True/ བདེན།	Don’t Know/ མི་ཤེས།	True/ བདེན།	True/ བདེན།	Don’t Know/ མི་ཤེས།	True/ བདེན།	True/ བདེན།	False/ མི་བདེན།	True/ བདེན།	Strongly Agree/ ཤུགས་ཅན་ ཁས་ལེན་ཡོདཔ།	Strongly Agree/ ཤུགས་ཅན་ ཁས་ལེན་ཡོདཔ།	Agree/ཁ་བཟེད་ནི།	Strongly Agree/ ཤུགས་ཅན་ ཁས་ལེན་ཡོདཔ།	Strongly Agree/ ཤུགས་ཅན་ ཁས་ལེན་ཡོདཔ།	Strongly Agree/ ཤུགས་ཅན་ ཁས་ལེན་མེདཔ།	Always/ ཨ་རྟག་ར།	Always/ ཨ་རྟག་ར།	Often/ ཡང་ཡང།	Always/ ཨ་རྟག་ར།	Always/ ཨ་རྟག་ར།	Always/ ཨ་རྟག་ར།	Always/ ཨ་རྟག་ར།	Often/ ཡང་ཡང།	Always/ ཨ་རྟག་ར།	Always/ ཨ་རྟག་ར།
470	40-49	Female	Married	Illiterate	other (please specify)	Farmer	under 10,000	Lhuentse	Rural	"Social media (Facebook, WeChat, Instagram, etc)", Health care professional, Friends and family	True/ བདེན།	True/ བདེན།	True/ བདེན།	True/ བདེན།	True/ བདེན།	True/ བདེན།	True/ བདེན།	Don’t Know/ མི་ཤེས།	True/ བདེན།	True/ བདེན།	False/ མི་བདེན།	True/ བདེན།	Strongly Agree/ ཤུགས་ཅན་ ཁས་ལེན་ཡོདཔ།	Strongly Agree/ ཤུགས་ཅན་ ཁས་ལེན་ཡོདཔ།	Strongly Disagree/ ཤུགས་ཅན་ ཁས་ལེན་མེདཔ།	Strongly Agree/ ཤུགས་ཅན་ ཁས་ལེན་ཡོདཔ།	Not Sure/ ངེས་གཏན་མེདཔ།	Strongly Agree/ ཤུགས་ཅན་ ཁས་ལེན་མེདཔ།	Always/ ཨ་རྟག་ར།	Always/ ཨ་རྟག་ར།	Always/ ཨ་རྟག་ར།	Often/ ཡང་ཡང།	Always/ ཨ་རྟག་ར།	Always/ ཨ་རྟག་ར།	Always/ ཨ་རྟག་ར།	Often/ ཡང་ཡང།	Always/ ཨ་རྟག་ར།	Always/ ཨ་རྟག་ར།
471	40-49	Male	Married	Secondary	other (please specify)	Farmer	20,001-30,000	Lhuentse	Rural	"Social media (Facebook, WeChat, Instagram, etc)", Health care professional, Friends and family	True/ བདེན།	True/ བདེན།	True/ བདེན།	True/ བདེན།	Don’t Know/ མི་ཤེས།	True/ བདེན།	True/ བདེན།	Don’t Know/ མི་ཤེས།	False/ མི་བདེན།	True/ བདེན།	False/ མི་བདེན།	True/ བདེན།	Strongly Agree/ ཤུགས་ཅན་ ཁས་ལེན་ཡོདཔ།	Strongly Agree/ ཤུགས་ཅན་ ཁས་ལེན་ཡོདཔ།	Strongly Disagree/ ཤུགས་ཅན་ ཁས་ལེན་མེདཔ།	Strongly Agree/ ཤུགས་ཅན་ ཁས་ལེན་ཡོདཔ།	Strongly Agree/ ཤུགས་ཅན་ ཁས་ལེན་ཡོདཔ།	Strongly Agree/ ཤུགས་ཅན་ ཁས་ལེན་མེདཔ།	Always/ ཨ་རྟག་ར།	Always/ ཨ་རྟག་ར།	Always/ ཨ་རྟག་ར།	Always/ ཨ་རྟག་ར།	Always/ ཨ་རྟག་ར།	Often/ ཡང་ཡང།	Always/ ཨ་རྟག་ར།	Always/ ཨ་རྟག་ར།	Always/ ཨ་རྟག་ར།	Always/ ཨ་རྟག་ར།
472	40-49	Female	Unmarried	Illiterate	other (please specify)	Farmer	under 10,000	Lhuentse	Rural	Television, "Social media (Facebook, WeChat, Instagram, etc)", Health care professional, Friends and family	True/ བདེན།	True/ བདེན།	True/ བདེན།	True/ བདེན།	True/ བདེན།	True/ བདེན།	True/ བདེན།	True/ བདེན།	True/ བདེན།	True/ བདེན།	False/ མི་བདེན།	True/ བདེན།	Strongly Agree/ ཤུགས་ཅན་ ཁས་ལེན་ཡོདཔ།	Strongly Agree/ ཤུགས་ཅན་ ཁས་ལེན་ཡོདཔ།	Agree/ཁ་བཟེད་ནི།	Strongly Agree/ ཤུགས་ཅན་ ཁས་ལེན་ཡོདཔ།	Strongly Agree/ ཤུགས་ཅན་ ཁས་ལེན་ཡོདཔ།	Strongly Agree/ ཤུགས་ཅན་ ཁས་ལེན་མེདཔ།	Always/ ཨ་རྟག་ར།	Always/ ཨ་རྟག་ར།	Always/ ཨ་རྟག་ར།	Always/ ཨ་རྟག་ར།	Sometimes/འཕྲལ་འཕྲལ།	Always/ ཨ་རྟག་ར།	Always/ ཨ་རྟག་ར།	Sometimes/འཕྲལ་འཕྲལ།	Always/ ཨ་རྟག་ར།	Always/ ཨ་རྟག་ར།
473	18-29	Male	Unmarried	University degree or more	Student		under 10,000	Lhuentse	Rural	Television, "Social media (Facebook, WeChat, Instagram, etc)", Health care professional, Friends and family	True/ བདེན།	True/ བདེན།	True/ བདེན།	True/ བདེན།	True/ བདེན།	True/ བདེན།	True/ བདེན།	True/ བདེན།	True/ བདེན།	True/ བདེན།	False/ མི་བདེན།	False/ མི་བདེན།	Agree/ཁ་བཟེད་ནི།	Agree/ཁ་བཟེད་ནི།	Agree/ཁ་བཟེད་ནི།	Agree/ཁ་བཟེད་ནི།	Agree/ཁ་བཟེད་ནི།	Agree/ཁ་བཟེད་ནི།	Always/ ཨ་རྟག་ར།	Always/ ཨ་རྟག་ར།	Always/ ཨ་རྟག་ར།	Often/ ཡང་ཡང།	Sometimes/འཕྲལ་འཕྲལ།	Always/ ཨ་རྟག་ར།	Always/ ཨ་རྟག་ར།	Always/ ཨ་རྟག་ར།	Always/ ཨ་རྟག་ར།	Always/ ཨ་རྟག་ར།
474	40-49	Male	Married	Non-formal education	other (please specify)	Farmer	under 10,000	Lhuentse	Rural	Television, "Social media (Facebook, WeChat, Instagram, etc)", Health care professional, Friends and family	True/ བདེན།	True/ བདེན།	True/ བདེན།	True/ བདེན།	True/ བདེན།	True/ བདེན།	True/ བདེན།	True/ བདེན།	True/ བདེན།	True/ བདེན།	False/ མི་བདེན།	True/ བདེན།	Strongly Agree/ ཤུགས་ཅན་ ཁས་ལེན་ཡོདཔ།	Strongly Agree/ ཤུགས་ཅན་ ཁས་ལེན་ཡོདཔ།	Agree/ཁ་བཟེད་ནི།	Strongly Agree/ ཤུགས་ཅན་ ཁས་ལེན་ཡོདཔ།	Strongly Agree/ ཤུགས་ཅན་ ཁས་ལེན་ཡོདཔ།	Strongly Agree/ ཤུགས་ཅན་ ཁས་ལེན་མེདཔ།	Always/ ཨ་རྟག་ར།	Always/ ཨ་རྟག་ར།	Always/ ཨ་རྟག་ར།	Often/ ཡང་ཡང།	Always/ ཨ་རྟག་ར།	Always/ ཨ་རྟག་ར།	Always/ ཨ་རྟག་ར།	Always/ ཨ་རྟག་ར།	Sometimes/འཕྲལ་འཕྲལ།	Always/ ཨ་རྟག་ར།
475	40-49	Male	Married	Monastic education	other (please specify)	Farmer	under 10,000	Lhuentse	Rural	Television, "Social media (Facebook, WeChat, Instagram, etc)", Health care professional, Friends and family	True/ བདེན།	True/ བདེན།	True/ བདེན།	True/ བདེན།	True/ བདེན།	True/ བདེན།	True/ བདེན།	True/ བདེན།	True/ བདེན།	True/ བདེན།	False/ མི་བདེན།	True/ བདེན།	Strongly Agree/ ཤུགས་ཅན་ ཁས་ལེན་ཡོདཔ།	Strongly Agree/ ཤུགས་ཅན་ ཁས་ལེན་ཡོདཔ།	Agree/ཁ་བཟེད་ནི།	Strongly Agree/ ཤུགས་ཅན་ ཁས་ལེན་ཡོདཔ།	Strongly Agree/ ཤུགས་ཅན་ ཁས་ལེན་ཡོདཔ།	Strongly Agree/ ཤུགས་ཅན་ ཁས་ལེན་མེདཔ།	Always/ ཨ་རྟག་ར།	Always/ ཨ་རྟག་ར།	Always/ ཨ་རྟག་ར།	Always/ ཨ་རྟག་ར།	Always/ ཨ་རྟག་ར།	Always/ ཨ་རྟག་ར།	Always/ ཨ་རྟག་ར།	Always/ ཨ་རྟག་ར།	Always/ ཨ་རྟག་ར།	Always/ ཨ་རྟག་ར།
476	50-59	Female	Married	Illiterate	other (please specify)	Farmer	under 10,000	Lhuentse	Rural	Television, "Social media (Facebook, WeChat, Instagram, etc)", Health care professional, Friends and family	True/ བདེན།	True/ བདེན།	True/ བདེན།	True/ བདེན།	True/ བདེན།	True/ བདེན།	True/ བདེན།	True/ བདེན།	True/ བདེན།	True/ བདེན།	True/ བདེན།	True/ བདེན།	Strongly Agree/ ཤུགས་ཅན་ ཁས་ལེན་ཡོདཔ།	Strongly Agree/ ཤུགས་ཅན་ ཁས་ལེན་ཡོདཔ།	Agree/ཁ་བཟེད་ནི།	Agree/ཁ་བཟེད་ནི།	Strongly Agree/ ཤུགས་ཅན་ ཁས་ལེན་ཡོདཔ།	Strongly Agree/ ཤུགས་ཅན་ ཁས་ལེན་མེདཔ།	Always/ ཨ་རྟག་ར།	Always/ ཨ་རྟག་ར།	Always/ ཨ་རྟག་ར།	Always/ ཨ་རྟག་ར།	Always/ ཨ་རྟག་ར།	Always/ ཨ་རྟག་ར།	Always/ ཨ་རྟག་ར།	Always/ ཨ་རྟག་ར།	Always/ ཨ་རྟག་ར།	Always/ ཨ་རྟག་ར།
477	40-49	Female	Married	Illiterate	other (please specify)	Farmer	under 10,000	Lhuentse	Rural	Television, "Social media (Facebook, WeChat, Instagram, etc)", Health care professional, Friends and family	True/ བདེན།	True/ བདེན།	True/ བདེན།	True/ བདེན།	True/ བདེན།	True/ བདེན།	True/ བདེན།	Don’t Know/ མི་ཤེས།	True/ བདེན།	True/ བདེན།	Don’t Know/ མི་ཤེས།	True/ བདེན།	Strongly Agree/ ཤུགས་ཅན་ ཁས་ལེན་ཡོདཔ།	Strongly Agree/ ཤུགས་ཅན་ ཁས་ལེན་ཡོདཔ།	Disagree/ ཁས་ལེན་མེདཔ།	Not Sure/ ངེས་གཏན་མེདཔ།	Strongly Agree/ ཤུགས་ཅན་ ཁས་ལེན་ཡོདཔ།	Strongly Agree/ ཤུགས་ཅན་ ཁས་ལེན་མེདཔ།	Always/ ཨ་རྟག་ར།	Always/ ཨ་རྟག་ར།	Always/ ཨ་རྟག་ར།	Always/ ཨ་རྟག་ར།	Always/ ཨ་རྟག་ར།	Always/ ཨ་རྟག་ར།	Always/ ཨ་རྟག་ར།	Always/ ཨ་རྟག་ར།	Always/ ཨ་རྟག་ར།	Always/ ཨ་རྟག་ར།
478	18-29	Male	Unmarried	Secondary	other (please specify)	Farmer	under 10,000	Lhuentse	Rural	Television, "Social media (Facebook, WeChat, Instagram, etc)", Health care professional, Friends and family	True/ བདེན།	True/ བདེན།	True/ བདེན།	True/ བདེན།	Don’t Know/ མི་ཤེས།	True/ བདེན།	True/ བདེན།	Don’t Know/ མི་ཤེས།	True/ བདེན།	True/ བདེན།	False/ མི་བདེན།	True/ བདེན།	Strongly Agree/ ཤུགས་ཅན་ ཁས་ལེན་ཡོདཔ།	Strongly Agree/ ཤུགས་ཅན་ ཁས་ལེན་ཡོདཔ།	Strongly Disagree/ ཤུགས་ཅན་ ཁས་ལེན་མེདཔ།	Strongly Agree/ ཤུགས་ཅན་ ཁས་ལེན་ཡོདཔ།	Strongly Agree/ ཤུགས་ཅན་ ཁས་ལེན་ཡོདཔ།	Strongly Agree/ ཤུགས་ཅན་ ཁས་ལེན་མེདཔ།	Always/ ཨ་རྟག་ར།	Always/ ཨ་རྟག་ར།	Always/ ཨ་རྟག་ར།	Often/ ཡང་ཡང།	Always/ ཨ་རྟག་ར།	Always/ ཨ་རྟག་ར།	Always/ ཨ་རྟག་ར།	Always/ ཨ་རྟག་ར།	Always/ ཨ་རྟག་ར།	Always/ ཨ་རྟག་ར།
479	30-39	Male	Married	Illiterate	other (please specify)	Farmer	under 10,000	Lhuentse	Rural	"Social media (Facebook, WeChat, Instagram, etc)", Health care professional, Friends and family	True/ བདེན།	True/ བདེན།	True/ བདེན།	True/ བདེན།	True/ བདེན།	True/ བདེན།	True/ བདེན།	Don’t Know/ མི་ཤེས།	True/ བདེན།	True/ བདེན།	False/ མི་བདེན།	True/ བདེན།	Strongly Agree/ ཤུགས་ཅན་ ཁས་ལེན་ཡོདཔ།	Strongly Agree/ ཤུགས་ཅན་ ཁས་ལེན་ཡོདཔ།	Strongly Disagree/ ཤུགས་ཅན་ ཁས་ལེན་མེདཔ།	Strongly Agree/ ཤུགས་ཅན་ ཁས་ལེན་ཡོདཔ།	Strongly Agree/ ཤུགས་ཅན་ ཁས་ལེན་ཡོདཔ།	Strongly Agree/ ཤུགས་ཅན་ ཁས་ལེན་མེདཔ།	Always/ ཨ་རྟག་ར།	Always/ ཨ་རྟག་ར།	Always/ ཨ་རྟག་ར།	Always/ ཨ་རྟག་ར།	Always/ ཨ་རྟག་ར།	Always/ ཨ་རྟག་ར།	Always/ ཨ་རྟག་ར།	Always/ ཨ་རྟག་ར།	Always/ ཨ་རྟག་ར།	Always/ ཨ་རྟག་ར།
480	40-49	Male	Married	Non-formal education	other (please specify)	Farmer	under 10,000	Lhuentse	Rural	Television, "Social media (Facebook, WeChat, Instagram, etc)", Health care professional, Friends and family	True/ བདེན།	True/ བདེན།	False/ མི་བདེན།	True/ བདེན།	True/ བདེན།	True/ བདེན།	True/ བདེན།	True/ བདེན།	False/ མི་བདེན།	True/ བདེན།	False/ མི་བདེན།	True/ བདེན།	Strongly Agree/ ཤུགས་ཅན་ ཁས་ལེན་ཡོདཔ།	Strongly Agree/ ཤུགས་ཅན་ ཁས་ལེན་ཡོདཔ།	Strongly Disagree/ ཤུགས་ཅན་ ཁས་ལེན་མེདཔ།	Strongly Agree/ ཤུགས་ཅན་ ཁས་ལེན་ཡོདཔ།	Strongly Agree/ ཤུགས་ཅན་ ཁས་ལེན་ཡོདཔ།	Strongly Agree/ ཤུགས་ཅན་ ཁས་ལེན་མེདཔ།	Always/ ཨ་རྟག་ར།	Always/ ཨ་རྟག་ར།	Always/ ཨ་རྟག་ར།	Always/ ཨ་རྟག་ར།	Always/ ཨ་རྟག་ར།	Always/ ཨ་རྟག་ར།	Always/ ཨ་རྟག་ར།	Always/ ཨ་རྟག་ར།	Always/ ཨ་རྟག་ར།	Always/ ཨ་རྟག་ར།
481	30-39	Female	Married	Illiterate	other (please specify)	Farmer	under 10,000	Lhuentse	Rural	Television, "Social media (Facebook, WeChat, Instagram, etc)", Health care professional, Friends and family	True/ བདེན།	True/ བདེན།	True/ བདེན།	True/ བདེན།	True/ བདེན།	True/ བདེན།	True/ བདེན།	True/ བདེན།	True/ བདེན།	True/ བདེན།	False/ མི་བདེན།	True/ བདེན།	Strongly Agree/ ཤུགས་ཅན་ ཁས་ལེན་ཡོདཔ།	Strongly Agree/ ཤུགས་ཅན་ ཁས་ལེན་ཡོདཔ།	Strongly Disagree/ ཤུགས་ཅན་ ཁས་ལེན་མེདཔ།	Strongly Agree/ ཤུགས་ཅན་ ཁས་ལེན་ཡོདཔ།	Strongly Agree/ ཤུགས་ཅན་ ཁས་ལེན་ཡོདཔ།	Strongly Agree/ ཤུགས་ཅན་ ཁས་ལེན་མེདཔ།	Always/ ཨ་རྟག་ར།	Always/ ཨ་རྟག་ར།	Always/ ཨ་རྟག་ར།	Always/ ཨ་རྟག་ར།	Always/ ཨ་རྟག་ར།	Always/ ཨ་རྟག་ར།	Always/ ཨ་རྟག་ར།	Always/ ཨ་རྟག་ར།	Always/ ཨ་རྟག་ར།	Always/ ཨ་རྟག་ར།
482	40-49	Male	Married	Monastic education	other (please specify)	Farmer	under 10,000	Lhuentse	Rural	Television, "Social media (Facebook, WeChat, Instagram, etc)", Health care professional, Friends and family	True/ བདེན།	True/ བདེན།	True/ བདེན།	True/ བདེན།	True/ བདེན།	True/ བདེན།	Don’t Know/ མི་ཤེས།	True/ བདེན།	True/ བདེན།	True/ བདེན།	False/ མི་བདེན།	True/ བདེན།	Strongly Agree/ ཤུགས་ཅན་ ཁས་ལེན་ཡོདཔ།	Strongly Agree/ ཤུགས་ཅན་ ཁས་ལེན་ཡོདཔ།	Strongly Disagree/ ཤུགས་ཅན་ ཁས་ལེན་མེདཔ།	Strongly Agree/ ཤུགས་ཅན་ ཁས་ལེན་ཡོདཔ།	Strongly Agree/ ཤུགས་ཅན་ ཁས་ལེན་ཡོདཔ།	Strongly Agree/ ཤུགས་ཅན་ ཁས་ལེན་མེདཔ།	Always/ ཨ་རྟག་ར།	Often/ ཡང་ཡང།	Always/ ཨ་རྟག་ར།	Often/ ཡང་ཡང།	Always/ ཨ་རྟག་ར།	Always/ ཨ་རྟག་ར།	Often/ ཡང་ཡང།	Always/ ཨ་རྟག་ར།	Always/ ཨ་རྟག་ར།	Always/ ཨ་རྟག་ར།
483	40-49	Female	Married	Illiterate	other (please specify)	Farmer	under 10,000	Lhuentse	Rural	Television, "Social media (Facebook, WeChat, Instagram, etc)", Health care professional, Friends and family	True/ བདེན།	True/ བདེན།	True/ བདེན།	True/ བདེན།	True/ བདེན།	True/ བདེན།	True/ བདེན།	True/ བདེན།	True/ བདེན།	True/ བདེན།	True/ བདེན།	True/ བདེན།	Strongly Agree/ ཤུགས་ཅན་ ཁས་ལེན་ཡོདཔ།	Strongly Agree/ ཤུགས་ཅན་ ཁས་ལེན་ཡོདཔ།	Strongly Disagree/ ཤུགས་ཅན་ ཁས་ལེན་མེདཔ།	Strongly Agree/ ཤུགས་ཅན་ ཁས་ལེན་ཡོདཔ།	Disagree/ ཁས་ལེན་མེདཔ།	Not Sure/ ངེས་གཏན་མེདཔ།	Always/ ཨ་རྟག་ར།	Always/ ཨ་རྟག་ར།	Always/ ཨ་རྟག་ར།	Always/ ཨ་རྟག་ར།	Always/ ཨ་རྟག་ར།	Always/ ཨ་རྟག་ར།	Always/ ཨ་རྟག་ར།	Always/ ཨ་རྟག་ར།	Always/ ཨ་རྟག་ར།	Always/ ཨ་རྟག་ར།
484	18-29	Male	Unmarried	University degree or more	Student		under 10,000	Lhuentse	Rural	"Social media (Facebook, WeChat, Instagram, etc)", Health care professional, Friends and family	True/ བདེན།	True/ བདེན།	Don’t Know/ མི་ཤེས།	True/ བདེན།	True/ བདེན།	True/ བདེན།	True/ བདེན།	Don’t Know/ མི་ཤེས།	True/ བདེན།	True/ བདེན།	False/ མི་བདེན།	True/ བདེན།	Strongly Agree/ ཤུགས་ཅན་ ཁས་ལེན་ཡོདཔ།	Agree/ཁ་བཟེད་ནི།	Strongly Agree/ ཤུགས་ཅན་ ཁས་ལེན་ཡོདཔ།	Strongly Agree/ ཤུགས་ཅན་ ཁས་ལེན་ཡོདཔ།	Not Sure/ ངེས་གཏན་མེདཔ།	Not Sure/ ངེས་གཏན་མེདཔ།	Always/ ཨ་རྟག་ར།	Often/ ཡང་ཡང།	Sometimes/འཕྲལ་འཕྲལ།	Often/ ཡང་ཡང།	Always/ ཨ་རྟག་ར།	Always/ ཨ་རྟག་ར།	Always/ ཨ་རྟག་ར།	Sometimes/འཕྲལ་འཕྲལ།	Sometimes/འཕྲལ་འཕྲལ།	Always/ ཨ་རྟག་ར།
485	50-59	Female	Married	Illiterate	other (please specify)	Farmer	under 10,000	Lhuentse	Rural	Television, "Social media (Facebook, WeChat, Instagram, etc)", Health care professional, Friends and family	True/ བདེན།	True/ བདེན།	True/ བདེན།	True/ བདེན།	True/ བདེན།	True/ བདེན།	True/ བདེན།	True/ བདེན།	True/ བདེན།	True/ བདེན།	True/ བདེན།	True/ བདེན།	Strongly Agree/ ཤུགས་ཅན་ ཁས་ལེན་ཡོདཔ།	Strongly Agree/ ཤུགས་ཅན་ ཁས་ལེན་ཡོདཔ།	Agree/ཁ་བཟེད་ནི།	Strongly Agree/ ཤུགས་ཅན་ ཁས་ལེན་ཡོདཔ།	Strongly Agree/ ཤུགས་ཅན་ ཁས་ལེན་ཡོདཔ།	Strongly Agree/ ཤུགས་ཅན་ ཁས་ལེན་མེདཔ།	Always/ ཨ་རྟག་ར།	Always/ ཨ་རྟག་ར།	Always/ ཨ་རྟག་ར།	Always/ ཨ་རྟག་ར།	Always/ ཨ་རྟག་ར།	Always/ ཨ་རྟག་ར།	Always/ ཨ་རྟག་ར།	Always/ ཨ་རྟག་ར།	Always/ ཨ་རྟག་ར།	Always/ ཨ་རྟག་ར།
486	30-39	Female	Married	Non-formal education	other (please specify)	Farmer	under 10,000	Lhuentse	Rural	Television, "Social media (Facebook, WeChat, Instagram, etc)", Health care professional, Friends and family	True/ བདེན།	True/ བདེན།	True/ བདེན།	True/ བདེན།	True/ བདེན།	True/ བདེན།	True/ བདེན།	True/ བདེན།	True/ བདེན།	True/ བདེན།	False/ མི་བདེན།	True/ བདེན།	Strongly Agree/ ཤུགས་ཅན་ ཁས་ལེན་ཡོདཔ།	Strongly Agree/ ཤུགས་ཅན་ ཁས་ལེན་ཡོདཔ།	Strongly Agree/ ཤུགས་ཅན་ ཁས་ལེན་ཡོདཔ།	Strongly Agree/ ཤུགས་ཅན་ ཁས་ལེན་ཡོདཔ།	Strongly Agree/ ཤུགས་ཅན་ ཁས་ལེན་ཡོདཔ།	Strongly Agree/ ཤུགས་ཅན་ ཁས་ལེན་མེདཔ།	Often/ ཡང་ཡང།	Always/ ཨ་རྟག་ར།	Always/ ཨ་རྟག་ར།	Often/ ཡང་ཡང།	Always/ ཨ་རྟག་ར།	Always/ ཨ་རྟག་ར།	Always/ ཨ་རྟག་ར།	Often/ ཡང་ཡང།	Always/ ཨ་རྟག་ར།	Always/ ཨ་རྟག་ར།
487	40-49	Female	Married	Non-formal education	other (please specify)	Farmer	under 10,000	Lhuentse	Rural	Television, "Social media (Facebook, WeChat, Instagram, etc)", Health care professional, Friends and family	True/ བདེན།	True/ བདེན།	True/ བདེན།	True/ བདེན།	True/ བདེན།	True/ བདེན།	True/ བདེན།	Don’t Know/ མི་ཤེས།	True/ བདེན།	True/ བདེན།	Don’t Know/ མི་ཤེས།	True/ བདེན།	Strongly Agree/ ཤུགས་ཅན་ ཁས་ལེན་ཡོདཔ།	Strongly Agree/ ཤུགས་ཅན་ ཁས་ལེན་ཡོདཔ།	Strongly Disagree/ ཤུགས་ཅན་ ཁས་ལེན་མེདཔ།	Strongly Agree/ ཤུགས་ཅན་ ཁས་ལེན་ཡོདཔ།	Strongly Agree/ ཤུགས་ཅན་ ཁས་ལེན་ཡོདཔ།	Strongly Agree/ ཤུགས་ཅན་ ཁས་ལེན་མེདཔ།	Always/ ཨ་རྟག་ར།	Always/ ཨ་རྟག་ར།	Always/ ཨ་རྟག་ར།	Often/ ཡང་ཡང།	Always/ ཨ་རྟག་ར།	Always/ ཨ་རྟག་ར།	Always/ ཨ་རྟག་ར།	Often/ ཡང་ཡང།	Always/ ཨ་རྟག་ར།	Always/ ཨ་རྟག་ར།
488	40-49	Male	Married	Monastic education	other (please specify)	Farmer	under 10,000	Lhuentse	Rural	Television, "Social media (Facebook, WeChat, Instagram, etc)", Health care professional, Friends and family	True/ བདེན།	True/ བདེན།	True/ བདེན།	True/ བདེན།	True/ བདེན།	True/ བདེན།	True/ བདེན།	True/ བདེན།	True/ བདེན།	True/ བདེན།	True/ བདེན།	True/ བདེན།	Strongly Agree/ ཤུགས་ཅན་ ཁས་ལེན་ཡོདཔ།	Strongly Agree/ ཤུགས་ཅན་ ཁས་ལེན་ཡོདཔ།	Strongly Agree/ ཤུགས་ཅན་ ཁས་ལེན་ཡོདཔ།	Strongly Agree/ ཤུགས་ཅན་ ཁས་ལེན་ཡོདཔ།	Strongly Agree/ ཤུགས་ཅན་ ཁས་ལེན་ཡོདཔ།	Strongly Agree/ ཤུགས་ཅན་ ཁས་ལེན་མེདཔ།	Always/ ཨ་རྟག་ར།	Always/ ཨ་རྟག་ར།	Always/ ཨ་རྟག་ར།	Always/ ཨ་རྟག་ར།	Always/ ཨ་རྟག་ར།	Always/ ཨ་རྟག་ར།	Always/ ཨ་རྟག་ར།	Never/ རྩ་ལས།	Never/ རྩ་ལས།	Always/ ཨ་རྟག་ར།
489	40-49	Male	Married	Non-formal education	Government servant		10,001-20,000	Lhuentse	Rural	Television, "Social media (Facebook, WeChat, Instagram, etc)", Health care professional, Friends and family	True/ བདེན།	True/ བདེན།	True/ བདེན།	True/ བདེན།	True/ བདེན།	True/ བདེན།	True/ བདེན།	True/ བདེན།	True/ བདེན།	True/ བདེན།	False/ མི་བདེན།	True/ བདེན།	Strongly Agree/ ཤུགས་ཅན་ ཁས་ལེན་ཡོདཔ།	Strongly Agree/ ཤུགས་ཅན་ ཁས་ལེན་ཡོདཔ།	Strongly Disagree/ ཤུགས་ཅན་ ཁས་ལེན་མེདཔ།	Strongly Agree/ ཤུགས་ཅན་ ཁས་ལེན་ཡོདཔ།	Strongly Agree/ ཤུགས་ཅན་ ཁས་ལེན་ཡོདཔ།	Strongly Agree/ ཤུགས་ཅན་ ཁས་ལེན་མེདཔ།	Always/ ཨ་རྟག་ར།	Always/ ཨ་རྟག་ར།	Always/ ཨ་རྟག་ར།	Always/ ཨ་རྟག་ར།	Always/ ཨ་རྟག་ར།	Always/ ཨ་རྟག་ར།	Always/ ཨ་རྟག་ར།	Always/ ཨ་རྟག་ར།	Always/ ཨ་རྟག་ར།	Always/ ཨ་རྟག་ར།
490	40-49	Male	Married	Non-formal education	other (please specify)	Farmer	under 10,000	Lhuentse	Rural	Television, "Social media (Facebook, WeChat, Instagram, etc)", Health care professional, Friends and family	True/ བདེན།	True/ བདེན།	True/ བདེན།	True/ བདེན།	True/ བདེན།	True/ བདེན།	True/ བདེན།	True/ བདེན།	True/ བདེན།	True/ བདེན།	False/ མི་བདེན།	True/ བདེན།	Agree/ཁ་བཟེད་ནི།	Strongly Agree/ ཤུགས་ཅན་ ཁས་ལེན་ཡོདཔ།	Strongly Disagree/ ཤུགས་ཅན་ ཁས་ལེན་མེདཔ།	Strongly Agree/ ཤུགས་ཅན་ ཁས་ལེན་ཡོདཔ།	Strongly Agree/ ཤུགས་ཅན་ ཁས་ལེན་ཡོདཔ།	Strongly Agree/ ཤུགས་ཅན་ ཁས་ལེན་མེདཔ།	Always/ ཨ་རྟག་ར།	Always/ ཨ་རྟག་ར།	Always/ ཨ་རྟག་ར།	Always/ ཨ་རྟག་ར།	Always/ ཨ་རྟག་ར།	Always/ ཨ་རྟག་ར།	Always/ ཨ་རྟག་ར།	Always/ ཨ་རྟག་ར།	Always/ ཨ་རྟག་ར།	Always/ ཨ་རྟག་ར།
491	40-49	Female	Married	Illiterate	other (please specify)	Farmer	under 10,000	Lhuentse	Rural	Television, "Social media (Facebook, WeChat, Instagram, etc)", Health care professional, Friends and family	True/ བདེན།	True/ བདེན།	True/ བདེན།	True/ བདེན།	True/ བདེན།	True/ བདེན།	True/ བདེན།	Don’t Know/ མི་ཤེས།	True/ བདེན།	True/ བདེན།	Don’t Know/ མི་ཤེས།	True/ བདེན།	Strongly Agree/ ཤུགས་ཅན་ ཁས་ལེན་ཡོདཔ།	Strongly Disagree/ ཤུགས་ཅན་ ཁས་ལེན་མེདཔ།	Strongly Disagree/ ཤུགས་ཅན་ ཁས་ལེན་མེདཔ།	Strongly Agree/ ཤུགས་ཅན་ ཁས་ལེན་ཡོདཔ།	Strongly Agree/ ཤུགས་ཅན་ ཁས་ལེན་ཡོདཔ།	Strongly Agree/ ཤུགས་ཅན་ ཁས་ལེན་མེདཔ།	Always/ ཨ་རྟག་ར།	Always/ ཨ་རྟག་ར།	Always/ ཨ་རྟག་ར།	Always/ ཨ་རྟག་ར།	Always/ ཨ་རྟག་ར།	Always/ ཨ་རྟག་ར།	Always/ ཨ་རྟག་ར།	Always/ ཨ་རྟག་ར།	Always/ ཨ་རྟག་ར།	Never/ རྩ་ལས།
492	60 or more	Female	Married	Illiterate	other (please specify)	Farmer	under 10,000	Lhuentse	Rural	Television, "Social media (Facebook, WeChat, Instagram, etc)", Health care professional, Friends and family	True/ བདེན།	True/ བདེན།	True/ བདེན།	True/ བདེན།	True/ བདེན།	Don’t Know/ མི་ཤེས།	Don’t Know/ མི་ཤེས།	Don’t Know/ མི་ཤེས།	True/ བདེན།	True/ བདེན།	Don’t Know/ མི་ཤེས།	True/ བདེན།	Strongly Agree/ ཤུགས་ཅན་ ཁས་ལེན་ཡོདཔ།	Not Sure/ ངེས་གཏན་མེདཔ།	Disagree/ ཁས་ལེན་མེདཔ།	Agree/ཁ་བཟེད་ནི།	Strongly Agree/ ཤུགས་ཅན་ ཁས་ལེན་ཡོདཔ།	Strongly Agree/ ཤུགས་ཅན་ ཁས་ལེན་མེདཔ།	Always/ ཨ་རྟག་ར།	Always/ ཨ་རྟག་ར།	Always/ ཨ་རྟག་ར།	Always/ ཨ་རྟག་ར།	Always/ ཨ་རྟག་ར།	Always/ ཨ་རྟག་ར།	Always/ ཨ་རྟག་ར།	Always/ ཨ་རྟག་ར།	Always/ ཨ་རྟག་ར།	Always/ ཨ་རྟག་ར།
493	40-49	Male	Married	Primary	other (please specify)	Farmer	under 10,000	Lhuentse	Rural	Television, "Social media (Facebook, WeChat, Instagram, etc)", Health care professional, Friends and family	True/ བདེན།	True/ བདེན།	True/ བདེན།	True/ བདེན།	True/ བདེན།	True/ བདེན།	True/ བདེན།	True/ བདེན།	True/ བདེན།	True/ བདེན།	False/ མི་བདེན།	True/ བདེན།	Agree/ཁ་བཟེད་ནི།	Strongly Agree/ ཤུགས་ཅན་ ཁས་ལེན་ཡོདཔ།	Agree/ཁ་བཟེད་ནི།	Strongly Agree/ ཤུགས་ཅན་ ཁས་ལེན་ཡོདཔ།	Strongly Agree/ ཤུགས་ཅན་ ཁས་ལེན་ཡོདཔ།	Strongly Agree/ ཤུགས་ཅན་ ཁས་ལེན་མེདཔ།	Always/ ཨ་རྟག་ར།	Always/ ཨ་རྟག་ར།	Sometimes/འཕྲལ་འཕྲལ།	Often/ ཡང་ཡང།	Always/ ཨ་རྟག་ར།	Always/ ཨ་རྟག་ར།	Always/ ཨ་རྟག་ར།	Never/ རྩ་ལས།	Often/ ཡང་ཡང།	Always/ ཨ་རྟག་ར།
494	30-39	Female	Married	Non-formal education	other (please specify)	Farmer	under 10,000	Lhuentse	Rural	Television, "Social media (Facebook, WeChat, Instagram, etc)", Health care professional, Friends and family	True/ བདེན།	True/ བདེན།	True/ བདེན།	True/ བདེན།	True/ བདེན།	True/ བདེན།	True/ བདེན།	Don’t Know/ མི་ཤེས།	Don’t Know/ མི་ཤེས།	True/ བདེན།	Don’t Know/ མི་ཤེས།	True/ བདེན།	Strongly Agree/ ཤུགས་ཅན་ ཁས་ལེན་ཡོདཔ།	Strongly Agree/ ཤུགས་ཅན་ ཁས་ལེན་ཡོདཔ།	Strongly Disagree/ ཤུགས་ཅན་ ཁས་ལེན་མེདཔ།	Strongly Agree/ ཤུགས་ཅན་ ཁས་ལེན་ཡོདཔ།	Strongly Agree/ ཤུགས་ཅན་ ཁས་ལེན་ཡོདཔ།	Strongly Agree/ ཤུགས་ཅན་ ཁས་ལེན་མེདཔ།	Always/ ཨ་རྟག་ར།	Always/ ཨ་རྟག་ར།	Always/ ཨ་རྟག་ར།	Often/ ཡང་ཡང།	Always/ ཨ་རྟག་ར།	Always/ ཨ་རྟག་ར།	Always/ ཨ་རྟག་ར།	Always/ ཨ་རྟག་ར།	Always/ ཨ་རྟག་ར།	Always/ ཨ་རྟག་ར།
495	30-39	Female	Unmarried	Secondary	other (please specify)	Farmer	under 10,000	Lhuentse	Rural	Television, "Social media (Facebook, WeChat, Instagram, etc)", Health care professional, Friends and family	True/ བདེན།	True/ བདེན།	True/ བདེན།	True/ བདེན།	True/ བདེན།	True/ བདེན།	True/ བདེན།	True/ བདེན།	True/ བདེན།	True/ བདེན།	False/ མི་བདེན།	True/ བདེན།	Strongly Agree/ ཤུགས་ཅན་ ཁས་ལེན་ཡོདཔ།	Strongly Agree/ ཤུགས་ཅན་ ཁས་ལེན་ཡོདཔ།	Strongly Disagree/ ཤུགས་ཅན་ ཁས་ལེན་མེདཔ།	Strongly Agree/ ཤུགས་ཅན་ ཁས་ལེན་ཡོདཔ།	Strongly Agree/ ཤུགས་ཅན་ ཁས་ལེན་ཡོདཔ།	Strongly Agree/ ཤུགས་ཅན་ ཁས་ལེན་མེདཔ།	Always/ ཨ་རྟག་ར།	Always/ ཨ་རྟག་ར།	Always/ ཨ་རྟག་ར།	Often/ ཡང་ཡང།	Always/ ཨ་རྟག་ར།	Always/ ཨ་རྟག་ར།	Always/ ཨ་རྟག་ར།	Always/ ཨ་རྟག་ར།	Always/ ཨ་རྟག་ར།	Always/ ཨ་རྟག་ར།
496	18-29	Female	Married	Secondary	other (please specify)	Farmer	under 10,000	Lhuentse	Rural	Television, "Social media (Facebook, WeChat, Instagram, etc)", Health care professional, Friends and family	True/ བདེན།	True/ བདེན།	True/ བདེན།	True/ བདེན།	True/ བདེན།	True/ བདེན།	True/ བདེན།	Don’t Know/ མི་ཤེས།	True/ བདེན།	True/ བདེན།	False/ མི་བདེན།	True/ བདེན།	Strongly Agree/ ཤུགས་ཅན་ ཁས་ལེན་ཡོདཔ།	Strongly Agree/ ཤུགས་ཅན་ ཁས་ལེན་ཡོདཔ།	Strongly Disagree/ ཤུགས་ཅན་ ཁས་ལེན་མེདཔ།	Strongly Agree/ ཤུགས་ཅན་ ཁས་ལེན་ཡོདཔ།	Not Sure/ ངེས་གཏན་མེདཔ།	Strongly Agree/ ཤུགས་ཅན་ ཁས་ལེན་མེདཔ།	Always/ ཨ་རྟག་ར།	Always/ ཨ་རྟག་ར།	Often/ ཡང་ཡང།	Always/ ཨ་རྟག་ར།	Often/ ཡང་ཡང།	Always/ ཨ་རྟག་ར།	Always/ ཨ་རྟག་ར།	Always/ ཨ་རྟག་ར།	Always/ ཨ་རྟག་ར།	Often/ ཡང་ཡང།
497	30-39	Male	Married	Secondary	other (please specify)	Farmer	10,001-20,000	Lhuentse	Rural	Television, Health care professional, "Social media (Facebook, WeChat, Instagram, etc)", Friends and family	True/ བདེན།	True/ བདེན།	True/ བདེན།	True/ བདེན།	True/ བདེན།	True/ བདེན།	True/ བདེན།	Don’t Know/ མི་ཤེས།	True/ བདེན།	True/ བདེན།	False/ མི་བདེན།	True/ བདེན།	Strongly Agree/ ཤུགས་ཅན་ ཁས་ལེན་ཡོདཔ།	Strongly Agree/ ཤུགས་ཅན་ ཁས་ལེན་ཡོདཔ།	Agree/ཁ་བཟེད་ནི།	Strongly Agree/ ཤུགས་ཅན་ ཁས་ལེན་ཡོདཔ།	Strongly Agree/ ཤུགས་ཅན་ ཁས་ལེན་ཡོདཔ།	Strongly Agree/ ཤུགས་ཅན་ ཁས་ལེན་མེདཔ།	Always/ ཨ་རྟག་ར།	Always/ ཨ་རྟག་ར།	Always/ ཨ་རྟག་ར།	Often/ ཡང་ཡང།	Always/ ཨ་རྟག་ར།	Always/ ཨ་རྟག་ར།	Always/ ཨ་རྟག་ར།	Always/ ཨ་རྟག་ར།	Always/ ཨ་རྟག་ར།	Always/ ཨ་རྟག་ར།
498	60 or more	Female	Married	Illiterate	other (please specify)	Farmer	under 10,000	Lhuentse	Rural	Television, "Social media (Facebook, WeChat, Instagram, etc)", Health care professional, Friends and family	True/ བདེན།	True/ བདེན།	True/ བདེན།	True/ བདེན།	True/ བདེན།	True/ བདེན།	True/ བདེན།	True/ བདེན།	True/ བདེན།	True/ བདེན།	False/ མི་བདེན།	True/ བདེན།	Strongly Agree/ ཤུགས་ཅན་ ཁས་ལེན་ཡོདཔ།	Strongly Agree/ ཤུགས་ཅན་ ཁས་ལེན་ཡོདཔ།	Strongly Agree/ ཤུགས་ཅན་ ཁས་ལེན་ཡོདཔ།	Strongly Agree/ ཤུགས་ཅན་ ཁས་ལེན་ཡོདཔ།	Strongly Agree/ ཤུགས་ཅན་ ཁས་ལེན་ཡོདཔ།	Strongly Agree/ ཤུགས་ཅན་ ཁས་ལེན་མེདཔ།	Always/ ཨ་རྟག་ར།	Always/ ཨ་རྟག་ར།	Always/ ཨ་རྟག་ར།	Always/ ཨ་རྟག་ར།	Always/ ཨ་རྟག་ར།	Always/ ཨ་རྟག་ར།	Always/ ཨ་རྟག་ར།	Always/ ཨ་རྟག་ར།	Always/ ཨ་རྟག་ར།	Always/ ཨ་རྟག་ར།
499	60 or more	Female	Married	Monastic education	other (please specify)	Farmer	under 10,000	Lhuentse	Rural	Television, "Social media (Facebook, WeChat, Instagram, etc)", Health care professional, Friends and family	True/ བདེན།	True/ བདེན།	True/ བདེན།	True/ བདེན།	True/ བདེན།	True/ བདེན།	True/ བདེན།	True/ བདེན།	True/ བདེན།	True/ བདེན།	False/ མི་བདེན།	True/ བདེན།	Strongly Agree/ ཤུགས་ཅན་ ཁས་ལེན་ཡོདཔ།	Strongly Agree/ ཤུགས་ཅན་ ཁས་ལེན་ཡོདཔ།	Strongly Disagree/ ཤུགས་ཅན་ ཁས་ལེན་མེདཔ།	Strongly Agree/ ཤུགས་ཅན་ ཁས་ལེན་ཡོདཔ།	Strongly Agree/ ཤུགས་ཅན་ ཁས་ལེན་ཡོདཔ།	Strongly Agree/ ཤུགས་ཅན་ ཁས་ལེན་མེདཔ།	Always/ ཨ་རྟག་ར།	Always/ ཨ་རྟག་ར།	Always/ ཨ་རྟག་ར།	Always/ ཨ་རྟག་ར།	Always/ ཨ་རྟག་ར།	Always/ ཨ་རྟག་ར།	Always/ ཨ་རྟག་ར།	Always/ ཨ་རྟག་ར།	Always/ ཨ་རྟག་ར།	Always/ ཨ་རྟག་ར།
500	40-49	Female	Married	Illiterate	other (please specify)	Farmer	under 10,000	Lhuentse	Rural	Television, "Social media (Facebook, WeChat, Instagram, etc)", Health care professional, Friends and family	True/ བདེན།	True/ བདེན།	True/ བདེན།	True/ བདེན།	True/ བདེན།	True/ བདེན།	True/ བདེན།	Don’t Know/ མི་ཤེས།	True/ བདེན།	True/ བདེན།	Don’t Know/ མི་ཤེས།	True/ བདེན།	Strongly Agree/ ཤུགས་ཅན་ ཁས་ལེན་ཡོདཔ།	Strongly Agree/ ཤུགས་ཅན་ ཁས་ལེན་ཡོདཔ།	Strongly Disagree/ ཤུགས་ཅན་ ཁས་ལེན་མེདཔ།	Strongly Agree/ ཤུགས་ཅན་ ཁས་ལེན་ཡོདཔ།	Strongly Agree/ ཤུགས་ཅན་ ཁས་ལེན་ཡོདཔ།	Strongly Agree/ ཤུགས་ཅན་ ཁས་ལེན་མེདཔ།	Always/ ཨ་རྟག་ར།	Always/ ཨ་རྟག་ར།	Always/ ཨ་རྟག་ར།	Always/ ཨ་རྟག་ར།	Always/ ཨ་རྟག་ར།	Always/ ཨ་རྟག་ར།	Always/ ཨ་རྟག་ར།	Always/ ཨ་རྟག་ར།	Always/ ཨ་རྟག་ར།	Always/ ཨ་རྟག་ར།
501	18-29	Female	Married	Secondary	other (please specify)	Farmer	under 10,000	Lhuentse	Rural	Television, "Social media (Facebook, WeChat, Instagram, etc)", Health care professional, Friends and family	True/ བདེན།	True/ བདེན།	True/ བདེན།	True/ བདེན།	True/ བདེན།	True/ བདེན།	True/ བདེན།	True/ བདེན།	True/ བདེན།	True/ བདེན།	False/ མི་བདེན།	True/ བདེན།	Strongly Agree/ ཤུགས་ཅན་ ཁས་ལེན་ཡོདཔ།	Disagree/ ཁས་ལེན་མེདཔ།	Strongly Disagree/ ཤུགས་ཅན་ ཁས་ལེན་མེདཔ།	Strongly Agree/ ཤུགས་ཅན་ ཁས་ལེན་ཡོདཔ།	Strongly Agree/ ཤུགས་ཅན་ ཁས་ལེན་ཡོདཔ།	Strongly Agree/ ཤུགས་ཅན་ ཁས་ལེན་མེདཔ།	Always/ ཨ་རྟག་ར།	Always/ ཨ་རྟག་ར།	Always/ ཨ་རྟག་ར།	Always/ ཨ་རྟག་ར།	Always/ ཨ་རྟག་ར།	Always/ ཨ་རྟག་ར།	Always/ ཨ་རྟག་ར།	Always/ ཨ་རྟག་ར།	Always/ ཨ་རྟག་ར།	Always/ ཨ་རྟག་ར།
502	60 or more	Male	Married	Illiterate	other (please specify)	Farmer	under 10,000	Lhuentse	Rural	Television, "Social media (Facebook, WeChat, Instagram, etc)", Health care professional, Friends and family	True/ བདེན།	True/ བདེན།	True/ བདེན།	True/ བདེན།	True/ བདེན།	True/ བདེན།	True/ བདེན།	True/ བདེན།	True/ བདེན།	True/ བདེན།	False/ མི་བདེན།	True/ བདེན།	Strongly Agree/ ཤུགས་ཅན་ ཁས་ལེན་ཡོདཔ།	Strongly Agree/ ཤུགས་ཅན་ ཁས་ལེན་ཡོདཔ།	Strongly Disagree/ ཤུགས་ཅན་ ཁས་ལེན་མེདཔ།	Strongly Agree/ ཤུགས་ཅན་ ཁས་ལེན་ཡོདཔ།	Strongly Agree/ ཤུགས་ཅན་ ཁས་ལེན་ཡོདཔ།	Strongly Agree/ ཤུགས་ཅན་ ཁས་ལེན་མེདཔ།	Always/ ཨ་རྟག་ར།	Always/ ཨ་རྟག་ར།	Always/ ཨ་རྟག་ར།	Always/ ཨ་རྟག་ར།	Always/ ཨ་རྟག་ར།	Always/ ཨ་རྟག་ར།	Always/ ཨ་རྟག་ར།	Always/ ཨ་རྟག་ར།	Often/ ཡང་ཡང།	Always/ ཨ་རྟག་ར།
503	40-49	Female	Married	Illiterate	other (please specify)	Farmer	under 10,000	Lhuentse	Rural	Television, "Social media (Facebook, WeChat, Instagram, etc)", Health care professional, Friends and family	True/ བདེན།	True/ བདེན།	True/ བདེན།	True/ བདེན།	True/ བདེན།	True/ བདེན།	True/ བདེན།	True/ བདེན།	True/ བདེན།	True/ བདེན།	True/ བདེན།	True/ བདེན།	Strongly Agree/ ཤུགས་ཅན་ ཁས་ལེན་ཡོདཔ།	Strongly Agree/ ཤུགས་ཅན་ ཁས་ལེན་ཡོདཔ།	Strongly Disagree/ ཤུགས་ཅན་ ཁས་ལེན་མེདཔ།	Strongly Agree/ ཤུགས་ཅན་ ཁས་ལེན་ཡོདཔ།	Strongly Agree/ ཤུགས་ཅན་ ཁས་ལེན་ཡོདཔ།	Strongly Agree/ ཤུགས་ཅན་ ཁས་ལེན་མེདཔ།	Often/ ཡང་ཡང།	Always/ ཨ་རྟག་ར།	Always/ ཨ་རྟག་ར།	Always/ ཨ་རྟག་ར།	Always/ ཨ་རྟག་ར།	Always/ ཨ་རྟག་ར།	Always/ ཨ་རྟག་ར།	Always/ ཨ་རྟག་ར།	Always/ ཨ་རྟག་ར།	Always/ ཨ་རྟག་ར།
504	30-39	Male	Married	Illiterate	other (please specify)	Farmer	under 10,000	Lhuentse	Rural	Television, "Social media (Facebook, WeChat, Instagram, etc)", Health care professional, Friends and family	True/ བདེན།	True/ བདེན།	True/ བདེན།	True/ བདེན།	True/ བདེན།	True/ བདེན།	True/ བདེན།	True/ བདེན།	True/ བདེན།	True/ བདེན།	True/ བདེན།	True/ བདེན།	Strongly Agree/ ཤུགས་ཅན་ ཁས་ལེན་ཡོདཔ།	Strongly Agree/ ཤུགས་ཅན་ ཁས་ལེན་ཡོདཔ།	Agree/ཁ་བཟེད་ནི།	Strongly Agree/ ཤུགས་ཅན་ ཁས་ལེན་ཡོདཔ།	Strongly Agree/ ཤུགས་ཅན་ ཁས་ལེན་ཡོདཔ།	Strongly Agree/ ཤུགས་ཅན་ ཁས་ལེན་མེདཔ།	Always/ ཨ་རྟག་ར།	Always/ ཨ་རྟག་ར།	Always/ ཨ་རྟག་ར།	Always/ ཨ་རྟག་ར།	Always/ ཨ་རྟག་ར།	Always/ ཨ་རྟག་ར།	Always/ ཨ་རྟག་ར།	Always/ ཨ་རྟག་ར།	Always/ ཨ་རྟག་ར།	Always/ ཨ་རྟག་ར།
505	30-39	Male	Married	Secondary	other (please specify)	Farmer	under 10,000	Lhuentse	Rural	Television, "Social media (Facebook, WeChat, Instagram, etc)", Health care professional, Friends and family	True/ བདེན།	True/ བདེན།	True/ བདེན།	True/ བདེན།	True/ བདེན།	True/ བདེན།	True/ བདེན།	Don’t Know/ མི་ཤེས།	True/ བདེན།	True/ བདེན།	False/ མི་བདེན།	True/ བདེན།	Strongly Agree/ ཤུགས་ཅན་ ཁས་ལེན་ཡོདཔ།	Strongly Agree/ ཤུགས་ཅན་ ཁས་ལེན་ཡོདཔ།	Strongly Disagree/ ཤུགས་ཅན་ ཁས་ལེན་མེདཔ།	Strongly Agree/ ཤུགས་ཅན་ ཁས་ལེན་ཡོདཔ།	Strongly Agree/ ཤུགས་ཅན་ ཁས་ལེན་ཡོདཔ།	Strongly Agree/ ཤུགས་ཅན་ ཁས་ལེན་མེདཔ།	Often/ ཡང་ཡང།	Always/ ཨ་རྟག་ར།	Always/ ཨ་རྟག་ར།	Always/ ཨ་རྟག་ར།	Always/ ཨ་རྟག་ར།	Always/ ཨ་རྟག་ར།	Always/ ཨ་རྟག་ར།	Always/ ཨ་རྟག་ར།	Often/ ཡང་ཡང།	Always/ ཨ་རྟག་ར།
506	40-49	Male	Married	Non-formal education	other (please specify)	Farmer	under 10,000	Lhuentse	Rural	Television, "Social media (Facebook, WeChat, Instagram, etc)", Health care professional, Friends and family	True/ བདེན།	True/ བདེན།	True/ བདེན།	True/ བདེན།	True/ བདེན།	True/ བདེན།	True/ བདེན།	True/ བདེན།	True/ བདེན།	True/ བདེན།	False/ མི་བདེན།	True/ བདེན།	Strongly Agree/ ཤུགས་ཅན་ ཁས་ལེན་ཡོདཔ།	Strongly Agree/ ཤུགས་ཅན་ ཁས་ལེན་ཡོདཔ།	Strongly Disagree/ ཤུགས་ཅན་ ཁས་ལེན་མེདཔ།	Strongly Agree/ ཤུགས་ཅན་ ཁས་ལེན་ཡོདཔ།	Strongly Agree/ ཤུགས་ཅན་ ཁས་ལེན་ཡོདཔ།	Strongly Agree/ ཤུགས་ཅན་ ཁས་ལེན་མེདཔ།	Always/ ཨ་རྟག་ར།	Often/ ཡང་ཡང།	Always/ ཨ་རྟག་ར།	Always/ ཨ་རྟག་ར།	Always/ ཨ་རྟག་ར།	Always/ ཨ་རྟག་ར།	Always/ ཨ་རྟག་ར།	Always/ ཨ་རྟག་ར།	Always/ ཨ་རྟག་ར།	Never/ རྩ་ལས།
507	30-39	Male	Married	Illiterate	other (please specify)	Farmer	under 10,000	Lhuentse	Rural	"Social media (Facebook, WeChat, Instagram, etc)", Health care professional, Friends and family	True/ བདེན།	True/ བདེན།	True/ བདེན།	True/ བདེན།	True/ བདེན།	True/ བདེན།	True/ བདེན།	Don’t Know/ མི་ཤེས།	True/ བདེན།	True/ བདེན།	False/ མི་བདེན།	True/ བདེན།	Disagree/ ཁས་ལེན་མེདཔ།	Strongly Agree/ ཤུགས་ཅན་ ཁས་ལེན་ཡོདཔ།	Agree/ཁ་བཟེད་ནི།	Agree/ཁ་བཟེད་ནི།	Strongly Agree/ ཤུགས་ཅན་ ཁས་ལེན་ཡོདཔ།	Strongly Agree/ ཤུགས་ཅན་ ཁས་ལེན་མེདཔ།	Always/ ཨ་རྟག་ར།	Sometimes/འཕྲལ་འཕྲལ།	Always/ ཨ་རྟག་ར།	Always/ ཨ་རྟག་ར།	Always/ ཨ་རྟག་ར།	Always/ ཨ་རྟག་ར།	Always/ ཨ་རྟག་ར།	Always/ ཨ་རྟག་ར།	Always/ ཨ་རྟག་ར།	Always/ ཨ་རྟག་ར།
508	30-39	Female	Married	Illiterate	other (please specify)	Farmer	under 10,000	Lhuentse	Rural	Television, "Social media (Facebook, WeChat, Instagram, etc)", Health care professional, Friends and family, Radio	True/ བདེན།	True/ བདེན།	True/ བདེན།	True/ བདེན།	True/ བདེན།	True/ བདེན།	True/ བདེན།	True/ བདེན།	True/ བདེན།	True/ བདེན།	True/ བདེན།	True/ བདེན།	Strongly Agree/ ཤུགས་ཅན་ ཁས་ལེན་ཡོདཔ།	Strongly Agree/ ཤུགས་ཅན་ ཁས་ལེན་ཡོདཔ།	Strongly Agree/ ཤུགས་ཅན་ ཁས་ལེན་ཡོདཔ།	Strongly Agree/ ཤུགས་ཅན་ ཁས་ལེན་ཡོདཔ།	Strongly Agree/ ཤུགས་ཅན་ ཁས་ལེན་ཡོདཔ།	Strongly Agree/ ཤུགས་ཅན་ ཁས་ལེན་མེདཔ།	Always/ ཨ་རྟག་ར།	Always/ ཨ་རྟག་ར།	Always/ ཨ་རྟག་ར།	Always/ ཨ་རྟག་ར།	Always/ ཨ་རྟག་ར།	Always/ ཨ་རྟག་ར།	Always/ ཨ་རྟག་ར།	Always/ ཨ་རྟག་ར།	Always/ ཨ་རྟག་ར།	Always/ ཨ་རྟག་ར།
509	40-49	Male	Divorced	Illiterate	other (please specify)	Farmer	under 10,000	Lhuentse	Rural	Health care professional, Friends and family	True/ བདེན།	True/ བདེན།	True/ བདེན།	True/ བདེན།	True/ བདེན།	True/ བདེན།	Don’t Know/ མི་ཤེས།	False/ མི་བདེན།	True/ བདེན།	True/ བདེན།	False/ མི་བདེན།	True/ བདེན།	Disagree/ ཁས་ལེན་མེདཔ།	Strongly Agree/ ཤུགས་ཅན་ ཁས་ལེན་ཡོདཔ།	Strongly Disagree/ ཤུགས་ཅན་ ཁས་ལེན་མེདཔ།	Strongly Agree/ ཤུགས་ཅན་ ཁས་ལེན་ཡོདཔ།	Strongly Agree/ ཤུགས་ཅན་ ཁས་ལེན་ཡོདཔ།	Strongly Agree/ ཤུགས་ཅན་ ཁས་ལེན་མེདཔ།	Always/ ཨ་རྟག་ར།	Always/ ཨ་རྟག་ར།	Always/ ཨ་རྟག་ར།	Always/ ཨ་རྟག་ར།	Always/ ཨ་རྟག་ར།	Always/ ཨ་རྟག་ར།	Always/ ཨ་རྟག་ར།	Always/ ཨ་རྟག་ར།	Always/ ཨ་རྟག་ར།	Always/ ཨ་རྟག་ར།
510	50-59	Female	Married	Illiterate	other (please specify)	Farmer	under 10,000	Lhuentse	Rural	Television, "Social media (Facebook, WeChat, Instagram, etc)", Health care professional, Friends and family	True/ བདེན།	True/ བདེན།	True/ བདེན།	True/ བདེན།	True/ བདེན།	True/ བདེན།	True/ བདེན།	True/ བདེན།	True/ བདེན།	True/ བདེན།	False/ མི་བདེན།	True/ བདེན།	Agree/ཁ་བཟེད་ནི།	Strongly Agree/ ཤུགས་ཅན་ ཁས་ལེན་ཡོདཔ།	Strongly Disagree/ ཤུགས་ཅན་ ཁས་ལེན་མེདཔ།	Strongly Agree/ ཤུགས་ཅན་ ཁས་ལེན་ཡོདཔ།	Strongly Agree/ ཤུགས་ཅན་ ཁས་ལེན་ཡོདཔ།	Strongly Agree/ ཤུགས་ཅན་ ཁས་ལེན་མེདཔ།	Always/ ཨ་རྟག་ར།	Always/ ཨ་རྟག་ར།	Always/ ཨ་རྟག་ར།	Always/ ཨ་རྟག་ར།	Always/ ཨ་རྟག་ར།	Always/ ཨ་རྟག་ར།	Always/ ཨ་རྟག་ར།	Always/ ཨ་རྟག་ར།	Always/ ཨ་རྟག་ར།	Always/ ཨ་རྟག་ར།
511	30-39	Male	Married	Secondary	Government servant		20,001-30,000	Lhuentse	Rural	Television, "Social media (Facebook, WeChat, Instagram, etc)", Health care professional, Friends and family	True/ བདེན།	True/ བདེན།	True/ བདེན།	True/ བདེན།	True/ བདེན།	True/ བདེན།	True/ བདེན།	True/ བདེན།	True/ བདེན།	True/ བདེན།	False/ མི་བདེན།	True/ བདེན།	Agree/ཁ་བཟེད་ནི།	Agree/ཁ་བཟེད་ནི།	Strongly Agree/ ཤུགས་ཅན་ ཁས་ལེན་ཡོདཔ།	Agree/ཁ་བཟེད་ནི།	Strongly Agree/ ཤུགས་ཅན་ ཁས་ལེན་ཡོདཔ།	Agree/ཁ་བཟེད་ནི།	Always/ ཨ་རྟག་ར།	Always/ ཨ་རྟག་ར།	Always/ ཨ་རྟག་ར།	Always/ ཨ་རྟག་ར།	Often/ ཡང་ཡང།	Sometimes/འཕྲལ་འཕྲལ།	Sometimes/འཕྲལ་འཕྲལ།	Often/ ཡང་ཡང།	Always/ ཨ་རྟག་ར།	Always/ ཨ་རྟག་ར།
512	50-59	Male	Married	Illiterate	other (please specify)	Farmer	under 10,000	Lhuentse	Rural	"Social media (Facebook, WeChat, Instagram, etc)", Internet, Health care professional, Friends and family	True/ བདེན།	True/ བདེན།	True/ བདེན།	True/ བདེན།	True/ བདེན།	True/ བདེན།	True/ བདེན།	True/ བདེན།	True/ བདེན།	True/ བདེན།	False/ མི་བདེན།	True/ བདེན།	Agree/ཁ་བཟེད་ནི།	Agree/ཁ་བཟེད་ནི།	Agree/ཁ་བཟེད་ནི།	Agree/ཁ་བཟེད་ནི།	Agree/ཁ་བཟེད་ནི།	Agree/ཁ་བཟེད་ནི།	Sometimes/འཕྲལ་འཕྲལ།	Always/ ཨ་རྟག་ར།	Always/ ཨ་རྟག་ར།	Always/ ཨ་རྟག་ར།	Always/ ཨ་རྟག་ར།	Sometimes/འཕྲལ་འཕྲལ།	Never/ རྩ་ལས།	Often/ ཡང་ཡང།	Often/ ཡང་ཡང།	Always/ ཨ་རྟག་ར།
513	18-29	Male	Unmarried	Secondary	other (please specify)	Farmer	under 10,000	Lhuentse	Rural	Television, "Social media (Facebook, WeChat, Instagram, etc)", Internet, Health care professional, Friends and family	True/ བདེན།	True/ བདེན།	False/ མི་བདེན།	True/ བདེན།	True/ བདེན།	True/ བདེན།	True/ བདེན།	True/ བདེན།	True/ བདེན།	True/ བདེན།	True/ བདེན།	True/ བདེན།	Strongly Agree/ ཤུགས་ཅན་ ཁས་ལེན་ཡོདཔ།	Agree/ཁ་བཟེད་ནི།	Agree/ཁ་བཟེད་ནི།	Agree/ཁ་བཟེད་ནི།	Agree/ཁ་བཟེད་ནི།	Agree/ཁ་བཟེད་ནི།	Always/ ཨ་རྟག་ར།	Always/ ཨ་རྟག་ར།	Always/ ཨ་རྟག་ར།	Always/ ཨ་རྟག་ར།	Always/ ཨ་རྟག་ར།	Always/ ཨ་རྟག་ར།	Always/ ཨ་རྟག་ར།	Always/ ཨ་རྟག་ར།	Always/ ཨ་རྟག་ར།	Always/ ཨ་རྟག་ར།
514	40-49	Female	Unmarried	Non-formal education	other (please specify)	Farmer	under 10,000	Lhuentse	Rural	Television, "Social media (Facebook, WeChat, Instagram, etc)", Internet, Health care professional, Friends and family	True/ བདེན།	True/ བདེན།	True/ བདེན།	True/ བདེན།	True/ བདེན།	True/ བདེན།	Don’t Know/ མི་ཤེས།	False/ མི་བདེན།	True/ བདེན།	True/ བདེན།	False/ མི་བདེན།	True/ བདེན།	Strongly Agree/ ཤུགས་ཅན་ ཁས་ལེན་ཡོདཔ།	Strongly Agree/ ཤུགས་ཅན་ ཁས་ལེན་ཡོདཔ།	Strongly Disagree/ ཤུགས་ཅན་ ཁས་ལེན་མེདཔ།	Strongly Agree/ ཤུགས་ཅན་ ཁས་ལེན་ཡོདཔ།	Strongly Agree/ ཤུགས་ཅན་ ཁས་ལེན་ཡོདཔ།	Strongly Agree/ ཤུགས་ཅན་ ཁས་ལེན་མེདཔ།	Always/ ཨ་རྟག་ར།	Always/ ཨ་རྟག་ར།	Always/ ཨ་རྟག་ར།	Often/ ཡང་ཡང།	Always/ ཨ་རྟག་ར།	Often/ ཡང་ཡང།	Always/ ཨ་རྟག་ར།	Always/ ཨ་རྟག་ར།	Always/ ཨ་རྟག་ར།	Always/ ཨ་རྟག་ར།
515	40-49	Male	Married	Primary	other (please specify)	Farmer	under 10,000	Lhuentse	Rural	Television, "Social media (Facebook, WeChat, Instagram, etc)", Internet, Health care professional, Friends and family	True/ བདེན།	True/ བདེན།	True/ བདེན།	True/ བདེན།	True/ བདེན།	True/ བདེན།	True/ བདེན།	Don’t Know/ མི་ཤེས།	True/ བདེན།	True/ བདེན།	False/ མི་བདེན།	True/ བདེན།	Strongly Agree/ ཤུགས་ཅན་ ཁས་ལེན་ཡོདཔ།	Strongly Agree/ ཤུགས་ཅན་ ཁས་ལེན་ཡོདཔ།	Agree/ཁ་བཟེད་ནི།	Strongly Agree/ ཤུགས་ཅན་ ཁས་ལེན་ཡོདཔ།	Strongly Agree/ ཤུགས་ཅན་ ཁས་ལེན་ཡོདཔ།	Strongly Agree/ ཤུགས་ཅན་ ཁས་ལེན་མེདཔ།	Always/ ཨ་རྟག་ར།	Always/ ཨ་རྟག་ར།	Always/ ཨ་རྟག་ར།	Always/ ཨ་རྟག་ར།	Always/ ཨ་རྟག་ར།	Often/ ཡང་ཡང།	Always/ ཨ་རྟག་ར།	Always/ ཨ་རྟག་ར།	Always/ ཨ་རྟག་ར།	Always/ ཨ་རྟག་ར།
516	30-39	Male	Married	Illiterate	other (please specify)	Farmer	under 10,000	Lhuentse	Rural	Television, "Social media (Facebook, WeChat, Instagram, etc)", Internet, Health care professional, Friends and family	True/ བདེན།	True/ བདེན།	True/ བདེན།	True/ བདེན།	True/ བདེན།	True/ བདེན།	True/ བདེན།	True/ བདེན།	True/ བདེན།	True/ བདེན།	False/ མི་བདེན།	True/ བདེན།	Strongly Agree/ ཤུགས་ཅན་ ཁས་ལེན་ཡོདཔ།	Strongly Agree/ ཤུགས་ཅན་ ཁས་ལེན་ཡོདཔ།	Strongly Agree/ ཤུགས་ཅན་ ཁས་ལེན་ཡོདཔ།	Strongly Agree/ ཤུགས་ཅན་ ཁས་ལེན་ཡོདཔ།	Strongly Agree/ ཤུགས་ཅན་ ཁས་ལེན་ཡོདཔ།	Strongly Agree/ ཤུགས་ཅན་ ཁས་ལེན་མེདཔ།	Always/ ཨ་རྟག་ར།	Always/ ཨ་རྟག་ར།	Always/ ཨ་རྟག་ར།	Often/ ཡང་ཡང།	Always/ ཨ་རྟག་ར།	Always/ ཨ་རྟག་ར།	Always/ ཨ་རྟག་ར།	Often/ ཡང་ཡང།	Always/ ཨ་རྟག་ར།	Always/ ཨ་རྟག་ར།
517	40-49	Male	Married	Monastic education	other (please specify)	Farmer	under 10,000	Lhuentse	Rural	Television, "Social media (Facebook, WeChat, Instagram, etc)", Internet, Health care professional, Friends and family	True/ བདེན།	True/ བདེན།	True/ བདེན།	True/ བདེན།	True/ བདེན།	True/ བདེན།	True/ བདེན།	Don’t Know/ མི་ཤེས།	True/ བདེན།	True/ བདེན།	True/ བདེན།	True/ བདེན།	Strongly Agree/ ཤུགས་ཅན་ ཁས་ལེན་ཡོདཔ།	Strongly Agree/ ཤུགས་ཅན་ ཁས་ལེན་ཡོདཔ།	Strongly Disagree/ ཤུགས་ཅན་ ཁས་ལེན་མེདཔ།	Strongly Agree/ ཤུགས་ཅན་ ཁས་ལེན་ཡོདཔ།	Strongly Agree/ ཤུགས་ཅན་ ཁས་ལེན་ཡོདཔ།	Strongly Agree/ ཤུགས་ཅན་ ཁས་ལེན་མེདཔ།	Always/ ཨ་རྟག་ར།	Always/ ཨ་རྟག་ར།	Always/ ཨ་རྟག་ར།	Always/ ཨ་རྟག་ར།	Always/ ཨ་རྟག་ར།	Always/ ཨ་རྟག་ར།	Always/ ཨ་རྟག་ར།	Always/ ཨ་རྟག་ར།	Always/ ཨ་རྟག་ར།	Always/ ཨ་རྟག་ར།
518	40-49	Male	Married	Illiterate	other (please specify)	Farmer	under 10,000	Lhuentse	Rural	Television, "Social media (Facebook, WeChat, Instagram, etc)", Internet, Health care professional, Friends and family	True/ བདེན།	True/ བདེན།	True/ བདེན།	True/ བདེན།	True/ བདེན།	True/ བདེན།	True/ བདེན།	True/ བདེན།	True/ བདེན།	True/ བདེན།	True/ བདེན།	True/ བདེན།	Strongly Agree/ ཤུགས་ཅན་ ཁས་ལེན་ཡོདཔ།	Strongly Agree/ ཤུགས་ཅན་ ཁས་ལེན་ཡོདཔ།	Strongly Disagree/ ཤུགས་ཅན་ ཁས་ལེན་མེདཔ།	Strongly Agree/ ཤུགས་ཅན་ ཁས་ལེན་ཡོདཔ།	Strongly Agree/ ཤུགས་ཅན་ ཁས་ལེན་ཡོདཔ།	Strongly Agree/ ཤུགས་ཅན་ ཁས་ལེན་མེདཔ།	Sometimes/འཕྲལ་འཕྲལ།	Always/ ཨ་རྟག་ར།	Always/ ཨ་རྟག་ར།	Often/ ཡང་ཡང།	Always/ ཨ་རྟག་ར།	Always/ ཨ་རྟག་ར།	Always/ ཨ་རྟག་ར།	Always/ ཨ་རྟག་ར།	Always/ ཨ་རྟག་ར།	Always/ ཨ་རྟག་ར།
519	40-49	Male	Married	Monastic education	other (please specify)	Farmer	under 10,000	Lhuentse	Rural	"Social media (Facebook, WeChat, Instagram, etc)", Internet, Friends and family, Health care professional	True/ བདེན།	True/ བདེན།	True/ བདེན།	True/ བདེན།	True/ བདེན།	True/ བདེན།	True/ བདེན།	True/ བདེན།	True/ བདེན།	True/ བདེན།	True/ བདེན།	True/ བདེན།	Strongly Agree/ ཤུགས་ཅན་ ཁས་ལེན་ཡོདཔ།	Strongly Agree/ ཤུགས་ཅན་ ཁས་ལེན་ཡོདཔ།	Strongly Disagree/ ཤུགས་ཅན་ ཁས་ལེན་མེདཔ།	Strongly Agree/ ཤུགས་ཅན་ ཁས་ལེན་ཡོདཔ།	Strongly Agree/ ཤུགས་ཅན་ ཁས་ལེན་ཡོདཔ།	Strongly Agree/ ཤུགས་ཅན་ ཁས་ལེན་མེདཔ།	Always/ ཨ་རྟག་ར།	Always/ ཨ་རྟག་ར།	Always/ ཨ་རྟག་ར།	Always/ ཨ་རྟག་ར།	Always/ ཨ་རྟག་ར།	Always/ ཨ་རྟག་ར།	Always/ ཨ་རྟག་ར།	Always/ ཨ་རྟག་ར།	Always/ ཨ་རྟག་ར།	Always/ ཨ་རྟག་ར།
520	50-59	Male	Married	Monastic education	other (please specify)	Farmer	under 10,000	Lhuentse	Rural	Television, "Social media (Facebook, WeChat, Instagram, etc)", Internet, Health care professional, Friends and family	True/ བདེན།	True/ བདེན།	True/ བདེན།	True/ བདེན།	True/ བདེན།	True/ བདེན།	True/ བདེན།	True/ བདེན།	True/ བདེན།	True/ བདེན།	False/ མི་བདེན།	True/ བདེན།	Agree/ཁ་བཟེད་ནི།	Disagree/ ཁས་ལེན་མེདཔ།	Strongly Disagree/ ཤུགས་ཅན་ ཁས་ལེན་མེདཔ།	Strongly Agree/ ཤུགས་ཅན་ ཁས་ལེན་ཡོདཔ།	Strongly Agree/ ཤུགས་ཅན་ ཁས་ལེན་ཡོདཔ།	Strongly Agree/ ཤུགས་ཅན་ ཁས་ལེན་མེདཔ།	Always/ ཨ་རྟག་ར།	Always/ ཨ་རྟག་ར།	Always/ ཨ་རྟག་ར།	Always/ ཨ་རྟག་ར།	Always/ ཨ་རྟག་ར།	Always/ ཨ་རྟག་ར།	Always/ ཨ་རྟག་ར།	Always/ ཨ་རྟག་ར།	Always/ ཨ་རྟག་ར།	Always/ ཨ་རྟག་ར།
521	50-59	Male	Married	Diploma	other (please specify)	BPC	20,001-30,000	Lhuentse	Urban	Television, "Social media (Facebook, WeChat, Instagram, etc)", Health care professional, Friends and family	True/ བདེན།	True/ བདེན།	Don’t Know/ མི་ཤེས།	True/ བདེན།	True/ བདེན།	True/ བདེན།	True/ བདེན།	Don’t Know/ མི་ཤེས།	True/ བདེན།	True/ བདེན།	False/ མི་བདེན།	True/ བདེན།	Strongly Agree/ ཤུགས་ཅན་ ཁས་ལེན་ཡོདཔ།	Strongly Agree/ ཤུགས་ཅན་ ཁས་ལེན་ཡོདཔ།	Strongly Agree/ ཤུགས་ཅན་ ཁས་ལེན་ཡོདཔ།	Strongly Agree/ ཤུགས་ཅན་ ཁས་ལེན་ཡོདཔ།	Strongly Agree/ ཤུགས་ཅན་ ཁས་ལེན་ཡོདཔ།	Strongly Agree/ ཤུགས་ཅན་ ཁས་ལེན་མེདཔ།	Always/ ཨ་རྟག་ར།	Always/ ཨ་རྟག་ར།	Always/ ཨ་རྟག་ར།	Always/ ཨ་རྟག་ར།	Often/ ཡང་ཡང།	Always/ ཨ་རྟག་ར།	Always/ ཨ་རྟག་ར།	Always/ ཨ་རྟག་ར།	Always/ ཨ་རྟག་ར།	Always/ ཨ་རྟག་ར།
522	30-39	Male	Married	Illiterate	other (please specify)	BPC	under 10,000	Lhuentse	Urban	Television, "Social media (Facebook, WeChat, Instagram, etc)", Health care professional, Friends and family	True/ བདེན།	False/ མི་བདེན།	True/ བདེན།	True/ བདེན།	Don’t Know/ མི་ཤེས།	True/ བདེན།	Don’t Know/ མི་ཤེས།	True/ བདེན།	True/ བདེན།	True/ བདེན།	True/ བདེན།	True/ བདེན།	Agree/ཁ་བཟེད་ནི།	Not Sure/ ངེས་གཏན་མེདཔ།	Not Sure/ ངེས་གཏན་མེདཔ།	Strongly Agree/ ཤུགས་ཅན་ ཁས་ལེན་ཡོདཔ།	Strongly Agree/ ཤུགས་ཅན་ ཁས་ལེན་ཡོདཔ།	Not Sure/ ངེས་གཏན་མེདཔ།	Always/ ཨ་རྟག་ར།	Always/ ཨ་རྟག་ར།	Sometimes/འཕྲལ་འཕྲལ།	Always/ ཨ་རྟག་ར།	Sometimes/འཕྲལ་འཕྲལ།	Always/ ཨ་རྟག་ར།	Often/ ཡང་ཡང།	Often/ ཡང་ཡང།	Always/ ཨ་རྟག་ར།	Always/ ཨ་རྟག་ར།
523	40-49	Male	Married	Secondary	other (please specify)	BPC	20,001-30,000	Lhuentse	Urban	Television, Internet, "Social media (Facebook, WeChat, Instagram, etc)", Health care professional, Friends and family, Poster	True/ བདེན།	True/ བདེན།	True/ བདེན།	True/ བདེན།	True/ བདེན།	True/ བདེན།	True/ བདེན།	True/ བདེན།	True/ བདེན།	True/ བདེན།	False/ མི་བདེན།	True/ བདེན།	Strongly Agree/ ཤུགས་ཅན་ ཁས་ལེན་ཡོདཔ།	Strongly Agree/ ཤུགས་ཅན་ ཁས་ལེན་ཡོདཔ།	Agree/ཁ་བཟེད་ནི།	Strongly Agree/ ཤུགས་ཅན་ ཁས་ལེན་ཡོདཔ།	Strongly Agree/ ཤུགས་ཅན་ ཁས་ལེན་ཡོདཔ།	Strongly Agree/ ཤུགས་ཅན་ ཁས་ལེན་མེདཔ།	Always/ ཨ་རྟག་ར།	Always/ ཨ་རྟག་ར།	Always/ ཨ་རྟག་ར།	Always/ ཨ་རྟག་ར།	Always/ ཨ་རྟག་ར།	Often/ ཡང་ཡང།	Always/ ཨ་རྟག་ར།	Often/ ཡང་ཡང།	Sometimes/འཕྲལ་འཕྲལ།	Always/ ཨ་རྟག་ར།
524	18-29	Male	Married	Secondary	other (please specify)	Bpc	10,001-20,000	Lhuentse	Urban	Radio, Internet, "Social media (Facebook, WeChat, Instagram, etc)"	True/ བདེན།	True/ བདེན།	True/ བདེན།	True/ བདེན།	True/ བདེན།	True/ བདེན།	True/ བདེན།	True/ བདེན།	True/ བདེན།	True/ བདེན།	True/ བདེན།	True/ བདེན།	Strongly Agree/ ཤུགས་ཅན་ ཁས་ལེན་ཡོདཔ།	Strongly Agree/ ཤུགས་ཅན་ ཁས་ལེན་ཡོདཔ།	Strongly Agree/ ཤུགས་ཅན་ ཁས་ལེན་ཡོདཔ།	Agree/ཁ་བཟེད་ནི།	Strongly Agree/ ཤུགས་ཅན་ ཁས་ལེན་ཡོདཔ།	Strongly Agree/ ཤུགས་ཅན་ ཁས་ལེན་མེདཔ།	Always/ ཨ་རྟག་ར།	Always/ ཨ་རྟག་ར།	Always/ ཨ་རྟག་ར།	Always/ ཨ་རྟག་ར།	Always/ ཨ་རྟག་ར།	Always/ ཨ་རྟག་ར།	Always/ ཨ་རྟག་ར།	Always/ ཨ་རྟག་ར།	Always/ ཨ་རྟག་ར།	Always/ ཨ་རྟག་ར།
525	18-29	Female	Widow(er)	Secondary	other (please specify)	BPC	under 10,000	Lhuentse	Urban	Television, "Social media (Facebook, WeChat, Instagram, etc)", Internet, Health care professional, Friends and family, Poster	True/ བདེན།	True/ བདེན།	True/ བདེན།	True/ བདེན།	True/ བདེན།	True/ བདེན།	True/ བདེན།	True/ བདེན།	True/ བདེན།	True/ བདེན།	False/ མི་བདེན།	True/ བདེན།	Agree/ཁ་བཟེད་ནི།	Agree/ཁ་བཟེད་ནི།	Agree/ཁ་བཟེད་ནི།	Agree/ཁ་བཟེད་ནི།	Agree/ཁ་བཟེད་ནི།	Agree/ཁ་བཟེད་ནི།	Sometimes/འཕྲལ་འཕྲལ།	Sometimes/འཕྲལ་འཕྲལ།	Always/ ཨ་རྟག་ར།	Sometimes/འཕྲལ་འཕྲལ།	Always/ ཨ་རྟག་ར།	Always/ ཨ་རྟག་ར།	Always/ ཨ་རྟག་ར།	Sometimes/འཕྲལ་འཕྲལ།	Always/ ཨ་རྟག་ར།	Always/ ཨ་རྟག་ར།
526	18-29	Male	Married	Secondary	other (please specify)	Bpc	20,001-30,000	Lhuentse	Urban	Television, "Social media (Facebook, WeChat, Instagram, etc)", Internet	True/ བདེན།	True/ བདེན།	True/ བདེན།	True/ བདེན།	True/ བདེན།	True/ བདེན།	True/ བདེན།	True/ བདེན།	True/ བདེན།	True/ བདེན།	False/ མི་བདེན།	True/ བདེན།	Agree/ཁ་བཟེད་ནི།	Agree/ཁ་བཟེད་ནི།	Strongly Agree/ ཤུགས་ཅན་ ཁས་ལེན་ཡོདཔ།	Strongly Agree/ ཤུགས་ཅན་ ཁས་ལེན་ཡོདཔ།	Agree/ཁ་བཟེད་ནི།	Agree/ཁ་བཟེད་ནི།	Always/ ཨ་རྟག་ར།	Always/ ཨ་རྟག་ར།	Often/ ཡང་ཡང།	Always/ ཨ་རྟག་ར།	Always/ ཨ་རྟག་ར།	Sometimes/འཕྲལ་འཕྲལ།	Always/ ཨ་རྟག་ར།	Often/ ཡང་ཡང།	Often/ ཡང་ཡང།	Often/ ཡང་ཡང།
527	50-59	Female	Widow(er)	Illiterate	other (please specify)	BPC	under 10,000	Lhuentse	Urban	Television, "Social media (Facebook, WeChat, Instagram, etc)", Health care professional, Friends and family	True/ བདེན།	True/ བདེན།	True/ བདེན།	True/ བདེན།	True/ བདེན།	True/ བདེན།	True/ བདེན།	False/ མི་བདེན།	True/ བདེན།	Don’t Know/ མི་ཤེས།	False/ མི་བདེན།	True/ བདེན།	Strongly Agree/ ཤུགས་ཅན་ ཁས་ལེན་ཡོདཔ།	Strongly Agree/ ཤུགས་ཅན་ ཁས་ལེན་ཡོདཔ།	Not Sure/ ངེས་གཏན་མེདཔ།	Strongly Agree/ ཤུགས་ཅན་ ཁས་ལེན་ཡོདཔ།	Strongly Agree/ ཤུགས་ཅན་ ཁས་ལེན་ཡོདཔ།	Strongly Agree/ ཤུགས་ཅན་ ཁས་ལེན་མེདཔ།	Always/ ཨ་རྟག་ར།	Always/ ཨ་རྟག་ར།	Always/ ཨ་རྟག་ར།	Always/ ཨ་རྟག་ར།	Sometimes/འཕྲལ་འཕྲལ།	Always/ ཨ་རྟག་ར།	Always/ ཨ་རྟག་ར།	Sometimes/འཕྲལ་འཕྲལ།	Always/ ཨ་རྟག་ར།	Always/ ཨ་རྟག་ར།
528	18-29	Female	Married	Secondary	Not-employed		more than 40,000	Lhuentse	Urban	Television, Radio, "Social media (Facebook, WeChat, Instagram, etc)", Internet, Health care professional, Friends and family, Poster, Newspaper	True/ བདེན།	True/ བདེན།	True/ བདེན།	True/ བདེན།	True/ བདེན།	True/ བདེན།	True/ བདེན།	True/ བདེན།	True/ བདེན།	True/ བདེན།	False/ མི་བདེན།	True/ བདེན།	Agree/ཁ་བཟེད་ནི།	Strongly Disagree/ ཤུགས་ཅན་ ཁས་ལེན་མེདཔ།	Strongly Agree/ ཤུགས་ཅན་ ཁས་ལེན་ཡོདཔ།	Agree/ཁ་བཟེད་ནི།	Strongly Agree/ ཤུགས་ཅན་ ཁས་ལེན་ཡོདཔ།	Strongly Agree/ ཤུགས་ཅན་ ཁས་ལེན་མེདཔ།	Always/ ཨ་རྟག་ར།	Always/ ཨ་རྟག་ར།	Always/ ཨ་རྟག་ར།	Always/ ཨ་རྟག་ར།	Always/ ཨ་རྟག་ར།	Always/ ཨ་རྟག་ར།	Always/ ཨ་རྟག་ར།	Always/ ཨ་རྟག་ར།	Always/ ཨ་རྟག་ར།	Always/ ཨ་རྟག་ར།
529	40-49	Male	Married	Diploma	other (please specify)	Bpc	more than 40,000	Lhuentse	Urban	Television, "Social media (Facebook, WeChat, Instagram, etc)", Health care professional, Friends and family	True/ བདེན།	True/ བདེན།	Don’t Know/ མི་ཤེས།	True/ བདེན།	True/ བདེན།	True/ བདེན།	True/ བདེན།	True/ བདེན།	True/ བདེན།	True/ བདེན།	False/ མི་བདེན།	True/ བདེན།	Strongly Agree/ ཤུགས་ཅན་ ཁས་ལེན་ཡོདཔ།	Strongly Agree/ ཤུགས་ཅན་ ཁས་ལེན་ཡོདཔ།	Strongly Agree/ ཤུགས་ཅན་ ཁས་ལེན་ཡོདཔ།	Strongly Agree/ ཤུགས་ཅན་ ཁས་ལེན་ཡོདཔ།	Strongly Agree/ ཤུགས་ཅན་ ཁས་ལེན་ཡོདཔ།	Strongly Agree/ ཤུགས་ཅན་ ཁས་ལེན་མེདཔ།	Always/ ཨ་རྟག་ར།	Always/ ཨ་རྟག་ར།	Often/ ཡང་ཡང།	Always/ ཨ་རྟག་ར།	Always/ ཨ་རྟག་ར།	Always/ ཨ་རྟག་ར།	Always/ ཨ་རྟག་ར།	Always/ ཨ་རྟག་ར།	Always/ ཨ་རྟག་ར།	Always/ ཨ་རྟག་ར།
530	40-49	Female	Married	Secondary	Not-employed		under 10,000	Lhuentse	Urban	Television, "Social media (Facebook, WeChat, Instagram, etc)", Health care professional, Friends and family	True/ བདེན།	True/ བདེན།	True/ བདེན།	True/ བདེན།	True/ བདེན།	True/ བདེན།	True/ བདེན།	True/ བདེན།	True/ བདེན།	True/ བདེན།	False/ མི་བདེན།	True/ བདེན།	Strongly Agree/ ཤུགས་ཅན་ ཁས་ལེན་ཡོདཔ།	Strongly Agree/ ཤུགས་ཅན་ ཁས་ལེན་ཡོདཔ།	Disagree/ ཁས་ལེན་མེདཔ།	Strongly Agree/ ཤུགས་ཅན་ ཁས་ལེན་ཡོདཔ།	Strongly Agree/ ཤུགས་ཅན་ ཁས་ལེན་ཡོདཔ།	Strongly Agree/ ཤུགས་ཅན་ ཁས་ལེན་མེདཔ།	Always/ ཨ་རྟག་ར།	Always/ ཨ་རྟག་ར།	Always/ ཨ་རྟག་ར།	Always/ ཨ་རྟག་ར།	Always/ ཨ་རྟག་ར།	Always/ ཨ་རྟག་ར།	Always/ ཨ་རྟག་ར།	Always/ ཨ་རྟག་ར།	Always/ ཨ་རྟག་ར།	Always/ ཨ་རྟག་ར།
531	30-39	Female	Married	Illiterate	other (please specify)	Farmer	under 10,000	Monggar	Rural	Television	Don’t Know/ མི་ཤེས།	True/ བདེན།	Don’t Know/ མི་ཤེས།	True/ བདེན།	Don’t Know/ མི་ཤེས།	True/ བདེན།	True/ བདེན།	Don’t Know/ མི་ཤེས།	True/ བདེན།	True/ བདེན།	True/ བདེན།	True/ བདེན།	Agree/ཁ་བཟེད་ནི།	Strongly Agree/ ཤུགས་ཅན་ ཁས་ལེན་ཡོདཔ།	Strongly Agree/ ཤུགས་ཅན་ ཁས་ལེན་ཡོདཔ།	Agree/ཁ་བཟེད་ནི།	Agree/ཁ་བཟེད་ནི།	Strongly Agree/ ཤུགས་ཅན་ ཁས་ལེན་མེདཔ།	Always/ ཨ་རྟག་ར།	Often/ ཡང་ཡང།	Never/ རྩ་ལས།	Never/ རྩ་ལས།	Never/ རྩ་ལས།	Often/ ཡང་ཡང།	Sometimes/འཕྲལ་འཕྲལ།	Never/ རྩ་ལས།	Sometimes/འཕྲལ་འཕྲལ།	Sometimes/འཕྲལ་འཕྲལ།
532	50-59	Male	Married	Primary	other (please specify)	Farmer	under 10,000	Monggar	Rural	Internet	True/ བདེན།	True/ བདེན།	True/ བདེན།	True/ བདེན།	True/ བདེན།	True/ བདེན།	Don’t Know/ མི་ཤེས།	Don’t Know/ མི་ཤེས།	Don’t Know/ མི་ཤེས།	True/ བདེན།	Don’t Know/ མི་ཤེས།	True/ བདེན།	Agree/ཁ་བཟེད་ནི།	Agree/ཁ་བཟེད་ནི།	Strongly Agree/ ཤུགས་ཅན་ ཁས་ལེན་ཡོདཔ།	Agree/ཁ་བཟེད་ནི།	Strongly Agree/ ཤུགས་ཅན་ ཁས་ལེན་ཡོདཔ།	Strongly Agree/ ཤུགས་ཅན་ ཁས་ལེན་མེདཔ།	Often/ ཡང་ཡང།	Often/ ཡང་ཡང།	Often/ ཡང་ཡང།	Never/ རྩ་ལས།	Sometimes/འཕྲལ་འཕྲལ།	Sometimes/འཕྲལ་འཕྲལ།	Sometimes/འཕྲལ་འཕྲལ།	Never/ རྩ་ལས།	Sometimes/འཕྲལ་འཕྲལ།	Often/ ཡང་ཡང།
533	40-49	Female	Married	Primary	other (please specify)	Farmer	under 10,000	Monggar	Rural	Internet, Radio	True/ བདེན།	True/ བདེན།	True/ བདེན།	True/ བདེན།	Don’t Know/ མི་ཤེས།	True/ བདེན།	Don’t Know/ མི་ཤེས།	Don’t Know/ མི་ཤེས།	True/ བདེན།	True/ བདེན།	True/ བདེན།	True/ བདེན།	Agree/ཁ་བཟེད་ནི།	Agree/ཁ་བཟེད་ནི།	Strongly Agree/ ཤུགས་ཅན་ ཁས་ལེན་ཡོདཔ།	Agree/ཁ་བཟེད་ནི།	Strongly Agree/ ཤུགས་ཅན་ ཁས་ལེན་ཡོདཔ།	Strongly Agree/ ཤུགས་ཅན་ ཁས་ལེན་མེདཔ།	Always/ ཨ་རྟག་ར།	Often/ ཡང་ཡང།	Often/ ཡང་ཡང།	Sometimes/འཕྲལ་འཕྲལ།	Never/ རྩ་ལས།	Never/ རྩ་ལས།	Sometimes/འཕྲལ་འཕྲལ།	Never/ རྩ་ལས།	Sometimes/འཕྲལ་འཕྲལ།	Never/ རྩ་ལས།
534	50-59	Female	Unmarried	Illiterate	other (please specify)	Farmer	under 10,000	Monggar	Rural	Friends and family	True/ བདེན།	Don’t Know/ མི་ཤེས།	True/ བདེན།	True/ བདེན།	Don’t Know/ མི་ཤེས།	Don’t Know/ མི་ཤེས།	Don’t Know/ མི་ཤེས།	Don’t Know/ མི་ཤེས།	True/ བདེན།	True/ བདེན།	Don’t Know/ མི་ཤེས།	True/ བདེན།	Not Sure/ ངེས་གཏན་མེདཔ།	Agree/ཁ་བཟེད་ནི།	Not Sure/ ངེས་གཏན་མེདཔ།	Agree/ཁ་བཟེད་ནི།	Agree/ཁ་བཟེད་ནི།	Agree/ཁ་བཟེད་ནི།	Often/ ཡང་ཡང།	Sometimes/འཕྲལ་འཕྲལ།	Sometimes/འཕྲལ་འཕྲལ།	Never/ རྩ་ལས།	Sometimes/འཕྲལ་འཕྲལ།	Sometimes/འཕྲལ་འཕྲལ།	Often/ ཡང་ཡང།	Never/ རྩ་ལས།	Sometimes/འཕྲལ་འཕྲལ།	Sometimes/འཕྲལ་འཕྲལ།
535	60 or more	Female	Widow(er)	Illiterate	other (please specify)	Farmer	under 10,000	Monggar	Rural	Friends and family	True/ བདེན།	True/ བདེན།	Don’t Know/ མི་ཤེས།	Don’t Know/ མི་ཤེས།	Don’t Know/ མི་ཤེས།	Don’t Know/ མི་ཤེས།	Don’t Know/ མི་ཤེས།	Don’t Know/ མི་ཤེས།	True/ བདེན།	True/ བདེན།	True/ བདེན།	True/ བདེན།	Agree/ཁ་བཟེད་ནི།	Agree/ཁ་བཟེད་ནི།	Agree/ཁ་བཟེད་ནི།	Not Sure/ ངེས་གཏན་མེདཔ།	Strongly Agree/ ཤུགས་ཅན་ ཁས་ལེན་ཡོདཔ།	Agree/ཁ་བཟེད་ནི།	Sometimes/འཕྲལ་འཕྲལ།	Sometimes/འཕྲལ་འཕྲལ།	Sometimes/འཕྲལ་འཕྲལ།	Sometimes/འཕྲལ་འཕྲལ།	Sometimes/འཕྲལ་འཕྲལ།	Often/ ཡང་ཡང།	Often/ ཡང་ཡང།	Never/ རྩ་ལས།	Sometimes/འཕྲལ་འཕྲལ།	Sometimes/འཕྲལ་འཕྲལ།
536	50-59	Male	Married	Illiterate	other (please specify)	Farmer	under 10,000	Monggar	Rural	Television	True/ བདེན།	True/ བདེན།	True/ བདེན།	True/ བདེན།	True/ བདེན།	Don’t Know/ མི་ཤེས།	True/ བདེན།	Don’t Know/ མི་ཤེས།	True/ བདེན།	True/ བདེན།	Don’t Know/ མི་ཤེས།	True/ བདེན།	Agree/ཁ་བཟེད་ནི།	Strongly Agree/ ཤུགས་ཅན་ ཁས་ལེན་ཡོདཔ།	Agree/ཁ་བཟེད་ནི།	Agree/ཁ་བཟེད་ནི།	Agree/ཁ་བཟེད་ནི།	Agree/ཁ་བཟེད་ནི།	Often/ ཡང་ཡང།	Often/ ཡང་ཡང།	Often/ ཡང་ཡང།	Sometimes/འཕྲལ་འཕྲལ།	Sometimes/འཕྲལ་འཕྲལ།	Sometimes/འཕྲལ་འཕྲལ།	Sometimes/འཕྲལ་འཕྲལ།	Never/ རྩ་ལས།	Sometimes/འཕྲལ་འཕྲལ།	Often/ ཡང་ཡང།
537	18-29	Male	Unmarried	Secondary	Student		under 10,000	Monggar	Rural	Television, Internet, "Social media (Facebook, WeChat, Instagram, etc)"	True/ བདེན།	True/ བདེན།	True/ བདེན།	True/ བདེན།	True/ བདེན།	True/ བདེན།	True/ བདེན།	True/ བདེན།	True/ བདེན།	True/ བདེན།	True/ བདེན།	True/ བདེན།	Agree/ཁ་བཟེད་ནི།	Strongly Agree/ ཤུགས་ཅན་ ཁས་ལེན་ཡོདཔ།	Strongly Agree/ ཤུགས་ཅན་ ཁས་ལེན་ཡོདཔ།	Agree/ཁ་བཟེད་ནི།	Agree/ཁ་བཟེད་ནི།	Agree/ཁ་བཟེད་ནི།	Always/ ཨ་རྟག་ར།	Often/ ཡང་ཡང།	Often/ ཡང་ཡང།	Often/ ཡང་ཡང།	Often/ ཡང་ཡང།	Sometimes/འཕྲལ་འཕྲལ།	Sometimes/འཕྲལ་འཕྲལ།	Never/ རྩ་ལས།	Sometimes/འཕྲལ་འཕྲལ།	Sometimes/འཕྲལ་འཕྲལ།
538	60 or more	Female	Married	Illiterate	other (please specify)	Farmer	under 10,000	Monggar	Rural	Television	True/ བདེན།	True/ བདེན།	True/ བདེན།	True/ བདེན།	True/ བདེན།	True/ བདེན།	Don’t Know/ མི་ཤེས།	Don’t Know/ མི་ཤེས།	False/ མི་བདེན།	True/ བདེན།	False/ མི་བདེན།	True/ བདེན།	Agree/ཁ་བཟེད་ནི།	Strongly Agree/ ཤུགས་ཅན་ ཁས་ལེན་ཡོདཔ།	Strongly Agree/ ཤུགས་ཅན་ ཁས་ལེན་ཡོདཔ།	Agree/ཁ་བཟེད་ནི།	Strongly Agree/ ཤུགས་ཅན་ ཁས་ལེན་ཡོདཔ།	Strongly Agree/ ཤུགས་ཅན་ ཁས་ལེན་མེདཔ།	Always/ ཨ་རྟག་ར།	Always/ ཨ་རྟག་ར།	Always/ ཨ་རྟག་ར།	Always/ ཨ་རྟག་ར།	Often/ ཡང་ཡང།	Often/ ཡང་ཡང།	Sometimes/འཕྲལ་འཕྲལ།	Sometimes/འཕྲལ་འཕྲལ།	Often/ ཡང་ཡང།	Always/ ཨ་རྟག་ར།
539	30-39	Female	Married	University degree or more	other (please specify)	House wife	10,001-20,000	Monggar	Rural	Television	True/ བདེན།	True/ བདེན།	True/ བདེན།	True/ བདེན།	True/ བདེན།	True/ བདེན།	True/ བདེན།	True/ བདེན།	True/ བདེན།	True/ བདེན།	True/ བདེན།	True/ བདེན།	Agree/ཁ་བཟེད་ནི།	Agree/ཁ་བཟེད་ནི།	Agree/ཁ་བཟེད་ནི།	Strongly Agree/ ཤུགས་ཅན་ ཁས་ལེན་ཡོདཔ།	Strongly Agree/ ཤུགས་ཅན་ ཁས་ལེན་ཡོདཔ།	Strongly Agree/ ཤུགས་ཅན་ ཁས་ལེན་མེདཔ།	Always/ ཨ་རྟག་ར།	Always/ ཨ་རྟག་ར།	Always/ ཨ་རྟག་ར།	Always/ ཨ་རྟག་ར།	Always/ ཨ་རྟག་ར།	Always/ ཨ་རྟག་ར།	Always/ ཨ་རྟག་ར།	Often/ ཡང་ཡང།	Often/ ཡང་ཡང།	Often/ ཡང་ཡང།
540	40-49	Female	Married	Illiterate	other (please specify)	Farmer	under 10,000	Monggar	Rural	Friends and family	True/ བདེན།	True/ བདེན།	True/ བདེན།	True/ བདེན།	True/ བདེན།	True/ བདེན།	True/ བདེན།	Don’t Know/ མི་ཤེས།	Don’t Know/ མི་ཤེས།	True/ བདེན།	Don’t Know/ མི་ཤེས།	True/ བདེན།	Agree/ཁ་བཟེད་ནི།	Strongly Agree/ ཤུགས་ཅན་ ཁས་ལེན་ཡོདཔ།	Not Sure/ ངེས་གཏན་མེདཔ།	Not Sure/ ངེས་གཏན་མེདཔ།	Strongly Agree/ ཤུགས་ཅན་ ཁས་ལེན་ཡོདཔ།	Agree/ཁ་བཟེད་ནི།	Always/ ཨ་རྟག་ར།	Always/ ཨ་རྟག་ར།	Sometimes/འཕྲལ་འཕྲལ།	Always/ ཨ་རྟག་ར།	Sometimes/འཕྲལ་འཕྲལ།	Often/ ཡང་ཡང།	Often/ ཡང་ཡང།	Never/ རྩ་ལས།	Sometimes/འཕྲལ་འཕྲལ།	Often/ ཡང་ཡང།
541	50-59	Male	Married	Non-formal education	other (please specify)	Farmer	under 10,000	Monggar	Rural	Television	True/ བདེན།	True/ བདེན།	Don’t Know/ མི་ཤེས།	True/ བདེན།	Don’t Know/ མི་ཤེས།	True/ བདེན།	Don’t Know/ མི་ཤེས།	Don’t Know/ མི་ཤེས།	True/ བདེན།	True/ བདེན།	True/ བདེན།	True/ བདེན།	Agree/ཁ་བཟེད་ནི།	Agree/ཁ་བཟེད་ནི།	Agree/ཁ་བཟེད་ནི།	Not Sure/ ངེས་གཏན་མེདཔ།	Strongly Agree/ ཤུགས་ཅན་ ཁས་ལེན་ཡོདཔ།	Agree/ཁ་བཟེད་ནི།	Often/ ཡང་ཡང།	Sometimes/འཕྲལ་འཕྲལ།	Sometimes/འཕྲལ་འཕྲལ།	Sometimes/འཕྲལ་འཕྲལ།	Sometimes/འཕྲལ་འཕྲལ།	Sometimes/འཕྲལ་འཕྲལ།	Sometimes/འཕྲལ་འཕྲལ།	Never/ རྩ་ལས།	Sometimes/འཕྲལ་འཕྲལ།	Sometimes/འཕྲལ་འཕྲལ།
542	50-59	Male	Married	Illiterate	other (please specify)	Farmer	under 10,000	Monggar	Rural	Friends and family	True/ བདེན།	True/ བདེན།	True/ བདེན།	True/ བདེན།	True/ བདེན།	True/ བདེན།	Don’t Know/ མི་ཤེས།	Don’t Know/ མི་ཤེས།	True/ བདེན།	True/ བདེན།	False/ མི་བདེན།	True/ བདེན།	Strongly Agree/ ཤུགས་ཅན་ ཁས་ལེན་ཡོདཔ།	Strongly Agree/ ཤུགས་ཅན་ ཁས་ལེན་ཡོདཔ།	Agree/ཁ་བཟེད་ནི།	Agree/ཁ་བཟེད་ནི།	Agree/ཁ་བཟེད་ནི།	Agree/ཁ་བཟེད་ནི།	Always/ ཨ་རྟག་ར།	Always/ ཨ་རྟག་ར།	Often/ ཡང་ཡང།	Often/ ཡང་ཡང།	Often/ ཡང་ཡང།	Often/ ཡང་ཡང།	Often/ ཡང་ཡང།	Never/ རྩ་ལས།	Often/ ཡང་ཡང།	Always/ ཨ་རྟག་ར།
543	40-49	Male	Married	Illiterate	other (please specify)	Farmer	under 10,000	Monggar	Rural	Television	True/ བདེན།	True/ བདེན།	Don’t Know/ མི་ཤེས།	True/ བདེན།	Don’t Know/ མི་ཤེས།	True/ བདེན།	Don’t Know/ མི་ཤེས།	Don’t Know/ མི་ཤེས།	False/ མི་བདེན།	True/ བདེན།	True/ བདེན།	True/ བདེན།	Agree/ཁ་བཟེད་ནི།	Agree/ཁ་བཟེད་ནི།	Not Sure/ ངེས་གཏན་མེདཔ།	Not Sure/ ངེས་གཏན་མེདཔ།	Strongly Agree/ ཤུགས་ཅན་ ཁས་ལེན་ཡོདཔ།	Strongly Agree/ ཤུགས་ཅན་ ཁས་ལེན་མེདཔ།	Often/ ཡང་ཡང།	Sometimes/འཕྲལ་འཕྲལ།	Never/ རྩ་ལས།	Sometimes/འཕྲལ་འཕྲལ།	Sometimes/འཕྲལ་འཕྲལ།	Sometimes/འཕྲལ་འཕྲལ།	Sometimes/འཕྲལ་འཕྲལ།	Never/ རྩ་ལས།	Sometimes/འཕྲལ་འཕྲལ།	Sometimes/འཕྲལ་འཕྲལ།
544	18-29	Female	Divorced	Secondary	other (please specify)	Farmar	under 10,000	Monggar	Rural	Internet	True/ བདེན།	True/ བདེན།	True/ བདེན།	True/ བདེན།	True/ བདེན།	True/ བདེན།	True/ བདེན།	Don’t Know/ མི་ཤེས།	False/ མི་བདེན།	True/ བདེན།	False/ མི་བདེན།	True/ བདེན།	Agree/ཁ་བཟེད་ནི།	Strongly Agree/ ཤུགས་ཅན་ ཁས་ལེན་ཡོདཔ།	Disagree/ ཁས་ལེན་མེདཔ།	Not Sure/ ངེས་གཏན་མེདཔ།	Agree/ཁ་བཟེད་ནི།	Strongly Agree/ ཤུགས་ཅན་ ཁས་ལེན་མེདཔ།	Always/ ཨ་རྟག་ར།	Always/ ཨ་རྟག་ར།	Often/ ཡང་ཡང།	Often/ ཡང་ཡང།	Often/ ཡང་ཡང།	Often/ ཡང་ཡང།	Often/ ཡང་ཡང།	Never/ རྩ་ལས།	Sometimes/འཕྲལ་འཕྲལ།	Sometimes/འཕྲལ་འཕྲལ།
545	30-39	Female	Married	Non-formal education	other (please specify)	Farmer	under 10,000	Monggar	Rural	Television	True/ བདེན།	True/ བདེན།	True/ བདེན།	True/ བདེན།	Don’t Know/ མི་ཤེས།	True/ བདེན།	True/ བདེན།	Don’t Know/ མི་ཤེས།	True/ བདེན།	True/ བདེན།	True/ བདེན།	True/ བདེན།	Agree/ཁ་བཟེད་ནི།	Strongly Agree/ ཤུགས་ཅན་ ཁས་ལེན་ཡོདཔ།	Not Sure/ ངེས་གཏན་མེདཔ།	Agree/ཁ་བཟེད་ནི།	Strongly Agree/ ཤུགས་ཅན་ ཁས་ལེན་ཡོདཔ།	Agree/ཁ་བཟེད་ནི།	Often/ ཡང་ཡང།	Often/ ཡང་ཡང།	Sometimes/འཕྲལ་འཕྲལ།	Often/ ཡང་ཡང།	Often/ ཡང་ཡང།	Often/ ཡང་ཡང།	Often/ ཡང་ཡང།	Never/ རྩ་ལས།	Often/ ཡང་ཡང།	Often/ ཡང་ཡང།
546	30-39	Female	Married	Secondary	other (please specify)	Farmer	under 10,000	Monggar	Rural	Internet, Television	True/ བདེན།	True/ བདེན།	Don’t Know/ མི་ཤེས།	True/ བདེན།	Don’t Know/ མི་ཤེས།	True/ བདེན།	True/ བདེན།	True/ བདེན།	Don’t Know/ མི་ཤེས།	True/ བདེན།	Don’t Know/ མི་ཤེས།	True/ བདེན།	Strongly Agree/ ཤུགས་ཅན་ ཁས་ལེན་ཡོདཔ།	Strongly Agree/ ཤུགས་ཅན་ ཁས་ལེན་ཡོདཔ།	Strongly Disagree/ ཤུགས་ཅན་ ཁས་ལེན་མེདཔ།	Strongly Agree/ ཤུགས་ཅན་ ཁས་ལེན་ཡོདཔ།	Strongly Agree/ ཤུགས་ཅན་ ཁས་ལེན་ཡོདཔ།	Strongly Agree/ ཤུགས་ཅན་ ཁས་ལེན་མེདཔ།	Always/ ཨ་རྟག་ར།	Always/ ཨ་རྟག་ར།	Often/ ཡང་ཡང།	Always/ ཨ་རྟག་ར།	Often/ ཡང་ཡང།	Sometimes/འཕྲལ་འཕྲལ།	Often/ ཡང་ཡང།	Never/ རྩ་ལས།	Often/ ཡང་ཡང།	Always/ ཨ་རྟག་ར།
547	18-29	Female	Married	Primary	other (please specify)	House Wife	under 10,000	Monggar	Rural	"Social media (Facebook, WeChat, Instagram, etc)", Television	True/ བདེན།	True/ བདེན།	True/ བདེན།	True/ བདེན།	Don’t Know/ མི་ཤེས།	Don’t Know/ མི་ཤེས།	Don’t Know/ མི་ཤེས།	True/ བདེན།	True/ བདེན།	True/ བདེན།	True/ བདེན།	True/ བདེན།	Agree/ཁ་བཟེད་ནི།	Strongly Agree/ ཤུགས་ཅན་ ཁས་ལེན་ཡོདཔ།	Strongly Agree/ ཤུགས་ཅན་ ཁས་ལེན་ཡོདཔ།	Agree/ཁ་བཟེད་ནི།	Strongly Agree/ ཤུགས་ཅན་ ཁས་ལེན་ཡོདཔ།	Strongly Agree/ ཤུགས་ཅན་ ཁས་ལེན་མེདཔ།	Always/ ཨ་རྟག་ར།	Always/ ཨ་རྟག་ར།	Always/ ཨ་རྟག་ར།	Never/ རྩ་ལས།	Sometimes/འཕྲལ་འཕྲལ།	Sometimes/འཕྲལ་འཕྲལ།	Sometimes/འཕྲལ་འཕྲལ།	Never/ རྩ་ལས།	Never/ རྩ་ལས།	Never/ རྩ་ལས།
548	18-29	Male	Unmarried	Secondary	Student		under 10,000	Monggar	Rural	Television, "Social media (Facebook, WeChat, Instagram, etc)", Internet, Health care professional	True/ བདེན།	True/ བདེན།	False/ མི་བདེན།	True/ བདེན།	True/ བདེན།	True/ བདེན།	True/ བདེན།	True/ བདེན།	True/ བདེན།	True/ བདེན།	False/ མི་བདེན།	True/ བདེན།	Strongly Agree/ ཤུགས་ཅན་ ཁས་ལེན་ཡོདཔ།	Strongly Agree/ ཤུགས་ཅན་ ཁས་ལེན་ཡོདཔ།	Strongly Agree/ ཤུགས་ཅན་ ཁས་ལེན་ཡོདཔ།	Strongly Agree/ ཤུགས་ཅན་ ཁས་ལེན་ཡོདཔ།	Strongly Agree/ ཤུགས་ཅན་ ཁས་ལེན་ཡོདཔ།	Strongly Agree/ ཤུགས་ཅན་ ཁས་ལེན་མེདཔ།	Always/ ཨ་རྟག་ར།	Always/ ཨ་རྟག་ར།	Always/ ཨ་རྟག་ར།	Often/ ཡང་ཡང།	Often/ ཡང་ཡང།	Often/ ཡང་ཡང།	Often/ ཡང་ཡང།	Often/ ཡང་ཡང།	Often/ ཡང་ཡང།	Often/ ཡང་ཡང།
549	30-39	Female	Married	Secondary	other (please specify)	House wife	under 10,000	Monggar	Rural	"Social media (Facebook, WeChat, Instagram, etc)", Television	True/ བདེན།	True/ བདེན།	True/ བདེན།	True/ བདེན།	True/ བདེན།	True/ བདེན།	Don’t Know/ མི་ཤེས།	True/ བདེན།	True/ བདེན།	True/ བདེན།	True/ བདེན།	True/ བདེན།	Agree/ཁ་བཟེད་ནི།	Agree/ཁ་བཟེད་ནི།	Agree/ཁ་བཟེད་ནི།	Agree/ཁ་བཟེད་ནི།	Agree/ཁ་བཟེད་ནི།	Strongly Agree/ ཤུགས་ཅན་ ཁས་ལེན་མེདཔ།	Always/ ཨ་རྟག་ར།	Often/ ཡང་ཡང།	Sometimes/འཕྲལ་འཕྲལ།	Sometimes/འཕྲལ་འཕྲལ།	Sometimes/འཕྲལ་འཕྲལ།	Sometimes/འཕྲལ་འཕྲལ།	Sometimes/འཕྲལ་འཕྲལ།	Never/ རྩ་ལས།	Sometimes/འཕྲལ་འཕྲལ།	Sometimes/འཕྲལ་འཕྲལ།
550	60 or more	Male	Married	Illiterate	other (please specify)	Farmer	under 10,000	Monggar	Rural	Television	True/ བདེན།	True/ བདེན།	True/ བདེན།	True/ བདེན།	True/ བདེན།	True/ བདེན།	Don’t Know/ མི་ཤེས།	Don’t Know/ མི་ཤེས།	True/ བདེན།	True/ བདེན།	Don’t Know/ མི་ཤེས།	True/ བདེན།	Agree/ཁ་བཟེད་ནི།	Strongly Agree/ ཤུགས་ཅན་ ཁས་ལེན་ཡོདཔ།	Disagree/ ཁས་ལེན་མེདཔ།	Agree/ཁ་བཟེད་ནི།	Strongly Agree/ ཤུགས་ཅན་ ཁས་ལེན་ཡོདཔ།	Strongly Agree/ ཤུགས་ཅན་ ཁས་ལེན་མེདཔ།	Always/ ཨ་རྟག་ར།	Often/ ཡང་ཡང།	Often/ ཡང་ཡང།	Always/ ཨ་རྟག་ར།	Sometimes/འཕྲལ་འཕྲལ།	Sometimes/འཕྲལ་འཕྲལ།	Sometimes/འཕྲལ་འཕྲལ།	Never/ རྩ་ལས།	Often/ ཡང་ཡང།	Always/ ཨ་རྟག་ར།
551	60 or more	Male	Widow(er)	Illiterate	other (please specify)	Farmer	under 10,000	Monggar	Rural	Television	True/ བདེན།	True/ བདེན།	Don’t Know/ མི་ཤེས།	Don’t Know/ མི་ཤེས།	Don’t Know/ མི་ཤེས།	Don’t Know/ མི་ཤེས།	Don’t Know/ མི་ཤེས།	Don’t Know/ མི་ཤེས།	Don’t Know/ མི་ཤེས།	Don’t Know/ མི་ཤེས།	Don’t Know/ མི་ཤེས།	True/ བདེན།	Not Sure/ ངེས་གཏན་མེདཔ།	Agree/ཁ་བཟེད་ནི།	Not Sure/ ངེས་གཏན་མེདཔ།	Not Sure/ ངེས་གཏན་མེདཔ།	Agree/ཁ་བཟེད་ནི།	Agree/ཁ་བཟེད་ནི།	Often/ ཡང་ཡང།	Sometimes/འཕྲལ་འཕྲལ།	Sometimes/འཕྲལ་འཕྲལ།	Never/ རྩ་ལས།	Sometimes/འཕྲལ་འཕྲལ།	Sometimes/འཕྲལ་འཕྲལ།	Sometimes/འཕྲལ་འཕྲལ།	Never/ རྩ་ལས།	Never/ རྩ་ལས།	Never/ རྩ་ལས།
552	40-49	Female	Married	Non-formal education	other (please specify)	Farmer	10,001-20,000	Monggar	Rural	Television, Internet	True/ བདེན།	True/ བདེན།	True/ བདེན།	True/ བདེན།	True/ བདེན།	True/ བདེན།	True/ བདེན།	Don’t Know/ མི་ཤེས།	Don’t Know/ མི་ཤེས།	True/ བདེན།	False/ མི་བདེན།	True/ བདེན།	Not Sure/ ངེས་གཏན་མེདཔ།	Strongly Agree/ ཤུགས་ཅན་ ཁས་ལེན་ཡོདཔ།	Agree/ཁ་བཟེད་ནི།	Agree/ཁ་བཟེད་ནི།	Strongly Agree/ ཤུགས་ཅན་ ཁས་ལེན་ཡོདཔ།	Strongly Agree/ ཤུགས་ཅན་ ཁས་ལེན་མེདཔ།	Always/ ཨ་རྟག་ར།	Often/ ཡང་ཡང།	Always/ ཨ་རྟག་ར།	Often/ ཡང་ཡང།	Sometimes/འཕྲལ་འཕྲལ།	Sometimes/འཕྲལ་འཕྲལ།	Often/ ཡང་ཡང།	Never/ རྩ་ལས།	Sometimes/འཕྲལ་འཕྲལ།	Often/ ཡང་ཡང།
553	18-29	Male	Married	Secondary	other (please specify)	Farmer	under 10,000	Monggar	Rural	Television, "Social media (Facebook, WeChat, Instagram, etc)"	True/ བདེན།	True/ བདེན།	True/ བདེན།	True/ བདེན།	True/ བདེན།	True/ བདེན།	Don’t Know/ མི་ཤེས།	Don’t Know/ མི་ཤེས།	True/ བདེན།	True/ བདེན།	True/ བདེན།	True/ བདེན།	Agree/ཁ་བཟེད་ནི།	Agree/ཁ་བཟེད་ནི།	Agree/ཁ་བཟེད་ནི།	Not Sure/ ངེས་གཏན་མེདཔ།	Strongly Agree/ ཤུགས་ཅན་ ཁས་ལེན་ཡོདཔ།	Agree/ཁ་བཟེད་ནི།	Always/ ཨ་རྟག་ར།	Often/ ཡང་ཡང།	Often/ ཡང་ཡང།	Sometimes/འཕྲལ་འཕྲལ།	Sometimes/འཕྲལ་འཕྲལ།	Sometimes/འཕྲལ་འཕྲལ།	Sometimes/འཕྲལ་འཕྲལ།	Never/ རྩ་ལས།	Sometimes/འཕྲལ་འཕྲལ།	Never/ རྩ་ལས།
554	50-59	Female	Widow(er)	Illiterate	other (please specify)	Farmer	under 10,000	Monggar	Rural	Television	True/ བདེན།	True/ བདེན།	Don’t Know/ མི་ཤེས།	True/ བདེན།	Don’t Know/ མི་ཤེས།	True/ བདེན།	True/ བདེན།	Don’t Know/ མི་ཤེས།	True/ བདེན།	True/ བདེན།	False/ མི་བདེན།	True/ བདེན།	Agree/ཁ་བཟེད་ནི།	Strongly Agree/ ཤུགས་ཅན་ ཁས་ལེན་ཡོདཔ།	Agree/ཁ་བཟེད་ནི།	Not Sure/ ངེས་གཏན་མེདཔ།	Strongly Agree/ ཤུགས་ཅན་ ཁས་ལེན་ཡོདཔ།	Strongly Agree/ ཤུགས་ཅན་ ཁས་ལེན་མེདཔ།	Always/ ཨ་རྟག་ར།	Often/ ཡང་ཡང།	Often/ ཡང་ཡང།	Always/ ཨ་རྟག་ར།	Often/ ཡང་ཡང།	Often/ ཡང་ཡང།	Often/ ཡང་ཡང།	Never/ རྩ་ལས།	Sometimes/འཕྲལ་འཕྲལ།	Sometimes/འཕྲལ་འཕྲལ།
555	18-29	Female	Married	Primary	other (please specify)	House wife	under 10,000	Monggar	Rural	Television	True/ བདེན།	True/ བདེན།	True/ བདེན།	True/ བདེན།	Don’t Know/ མི་ཤེས།	Don’t Know/ མི་ཤེས།	Don’t Know/ མི་ཤེས།	Don’t Know/ མི་ཤེས།	True/ བདེན།	True/ བདེན།	True/ བདེན།	True/ བདེན།	Agree/ཁ་བཟེད་ནི།	Not Sure/ ངེས་གཏན་མེདཔ།	Agree/ཁ་བཟེད་ནི།	Agree/ཁ་བཟེད་ནི།	Strongly Agree/ ཤུགས་ཅན་ ཁས་ལེན་ཡོདཔ།	Agree/ཁ་བཟེད་ནི།	Often/ ཡང་ཡང།	Always/ ཨ་རྟག་ར།	Often/ ཡང་ཡང།	Never/ རྩ་ལས།	Sometimes/འཕྲལ་འཕྲལ།	Sometimes/འཕྲལ་འཕྲལ།	Sometimes/འཕྲལ་འཕྲལ།	Sometimes/འཕྲལ་འཕྲལ།	Often/ ཡང་ཡང།	Never/ རྩ་ལས།
556	18-29	Male	Unmarried	Secondary	Student		under 10,000	Monggar	Rural	Television, Internet	True/ བདེན།	True/ བདེན།	False/ མི་བདེན།	True/ བདེན།	True/ བདེན།	True/ བདེན།	True/ བདེན།	True/ བདེན།	True/ བདེན།	True/ བདེན།	False/ མི་བདེན།	True/ བདེན།	Strongly Agree/ ཤུགས་ཅན་ ཁས་ལེན་ཡོདཔ།	Strongly Agree/ ཤུགས་ཅན་ ཁས་ལེན་ཡོདཔ།	Strongly Agree/ ཤུགས་ཅན་ ཁས་ལེན་ཡོདཔ།	Strongly Agree/ ཤུགས་ཅན་ ཁས་ལེན་ཡོདཔ།	Strongly Agree/ ཤུགས་ཅན་ ཁས་ལེན་ཡོདཔ།	Strongly Agree/ ཤུགས་ཅན་ ཁས་ལེན་མེདཔ།	Always/ ཨ་རྟག་ར།	Always/ ཨ་རྟག་ར།	Always/ ཨ་རྟག་ར།	Always/ ཨ་རྟག་ར།	Often/ ཡང་ཡང།	Often/ ཡང་ཡང།	Often/ ཡང་ཡང།	Often/ ཡང་ཡང།	Often/ ཡང་ཡང།	Always/ ཨ་རྟག་ར།
557	40-49	Male	Married	Illiterate	other (please specify)	Farmer	under 10,000	Monggar	Rural	Television	True/ བདེན།	True/ བདེན།	Don’t Know/ མི་ཤེས།	True/ བདེན།	Don’t Know/ མི་ཤེས།	Don’t Know/ མི་ཤེས།	Don’t Know/ མི་ཤེས།	Don’t Know/ མི་ཤེས།	Don’t Know/ མི་ཤེས།	True/ བདེན།	Don’t Know/ མི་ཤེས།	True/ བདེན།	Agree/ཁ་བཟེད་ནི།	Agree/ཁ་བཟེད་ནི།	Agree/ཁ་བཟེད་ནི།	Not Sure/ ངེས་གཏན་མེདཔ།	Strongly Agree/ ཤུགས་ཅན་ ཁས་ལེན་ཡོདཔ།	Agree/ཁ་བཟེད་ནི།	Often/ ཡང་ཡང།	Often/ ཡང་ཡང།	Sometimes/འཕྲལ་འཕྲལ།	Sometimes/འཕྲལ་འཕྲལ།	Sometimes/འཕྲལ་འཕྲལ།	Never/ རྩ་ལས།	Sometimes/འཕྲལ་འཕྲལ།	Never/ རྩ་ལས།	Sometimes/འཕྲལ་འཕྲལ།	Sometimes/འཕྲལ་འཕྲལ།
558	50-59	Female	Married	Illiterate	other (please specify)	Farmer	under 10,000	Monggar	Rural	Television	True/ བདེན།	True/ བདེན།	Don’t Know/ མི་ཤེས།	True/ བདེན།	Don’t Know/ མི་ཤེས།	True/ བདེན།	True/ བདེན།	Don’t Know/ མི་ཤེས།	True/ བདེན།	True/ བདེན།	Don’t Know/ མི་ཤེས།	True/ བདེན།	Agree/ཁ་བཟེད་ནི།	Strongly Agree/ ཤུགས་ཅན་ ཁས་ལེན་ཡོདཔ།	Disagree/ ཁས་ལེན་མེདཔ།	Agree/ཁ་བཟེད་ནི།	Strongly Agree/ ཤུགས་ཅན་ ཁས་ལེན་ཡོདཔ།	Strongly Agree/ ཤུགས་ཅན་ ཁས་ལེན་མེདཔ།	Always/ ཨ་རྟག་ར།	Always/ ཨ་རྟག་ར།	Often/ ཡང་ཡང།	Often/ ཡང་ཡང།	Sometimes/འཕྲལ་འཕྲལ།	Often/ ཡང་ཡང།	Sometimes/འཕྲལ་འཕྲལ།	Never/ རྩ་ལས།	Often/ ཡང་ཡང།	Always/ ཨ་རྟག་ར།
559	30-39	Male	Married	Monastic education	other (please specify)	Farmer	under 10,000	Monggar	Rural	Television, "Social media (Facebook, WeChat, Instagram, etc)"	True/ བདེན།	True/ བདེན།	True/ བདེན།	True/ བདེན།	True/ བདེན།	True/ བདེན།	True/ བདེན།	Don’t Know/ མི་ཤེས།	True/ བདེན།	True/ བདེན།	True/ བདེན།	True/ བདེན།	Agree/ཁ་བཟེད་ནི།	Agree/ཁ་བཟེད་ནི།	Strongly Agree/ ཤུགས་ཅན་ ཁས་ལེན་ཡོདཔ།	Agree/ཁ་བཟེད་ནི།	Strongly Agree/ ཤུགས་ཅན་ ཁས་ལེན་ཡོདཔ།	Strongly Agree/ ཤུགས་ཅན་ ཁས་ལེན་མེདཔ།	Always/ ཨ་རྟག་ར།	Often/ ཡང་ཡང།	Often/ ཡང་ཡང།	Often/ ཡང་ཡང།	Sometimes/འཕྲལ་འཕྲལ།	Often/ ཡང་ཡང།	Sometimes/འཕྲལ་འཕྲལ།	Never/ རྩ་ལས།	Sometimes/འཕྲལ་འཕྲལ།	Sometimes/འཕྲལ་འཕྲལ།
560	40-49	Male	Married	Illiterate	other (please specify)	Carpenter	20,001-30,000	Monggar	Rural	Television	True/ བདེན།	True/ བདེན།	True/ བདེན།	True/ བདེན།	True/ བདེན།	True/ བདེན།	True/ བདེན།	Don’t Know/ མི་ཤེས།	Don’t Know/ མི་ཤེས།	True/ བདེན།	Don’t Know/ མི་ཤེས།	True/ བདེན།	Agree/ཁ་བཟེད་ནི།	Strongly Agree/ ཤུགས་ཅན་ ཁས་ལེན་ཡོདཔ།	Strongly Agree/ ཤུགས་ཅན་ ཁས་ལེན་ཡོདཔ།	Strongly Agree/ ཤུགས་ཅན་ ཁས་ལེན་ཡོདཔ།	Strongly Agree/ ཤུགས་ཅན་ ཁས་ལེན་ཡོདཔ།	Strongly Agree/ ཤུགས་ཅན་ ཁས་ལེན་མེདཔ།	Always/ ཨ་རྟག་ར།	Always/ ཨ་རྟག་ར།	Always/ ཨ་རྟག་ར།	Always/ ཨ་རྟག་ར།	Often/ ཡང་ཡང།	Often/ ཡང་ཡང།	Often/ ཡང་ཡང།	Sometimes/འཕྲལ་འཕྲལ།	Often/ ཡང་ཡང།	Always/ ཨ་རྟག་ར།
561	30-39	Male	Married	Primary	other (please specify)	Farmer	under 10,000	Monggar	Rural	Television, "Social media (Facebook, WeChat, Instagram, etc)"	True/ བདེན།	True/ བདེན།	True/ བདེན།	True/ བདེན།	True/ བདེན།	True/ བདེན།	True/ བདེན།	Don’t Know/ མི་ཤེས།	True/ བདེན།	True/ བདེན།	True/ བདེན།	True/ བདེན།	Agree/ཁ་བཟེད་ནི།	Agree/ཁ་བཟེད་ནི།	Agree/ཁ་བཟེད་ནི།	Agree/ཁ་བཟེད་ནི།	Strongly Agree/ ཤུགས་ཅན་ ཁས་ལེན་ཡོདཔ།	Strongly Agree/ ཤུགས་ཅན་ ཁས་ལེན་མེདཔ།	Always/ ཨ་རྟག་ར།	Often/ ཡང་ཡང།	Sometimes/འཕྲལ་འཕྲལ།	Sometimes/འཕྲལ་འཕྲལ།	Sometimes/འཕྲལ་འཕྲལ།	Sometimes/འཕྲལ་འཕྲལ།	Sometimes/འཕྲལ་འཕྲལ།	Sometimes/འཕྲལ་འཕྲལ།	Sometimes/འཕྲལ་འཕྲལ།	Sometimes/འཕྲལ་འཕྲལ།
562	18-29	Male	Unmarried	Secondary	other (please specify)	Carpenter	10,001-20,000	Monggar	Rural	Television, Internet	True/ བདེན།	True/ བདེན།	True/ བདེན།	True/ བདེན།	True/ བདེན།	True/ བདེན།	True/ བདེན།	True/ བདེན།	True/ བདེན།	True/ བདེན།	False/ མི་བདེན།	True/ བདེན།	Strongly Agree/ ཤུགས་ཅན་ ཁས་ལེན་ཡོདཔ།	Strongly Agree/ ཤུགས་ཅན་ ཁས་ལེན་ཡོདཔ།	Agree/ཁ་བཟེད་ནི།	Agree/ཁ་བཟེད་ནི།	Strongly Agree/ ཤུགས་ཅན་ ཁས་ལེན་ཡོདཔ།	Strongly Agree/ ཤུགས་ཅན་ ཁས་ལེན་མེདཔ།	Always/ ཨ་རྟག་ར།	Always/ ཨ་རྟག་ར།	Always/ ཨ་རྟག་ར།	Always/ ཨ་རྟག་ར།	Often/ ཡང་ཡང།	Often/ ཡང་ཡང།	Often/ ཡང་ཡང།	Sometimes/འཕྲལ་འཕྲལ།	Often/ ཡང་ཡང།	Often/ ཡང་ཡང།
563	40-49	Male	Married	Illiterate	other (please specify)	Farmer	under 10,000	Monggar	Rural	Television, Friends and family	True/ བདེན།	True/ བདེན།	True/ བདེན།	True/ བདེན།	Don’t Know/ མི་ཤེས།	True/ བདེན།	True/ བདེན།	Don’t Know/ མི་ཤེས།	True/ བདེན།	True/ བདེན།	True/ བདེན།	True/ བདེན།	Agree/ཁ་བཟེད་ནི།	Agree/ཁ་བཟེད་ནི།	Agree/ཁ་བཟེད་ནི།	Not Sure/ ངེས་གཏན་མེདཔ།	Strongly Agree/ ཤུགས་ཅན་ ཁས་ལེན་ཡོདཔ།	Strongly Agree/ ཤུགས་ཅན་ ཁས་ལེན་མེདཔ།	Often/ ཡང་ཡང།	Often/ ཡང་ཡང།	Sometimes/འཕྲལ་འཕྲལ།	Sometimes/འཕྲལ་འཕྲལ།	Sometimes/འཕྲལ་འཕྲལ།	Sometimes/འཕྲལ་འཕྲལ།	Sometimes/འཕྲལ་འཕྲལ།	Never/ རྩ་ལས།	Sometimes/འཕྲལ་འཕྲལ།	Sometimes/འཕྲལ་འཕྲལ།
564	30-39	Female	Married	Non-formal education	other (please specify)	Housewife	under 10,000	Monggar	Rural	Television	True/ བདེན།	True/ བདེན།	True/ བདེན།	True/ བདེན།	True/ བདེན།	True/ བདེན།	True/ བདེན།	True/ བདེན།	True/ བདེན།	True/ བདེན།	False/ མི་བདེན།	True/ བདེན།	Agree/ཁ་བཟེད་ནི།	Strongly Agree/ ཤུགས་ཅན་ ཁས་ལེན་ཡོདཔ།	Disagree/ ཁས་ལེན་མེདཔ།	Agree/ཁ་བཟེད་ནི།	Strongly Agree/ ཤུགས་ཅན་ ཁས་ལེན་ཡོདཔ།	Strongly Agree/ ཤུགས་ཅན་ ཁས་ལེན་མེདཔ།	Always/ ཨ་རྟག་ར།	Always/ ཨ་རྟག་ར།	Often/ ཡང་ཡང།	Always/ ཨ་རྟག་ར།	Often/ ཡང་ཡང།	Often/ ཡང་ཡང།	Often/ ཡང་ཡང།	Never/ རྩ་ལས།	Often/ ཡང་ཡང།	Always/ ཨ་རྟག་ར།
565	50-59	Male	Married	Illiterate	other (please specify)	Farmer	under 10,000	Monggar	Rural	Television	True/ བདེན།	True/ བདེན།	True/ བདེན།	True/ བདེན།	True/ བདེན།	True/ བདེན།	Don’t Know/ མི་ཤེས།	Don’t Know/ མི་ཤེས།	True/ བདེན།	True/ བདེན།	True/ བདེན།	True/ བདེན།	Agree/ཁ་བཟེད་ནི།	Agree/ཁ་བཟེད་ནི།	Agree/ཁ་བཟེད་ནི།	Not Sure/ ངེས་གཏན་མེདཔ།	Strongly Agree/ ཤུགས་ཅན་ ཁས་ལེན་ཡོདཔ།	Strongly Agree/ ཤུགས་ཅན་ ཁས་ལེན་མེདཔ།	Often/ ཡང་ཡང།	Sometimes/འཕྲལ་འཕྲལ།	Sometimes/འཕྲལ་འཕྲལ།	Sometimes/འཕྲལ་འཕྲལ།	Sometimes/འཕྲལ་འཕྲལ།	Never/ རྩ་ལས།	Sometimes/འཕྲལ་འཕྲལ།	Never/ རྩ་ལས།	Sometimes/འཕྲལ་འཕྲལ།	Sometimes/འཕྲལ་འཕྲལ།
566	50-59	Male	Married	Illiterate	other (please specify)	Farmer	under 10,000	Monggar	Rural	Television, Internet	True/ བདེན།	True/ བདེན།	True/ བདེན།	True/ བདེན།	True/ བདེན།	True/ བདེན།	True/ བདེན།	True/ བདེན།	True/ བདེན།	True/ བདེན།	False/ མི་བདེན།	True/ བདེན།	Agree/ཁ་བཟེད་ནི།	Strongly Agree/ ཤུགས་ཅན་ ཁས་ལེན་ཡོདཔ།	Agree/ཁ་བཟེད་ནི།	Not Sure/ ངེས་གཏན་མེདཔ།	Strongly Agree/ ཤུགས་ཅན་ ཁས་ལེན་ཡོདཔ།	Strongly Agree/ ཤུགས་ཅན་ ཁས་ལེན་མེདཔ།	Always/ ཨ་རྟག་ར།	Always/ ཨ་རྟག་ར།	Always/ ཨ་རྟག་ར།	Always/ ཨ་རྟག་ར།	Often/ ཡང་ཡང།	Often/ ཡང་ཡང།	Often/ ཡང་ཡང།	Never/ རྩ་ལས།	Often/ ཡང་ཡང།	Always/ ཨ་རྟག་ར།
567	18-29	Female	Unmarried	Secondary	Student		under 10,000	Monggar	Rural	Television, "Social media (Facebook, WeChat, Instagram, etc)", Internet	True/ བདེན།	True/ བདེན།	True/ བདེན།	True/ བདེན།	True/ བདེན།	True/ བདེན།	True/ བདེན།	True/ བདེན།	True/ བདེན།	True/ བདེན།	True/ བདེན།	True/ བདེན།	Agree/ཁ་བཟེད་ནི།	Agree/ཁ་བཟེད་ནི།	Agree/ཁ་བཟེད་ནི།	Agree/ཁ་བཟེད་ནི།	Strongly Agree/ ཤུགས་ཅན་ ཁས་ལེན་ཡོདཔ།	Agree/ཁ་བཟེད་ནི།	Always/ ཨ་རྟག་ར།	Always/ ཨ་རྟག་ར།	Often/ ཡང་ཡང།	Always/ ཨ་རྟག་ར།	Often/ ཡང་ཡང།	Often/ ཡང་ཡང།	Often/ ཡང་ཡང།	Often/ ཡང་ཡང།	Often/ ཡང་ཡང།	Sometimes/འཕྲལ་འཕྲལ།
568	30-39	Male	Married	Illiterate	other (please specify)	Farmer	under 10,000	Monggar	Rural	Television, Internet	True/ བདེན།	True/ བདེན།	True/ བདེན།	True/ བདེན།	True/ བདེན།	True/ བདེན།	True/ བདེན།	Don’t Know/ མི་ཤེས།	True/ བདེན།	True/ བདེན།	False/ མི་བདེན།	True/ བདེན།	Agree/ཁ་བཟེད་ནི།	Strongly Agree/ ཤུགས་ཅན་ ཁས་ལེན་ཡོདཔ།	Agree/ཁ་བཟེད་ནི།	Agree/ཁ་བཟེད་ནི།	Strongly Agree/ ཤུགས་ཅན་ ཁས་ལེན་ཡོདཔ།	Strongly Agree/ ཤུགས་ཅན་ ཁས་ལེན་མེདཔ།	Always/ ཨ་རྟག་ར།	Often/ ཡང་ཡང།	Often/ ཡང་ཡང།	Always/ ཨ་རྟག་ར།	Often/ ཡང་ཡང།	Sometimes/འཕྲལ་འཕྲལ།	Sometimes/འཕྲལ་འཕྲལ།	Never/ རྩ་ལས།	Often/ ཡང་ཡང།	Often/ ཡང་ཡང།
569	18-29	Male	Unmarried	Monastic education	other (please specify)	Monk	under 10,000	Monggar	Rural	"Social media (Facebook, WeChat, Instagram, etc)", Television	True/ བདེན།	True/ བདེན།	True/ བདེན།	True/ བདེན།	True/ བདེན།	True/ བདེན།	True/ བདེན།	True/ བདེན།	True/ བདེན།	True/ བདེན།	True/ བདེན།	True/ བདེན།	Strongly Agree/ ཤུགས་ཅན་ ཁས་ལེན་ཡོདཔ།	Strongly Agree/ ཤུགས་ཅན་ ཁས་ལེན་ཡོདཔ།	Strongly Agree/ ཤུགས་ཅན་ ཁས་ལེན་ཡོདཔ།	Agree/ཁ་བཟེད་ནི།	Strongly Agree/ ཤུགས་ཅན་ ཁས་ལེན་ཡོདཔ།	Strongly Agree/ ཤུགས་ཅན་ ཁས་ལེན་མེདཔ།	Always/ ཨ་རྟག་ར།	Often/ ཡང་ཡང།	Often/ ཡང་ཡང།	Often/ ཡང་ཡང།	Often/ ཡང་ཡང།	Often/ ཡང་ཡང།	Often/ ཡང་ཡང།	Never/ རྩ་ལས།	Sometimes/འཕྲལ་འཕྲལ།	Sometimes/འཕྲལ་འཕྲལ།
570	40-49	Female	Married	Illiterate	other (please specify)	Farmer	under 10,000	Monggar	Rural	Friends and family	True/ བདེན།	True/ བདེན།	True/ བདེན།	Don’t Know/ མི་ཤེས།	Don’t Know/ མི་ཤེས།	True/ བདེན།	Don’t Know/ མི་ཤེས།	Don’t Know/ མི་ཤེས།	Don’t Know/ མི་ཤེས།	True/ བདེན།	Don’t Know/ མི་ཤེས།	True/ བདེན།	Not Sure/ ངེས་གཏན་མེདཔ།	Not Sure/ ངེས་གཏན་མེདཔ།	Strongly Disagree/ ཤུགས་ཅན་ ཁས་ལེན་མེདཔ།	Not Sure/ ངེས་གཏན་མེདཔ།	Agree/ཁ་བཟེད་ནི།	Not Sure/ ངེས་གཏན་མེདཔ།	Always/ ཨ་རྟག་ར།	Often/ ཡང་ཡང།	Often/ ཡང་ཡང།	Sometimes/འཕྲལ་འཕྲལ།	Sometimes/འཕྲལ་འཕྲལ།	Sometimes/འཕྲལ་འཕྲལ།	Sometimes/འཕྲལ་འཕྲལ།	Never/ རྩ་ལས།	Sometimes/འཕྲལ་འཕྲལ།	Always/ ཨ་རྟག་ར།
571	30-39	Male	Married	Illiterate	other (please specify)	Farmer	under 10,000	Monggar	Rural	Television	True/ བདེན།	True/ བདེན།	True/ བདེན།	True/ བདེན།	True/ བདེན།	True/ བདེན།	Don’t Know/ མི་ཤེས།	Don’t Know/ མི་ཤེས།	True/ བདེན།	True/ བདེན།	True/ བདེན།	True/ བདེན།	Agree/ཁ་བཟེད་ནི།	Agree/ཁ་བཟེད་ནི།	Agree/ཁ་བཟེད་ནི།	Not Sure/ ངེས་གཏན་མེདཔ།	Strongly Agree/ ཤུགས་ཅན་ ཁས་ལེན་ཡོདཔ།	Agree/ཁ་བཟེད་ནི།	Often/ ཡང་ཡང།	Sometimes/འཕྲལ་འཕྲལ།	Sometimes/འཕྲལ་འཕྲལ།	Sometimes/འཕྲལ་འཕྲལ།	Sometimes/འཕྲལ་འཕྲལ།	Sometimes/འཕྲལ་འཕྲལ།	Sometimes/འཕྲལ་འཕྲལ།	Never/ རྩ་ལས།	Sometimes/འཕྲལ་འཕྲལ།	Never/ རྩ་ལས།
572	18-29	Male	Unmarried	Monastic education	other (please specify)	Monk	under 10,000	Monggar	Rural	Internet	True/ བདེན།	True/ བདེན།	True/ བདེན།	True/ བདེན།	True/ བདེན།	True/ བདེན།	True/ བདེན།	Don’t Know/ མི་ཤེས།	True/ བདེན།	True/ བདེན།	False/ མི་བདེན།	True/ བདེན།	Agree/ཁ་བཟེད་ནི།	Strongly Agree/ ཤུགས་ཅན་ ཁས་ལེན་ཡོདཔ།	Disagree/ ཁས་ལེན་མེདཔ།	Strongly Agree/ ཤུགས་ཅན་ ཁས་ལེན་ཡོདཔ།	Strongly Agree/ ཤུགས་ཅན་ ཁས་ལེན་ཡོདཔ།	Strongly Agree/ ཤུགས་ཅན་ ཁས་ལེན་མེདཔ།	Always/ ཨ་རྟག་ར།	Always/ ཨ་རྟག་ར།	Always/ ཨ་རྟག་ར།	Always/ ཨ་རྟག་ར།	Often/ ཡང་ཡང།	Often/ ཡང་ཡང།	Often/ ཡང་ཡང།	Sometimes/འཕྲལ་འཕྲལ།	Often/ ཡང་ཡང།	Always/ ཨ་རྟག་ར།
573	40-49	Female	Married	Illiterate	other (please specify)	Farmer	under 10,000	Monggar	Rural	Television	True/ བདེན།	True/ བདེན།	True/ བདེན།	True/ བདེན།	True/ བདེན།	True/ བདེན།	True/ བདེན།	True/ བདེན།	True/ བདེན།	True/ བདེན།	True/ བདེན།	True/ བདེན།	Agree/ཁ་བཟེད་ནི།	Strongly Agree/ ཤུགས་ཅན་ ཁས་ལེན་ཡོདཔ།	Strongly Agree/ ཤུགས་ཅན་ ཁས་ལེན་ཡོདཔ།	Agree/ཁ་བཟེད་ནི།	Strongly Agree/ ཤུགས་ཅན་ ཁས་ལེན་ཡོདཔ།	Strongly Agree/ ཤུགས་ཅན་ ཁས་ལེན་མེདཔ།	Often/ ཡང་ཡང།	Often/ ཡང་ཡང།	Sometimes/འཕྲལ་འཕྲལ།	Sometimes/འཕྲལ་འཕྲལ།	Sometimes/འཕྲལ་འཕྲལ།	Sometimes/འཕྲལ་འཕྲལ།	Sometimes/འཕྲལ་འཕྲལ།	Never/ རྩ་ལས།	Sometimes/འཕྲལ་འཕྲལ།	Sometimes/འཕྲལ་འཕྲལ།
574	50-59	Male	Married	Illiterate	other (please specify)	Farmer	under 10,000	Monggar	Rural	Friends and family	True/ བདེན།	True/ བདེན།	Don’t Know/ མི་ཤེས།	True/ བདེན།	True/ བདེན།	True/ བདེན།	Don’t Know/ མི་ཤེས།	Don’t Know/ མི་ཤེས།	True/ བདེན།	True/ བདེན།	Don’t Know/ མི་ཤེས།	True/ བདེན།	Not Sure/ ངེས་གཏན་མེདཔ།	Agree/ཁ་བཟེད་ནི།	Strongly Disagree/ ཤུགས་ཅན་ ཁས་ལེན་མེདཔ།	Disagree/ ཁས་ལེན་མེདཔ།	Strongly Agree/ ཤུགས་ཅན་ ཁས་ལེན་ཡོདཔ།	Strongly Agree/ ཤུགས་ཅན་ ཁས་ལེན་མེདཔ།	Always/ ཨ་རྟག་ར།	Often/ ཡང་ཡང།	Often/ ཡང་ཡང།	Often/ ཡང་ཡང།	Often/ ཡང་ཡང།	Often/ ཡང་ཡང།	Often/ ཡང་ཡང།	Never/ རྩ་ལས།	Often/ ཡང་ཡང།	Often/ ཡང་ཡང།
575	60 or more	Male	Married	Illiterate	other (please specify)	Farmer	under 10,000	Monggar	Rural	Friends and family	True/ བདེན།	False/ མི་བདེན།	True/ བདེན།	True/ བདེན།	True/ བདེན།	True/ བདེན།	True/ བདེན།	True/ བདེན།	True/ བདེན།	True/ བདེན།	True/ བདེན།	True/ བདེན།	Agree/ཁ་བཟེད་ནི།	Strongly Agree/ ཤུགས་ཅན་ ཁས་ལེན་ཡོདཔ།	Agree/ཁ་བཟེད་ནི།	Not Sure/ ངེས་གཏན་མེདཔ།	Strongly Agree/ ཤུགས་ཅན་ ཁས་ལེན་ཡོདཔ།	Strongly Agree/ ཤུགས་ཅན་ ཁས་ལེན་མེདཔ།	Often/ ཡང་ཡང།	Often/ ཡང་ཡང།	Often/ ཡང་ཡང།	Sometimes/འཕྲལ་འཕྲལ།	Sometimes/འཕྲལ་འཕྲལ།	Sometimes/འཕྲལ་འཕྲལ།	Sometimes/འཕྲལ་འཕྲལ།	Never/ རྩ་ལས།	Sometimes/འཕྲལ་འཕྲལ།	Sometimes/འཕྲལ་འཕྲལ།
576	60 or more	Female	Married	Illiterate	other (please specify)	Farmer	under 10,000	Monggar	Rural	Friends and family	True/ བདེན།	True/ བདེན།	True/ བདེན།	True/ བདེན།	Don’t Know/ མི་ཤེས།	True/ བདེན།	True/ བདེན།	Don’t Know/ མི་ཤེས།	True/ བདེན།	True/ བདེན།	False/ མི་བདེན།	True/ བདེན།	Not Sure/ ངེས་གཏན་མེདཔ།	Strongly Agree/ ཤུགས་ཅན་ ཁས་ལེན་ཡོདཔ།	Strongly Agree/ ཤུགས་ཅན་ ཁས་ལེན་ཡོདཔ།	Agree/ཁ་བཟེད་ནི།	Strongly Agree/ ཤུགས་ཅན་ ཁས་ལེན་ཡོདཔ།	Strongly Agree/ ཤུགས་ཅན་ ཁས་ལེན་མེདཔ།	Sometimes/འཕྲལ་འཕྲལ།	Sometimes/འཕྲལ་འཕྲལ།	Often/ ཡང་ཡང།	Sometimes/འཕྲལ་འཕྲལ།	Sometimes/འཕྲལ་འཕྲལ།	Often/ ཡང་ཡང།	Often/ ཡང་ཡང།	Never/ རྩ་ལས།	Often/ ཡང་ཡང།	Often/ ཡང་ཡང།
577	50-59	Female	Married	Illiterate	other (please specify)	Farmer	under 10,000	Monggar	Rural	Television	True/ བདེན།	True/ བདེན།	True/ བདེན།	True/ བདེན།	True/ བདེན།	True/ བདེན།	True/ བདེན།	True/ བདེན།	True/ བདེན།	True/ བདེན།	True/ བདེན།	True/ བདེན།	Agree/ཁ་བཟེད་ནི།	Agree/ཁ་བཟེད་ནི།	Strongly Agree/ ཤུགས་ཅན་ ཁས་ལེན་ཡོདཔ།	Not Sure/ ངེས་གཏན་མེདཔ།	Strongly Agree/ ཤུགས་ཅན་ ཁས་ལེན་ཡོདཔ།	Strongly Agree/ ཤུགས་ཅན་ ཁས་ལེན་མེདཔ།	Sometimes/འཕྲལ་འཕྲལ།	Sometimes/འཕྲལ་འཕྲལ།	Sometimes/འཕྲལ་འཕྲལ།	Sometimes/འཕྲལ་འཕྲལ།	Sometimes/འཕྲལ་འཕྲལ།	Sometimes/འཕྲལ་འཕྲལ།	Sometimes/འཕྲལ་འཕྲལ།	Never/ རྩ་ལས།	Sometimes/འཕྲལ་འཕྲལ།	Sometimes/འཕྲལ་འཕྲལ།
578	60 or more	Male	Married	Illiterate	other (please specify)	Farmer	under 10,000	Monggar	Rural	Friends and family	True/ བདེན།	True/ བདེན།	Don’t Know/ མི་ཤེས།	True/ བདེན།	Don’t Know/ མི་ཤེས།	Don’t Know/ མི་ཤེས།	Don’t Know/ མི་ཤེས།	Don’t Know/ མི་ཤེས།	True/ བདེན།	True/ བདེན།	Don’t Know/ མི་ཤེས།	True/ བདེན།	Agree/ཁ་བཟེད་ནི།	Strongly Agree/ ཤུགས་ཅན་ ཁས་ལེན་ཡོདཔ།	Strongly Disagree/ ཤུགས་ཅན་ ཁས་ལེན་མེདཔ།	Agree/ཁ་བཟེད་ནི།	Strongly Agree/ ཤུགས་ཅན་ ཁས་ལེན་ཡོདཔ།	Strongly Agree/ ཤུགས་ཅན་ ཁས་ལེན་མེདཔ།	Often/ ཡང་ཡང།	Sometimes/འཕྲལ་འཕྲལ།	Often/ ཡང་ཡང།	Often/ ཡང་ཡང།	Always/ ཨ་རྟག་ར།	Always/ ཨ་རྟག་ར།	Often/ ཡང་ཡང།	Never/ རྩ་ལས།	Sometimes/འཕྲལ་འཕྲལ།	Often/ ཡང་ཡང།
579	30-39	Female	Married	Secondary	other (please specify)	House wife	under 10,000	Monggar	Rural	Television, "Social media (Facebook, WeChat, Instagram, etc)"	True/ བདེན།	True/ བདེན།	True/ བདེན།	True/ བདེན།	True/ བདེན།	True/ བདེན།	True/ བདེན།	True/ བདེན།	True/ བདེན།	True/ བདེན།	True/ བདེན།	True/ བདེན།	Agree/ཁ་བཟེད་ནི།	Strongly Agree/ ཤུགས་ཅན་ ཁས་ལེན་ཡོདཔ།	Agree/ཁ་བཟེད་ནི།	Not Sure/ ངེས་གཏན་མེདཔ།	Strongly Agree/ ཤུགས་ཅན་ ཁས་ལེན་ཡོདཔ།	Strongly Agree/ ཤུགས་ཅན་ ཁས་ལེན་མེདཔ།	Often/ ཡང་ཡང།	Often/ ཡང་ཡང།	Sometimes/འཕྲལ་འཕྲལ།	Sometimes/འཕྲལ་འཕྲལ།	Sometimes/འཕྲལ་འཕྲལ།	Sometimes/འཕྲལ་འཕྲལ།	Sometimes/འཕྲལ་འཕྲལ།	Never/ རྩ་ལས།	Sometimes/འཕྲལ་འཕྲལ།	Sometimes/འཕྲལ་འཕྲལ།
580	30-39	Female	Married	Illiterate	other (please specify)	Shopkeeper	10,001-20,000	Monggar	Rural	Television, Friends and family	True/ བདེན།	True/ བདེན།	True/ བདེན།	True/ བདེན།	True/ བདེན།	True/ བདེན།	True/ བདེན།	Don’t Know/ མི་ཤེས།	True/ བདེན།	True/ བདེན།	False/ མི་བདེན།	True/ བདེན།	Strongly Agree/ ཤུགས་ཅན་ ཁས་ལེན་ཡོདཔ།	Strongly Agree/ ཤུགས་ཅན་ ཁས་ལེན་ཡོདཔ།	Strongly Agree/ ཤུགས་ཅན་ ཁས་ལེན་ཡོདཔ།	Strongly Agree/ ཤུགས་ཅན་ ཁས་ལེན་ཡོདཔ།	Strongly Agree/ ཤུགས་ཅན་ ཁས་ལེན་ཡོདཔ།	Strongly Agree/ ཤུགས་ཅན་ ཁས་ལེན་མེདཔ།	Always/ ཨ་རྟག་ར།	Always/ ཨ་རྟག་ར།	Always/ ཨ་རྟག་ར།	Always/ ཨ་རྟག་ར།	Often/ ཡང་ཡང།	Often/ ཡང་ཡང།	Often/ ཡང་ཡང།	Always/ ཨ་རྟག་ར།	Often/ ཡང་ཡང།	Always/ ཨ་རྟག་ར།
581	18-29	Female	Unmarried	University degree or more	Student		under 10,000	Monggar	Rural	Television, "Social media (Facebook, WeChat, Instagram, etc)", Internet	True/ བདེན།	True/ བདེན།	True/ བདེན།	True/ བདེན།	True/ བདེན།	True/ བདེན།	True/ བདེན།	True/ བདེན།	True/ བདེན།	True/ བདེན།	True/ བདེན།	True/ བདེན།	Agree/ཁ་བཟེད་ནི།	Agree/ཁ་བཟེད་ནི།	Agree/ཁ་བཟེད་ནི།	Agree/ཁ་བཟེད་ནི།	Strongly Agree/ ཤུགས་ཅན་ ཁས་ལེན་ཡོདཔ།	Strongly Agree/ ཤུགས་ཅན་ ཁས་ལེན་མེདཔ།	Often/ ཡང་ཡང།	Often/ ཡང་ཡང།	Often/ ཡང་ཡང།	Often/ ཡང་ཡང།	Often/ ཡང་ཡང།	Sometimes/འཕྲལ་འཕྲལ།	Sometimes/འཕྲལ་འཕྲལ།	Never/ རྩ་ལས།	Sometimes/འཕྲལ་འཕྲལ།	Sometimes/འཕྲལ་འཕྲལ།
582	30-39	Female	Married	Illiterate	other (please specify)	Housewife	under 10,000	Monggar	Rural	Internet, Friends and family	Don’t Know/ མི་ཤེས།	True/ བདེན།	False/ མི་བདེན།	True/ བདེན།	True/ བདེན།	True/ བདེན།	True/ བདེན།	Don’t Know/ མི་ཤེས།	True/ བདེན།	True/ བདེན།	False/ མི་བདེན།	True/ བདེན།	Agree/ཁ་བཟེད་ནི།	Strongly Agree/ ཤུགས་ཅན་ ཁས་ལེན་ཡོདཔ།	Strongly Agree/ ཤུགས་ཅན་ ཁས་ལེན་ཡོདཔ།	Strongly Agree/ ཤུགས་ཅན་ ཁས་ལེན་ཡོདཔ།	Strongly Agree/ ཤུགས་ཅན་ ཁས་ལེན་ཡོདཔ།	Strongly Agree/ ཤུགས་ཅན་ ཁས་ལེན་མེདཔ།	Always/ ཨ་རྟག་ར།	Always/ ཨ་རྟག་ར།	Always/ ཨ་རྟག་ར།	Always/ ཨ་རྟག་ར།	Often/ ཡང་ཡང།	Often/ ཡང་ཡང།	Often/ ཡང་ཡང།	Never/ རྩ་ལས།	Often/ ཡང་ཡང།	Always/ ཨ་རྟག་ར།
583	30-39	Female	Married	Secondary	other (please specify)	House wife	under 10,000	Monggar	Rural	Television, "Social media (Facebook, WeChat, Instagram, etc)", Health care professional	True/ བདེན།	True/ བདེན།	True/ བདེན།	True/ བདེན།	True/ བདེན།	True/ བདེན།	True/ བདེན།	True/ བདེན།	True/ བདེན།	True/ བདེན།	True/ བདེན།	True/ བདེན།	Agree/ཁ་བཟེད་ནི།	Agree/ཁ་བཟེད་ནི།	Agree/ཁ་བཟེད་ནི།	Agree/ཁ་བཟེད་ནི།	Strongly Agree/ ཤུགས་ཅན་ ཁས་ལེན་ཡོདཔ།	Strongly Agree/ ཤུགས་ཅན་ ཁས་ལེན་མེདཔ།	Often/ ཡང་ཡང།	Often/ ཡང་ཡང།	Sometimes/འཕྲལ་འཕྲལ།	Often/ ཡང་ཡང།	Sometimes/འཕྲལ་འཕྲལ།	Often/ ཡང་ཡང།	Sometimes/འཕྲལ་འཕྲལ།	Never/ རྩ་ལས།	Sometimes/འཕྲལ་འཕྲལ།	Sometimes/འཕྲལ་འཕྲལ།
584	50-59	Female	Married	Illiterate	other (please specify)	Farmer	under 10,000	Monggar	Rural	Friends and family	True/ བདེན།	True/ བདེན།	Don’t Know/ མི་ཤེས།	True/ བདེན།	True/ བདེན།	True/ བདེན།	True/ བདེན།	Don’t Know/ མི་ཤེས།	True/ བདེན།	True/ བདེན།	Don’t Know/ མི་ཤེས།	True/ བདེན།	Agree/ཁ་བཟེད་ནི།	Strongly Agree/ ཤུགས་ཅན་ ཁས་ལེན་ཡོདཔ།	Disagree/ ཁས་ལེན་མེདཔ།	Strongly Agree/ ཤུགས་ཅན་ ཁས་ལེན་ཡོདཔ།	Strongly Agree/ ཤུགས་ཅན་ ཁས་ལེན་ཡོདཔ།	Strongly Agree/ ཤུགས་ཅན་ ཁས་ལེན་མེདཔ།	Always/ ཨ་རྟག་ར།	Always/ ཨ་རྟག་ར།	Always/ ཨ་རྟག་ར།	Often/ ཡང་ཡང།	Often/ ཡང་ཡང།	Often/ ཡང་ཡང།	Often/ ཡང་ཡང།	Never/ རྩ་ལས།	Often/ ཡང་ཡང།	Often/ ཡང་ཡང།
585	30-39	Female	Married	University degree or more	Government servant	Teacher	30,001-40,000	Monggar	Rural	Television, "Social media (Facebook, WeChat, Instagram, etc)", Internet, Health care professional	True/ བདེན།	True/ བདེན།	True/ བདེན།	True/ བདེན།	True/ བདེན།	True/ བདེན།	True/ བདེན།	True/ བདེན།	True/ བདེན།	True/ བདེན།	False/ མི་བདེན།	True/ བདེན།	Agree/ཁ་བཟེད་ནི།	Agree/ཁ་བཟེད་ནི།	Agree/ཁ་བཟེད་ནི།	Agree/ཁ་བཟེད་ནི།	Strongly Agree/ ཤུགས་ཅན་ ཁས་ལེན་ཡོདཔ།	Agree/ཁ་བཟེད་ནི།	Always/ ཨ་རྟག་ར།	Often/ ཡང་ཡང།	Often/ ཡང་ཡང།	Often/ ཡང་ཡང།	Often/ ཡང་ཡང།	Often/ ཡང་ཡང།	Sometimes/འཕྲལ་འཕྲལ།	Never/ རྩ་ལས།	Often/ ཡང་ཡང།	Sometimes/འཕྲལ་འཕྲལ།
586	18-29	Female	Married	Illiterate	other (please specify)	Farmer	under 10,000	Monggar	Rural	Internet, Television	True/ བདེན།	True/ བདེན།	True/ བདེན།	True/ བདེན།	True/ བདེན།	Don’t Know/ མི་ཤེས།	Don’t Know/ མི་ཤེས།	Don’t Know/ མི་ཤེས།	Don’t Know/ མི་ཤེས།	True/ བདེན།	False/ མི་བདེན།	True/ བདེན།	Agree/ཁ་བཟེད་ནི།	Strongly Agree/ ཤུགས་ཅན་ ཁས་ལེན་ཡོདཔ།	Disagree/ ཁས་ལེན་མེདཔ།	Not Sure/ ངེས་གཏན་མེདཔ།	Agree/ཁ་བཟེད་ནི།	Strongly Agree/ ཤུགས་ཅན་ ཁས་ལེན་མེདཔ།	Always/ ཨ་རྟག་ར།	Always/ ཨ་རྟག་ར།	Often/ ཡང་ཡང།	Often/ ཡང་ཡང།	Often/ ཡང་ཡང།	Often/ ཡང་ཡང།	Often/ ཡང་ཡང།	Never/ རྩ་ལས།	Often/ ཡང་ཡང།	Sometimes/འཕྲལ་འཕྲལ།
587	18-29	Female	Married	Primary	other (please specify)	Farmer	under 10,000	Monggar	Rural	Television, Internet, Health care professional	True/ བདེན།	True/ བདེན།	True/ བདེན།	True/ བདེན།	True/ བདེན།	True/ བདེན།	True/ བདེན།	True/ བདེན།	True/ བདེན།	True/ བདེན།	False/ མི་བདེན།	True/ བདེན།	Agree/ཁ་བཟེད་ནི།	Strongly Agree/ ཤུགས་ཅན་ ཁས་ལེན་ཡོདཔ།	Agree/ཁ་བཟེད་ནི།	Agree/ཁ་བཟེད་ནི།	Strongly Agree/ ཤུགས་ཅན་ ཁས་ལེན་ཡོདཔ།	Strongly Agree/ ཤུགས་ཅན་ ཁས་ལེན་མེདཔ།	Always/ ཨ་རྟག་ར།	Always/ ཨ་རྟག་ར།	Often/ ཡང་ཡང།	Often/ ཡང་ཡང།	Always/ ཨ་རྟག་ར།	Always/ ཨ་རྟག་ར།	Often/ ཡང་ཡང།	Never/ རྩ་ལས།	Often/ ཡང་ཡང།	Always/ ཨ་རྟག་ར།
588	50-59	Male	Married	Illiterate	other (please specify)	Farmer	under 10,000	Monggar	Rural	Friends and family, Health care professional	True/ བདེན།	True/ བདེན།	True/ བདེན།	True/ བདེན།	True/ བདེན།	True/ བདེན།	True/ བདེན།	Don’t Know/ མི་ཤེས།	True/ བདེན།	True/ བདེན།	True/ བདེན།	True/ བདེན།	Strongly Agree/ ཤུགས་ཅན་ ཁས་ལེན་ཡོདཔ།	Strongly Agree/ ཤུགས་ཅན་ ཁས་ལེན་ཡོདཔ།	Agree/ཁ་བཟེད་ནི།	Agree/ཁ་བཟེད་ནི།	Strongly Agree/ ཤུགས་ཅན་ ཁས་ལེན་ཡོདཔ།	Strongly Agree/ ཤུགས་ཅན་ ཁས་ལེན་མེདཔ།	Always/ ཨ་རྟག་ར།	Always/ ཨ་རྟག་ར།	Often/ ཡང་ཡང།	Always/ ཨ་རྟག་ར།	Often/ ཡང་ཡང།	Always/ ཨ་རྟག་ར།	Often/ ཡང་ཡང།	Never/ རྩ་ལས།	Often/ ཡང་ཡང།	Often/ ཡང་ཡང།
589	30-39	Male	Married	Primary	other (please specify)	Farmer	under 10,000	Monggar	Rural	Television, Friends and family, "Social media (Facebook, WeChat, Instagram, etc)"	True/ བདེན།	True/ བདེན།	True/ བདེན།	True/ བདེན།	True/ བདེན།	True/ བདེན།	True/ བདེན།	Don’t Know/ མི་ཤེས།	True/ བདེན།	True/ བདེན།	False/ མི་བདེན།	True/ བདེན།	Agree/ཁ་བཟེད་ནི།	Agree/ཁ་བཟེད་ནི།	Agree/ཁ་བཟེད་ནི།	Not Sure/ ངེས་གཏན་མེདཔ།	Strongly Agree/ ཤུགས་ཅན་ ཁས་ལེན་ཡོདཔ།	Strongly Agree/ ཤུགས་ཅན་ ཁས་ལེན་མེདཔ།	Often/ ཡང་ཡང།	Sometimes/འཕྲལ་འཕྲལ།	Sometimes/འཕྲལ་འཕྲལ།	Sometimes/འཕྲལ་འཕྲལ།	Sometimes/འཕྲལ་འཕྲལ།	Sometimes/འཕྲལ་འཕྲལ།	Sometimes/འཕྲལ་འཕྲལ།	Never/ རྩ་ལས།	Sometimes/འཕྲལ་འཕྲལ།	Sometimes/འཕྲལ་འཕྲལ།
590	30-39	Female	Married	University degree or more	Government servant	Teacher	30,001-40,000	Monggar	Rural	Television, Internet, Health care professional	True/ བདེན།	True/ བདེན།	True/ བདེན།	True/ བདེན།	True/ བདེན།	True/ བདེན།	True/ བདེན།	True/ བདེན།	True/ བདེན།	True/ བདེན།	False/ མི་བདེན།	True/ བདེན།	Strongly Agree/ ཤུགས་ཅན་ ཁས་ལེན་ཡོདཔ།	Strongly Agree/ ཤུགས་ཅན་ ཁས་ལེན་ཡོདཔ།	Agree/ཁ་བཟེད་ནི།	Strongly Agree/ ཤུགས་ཅན་ ཁས་ལེན་ཡོདཔ།	Strongly Agree/ ཤུགས་ཅན་ ཁས་ལེན་ཡོདཔ།	Strongly Agree/ ཤུགས་ཅན་ ཁས་ལེན་མེདཔ།	Always/ ཨ་རྟག་ར།	Always/ ཨ་རྟག་ར།	Always/ ཨ་རྟག་ར།	Always/ ཨ་རྟག་ར།	Always/ ཨ་རྟག་ར།	Often/ ཡང་ཡང།	Often/ ཡང་ཡང།	Often/ ཡང་ཡང།	Often/ ཡང་ཡང།	Always/ ཨ་རྟག་ར།
591	40-49	Male	Married	Primary	other (please specify)	Farmer	10,001-20,000	Monggar	Urban	Health care professional, Friends and family, Television	False/ མི་བདེན།	True/ བདེན།	False/ མི་བདེན།	True/ བདེན།	True/ བདེན།	False/ མི་བདེན།	Don’t Know/ མི་ཤེས།	True/ བདེན།	True/ བདེན།	True/ བདེན།	False/ མི་བདེན།	True/ བདེན།	Agree/ཁ་བཟེད་ནི།	Strongly Agree/ ཤུགས་ཅན་ ཁས་ལེན་ཡོདཔ།	Strongly Agree/ ཤུགས་ཅན་ ཁས་ལེན་ཡོདཔ།	Agree/ཁ་བཟེད་ནི།	Strongly Agree/ ཤུགས་ཅན་ ཁས་ལེན་ཡོདཔ།	Not Sure/ ངེས་གཏན་མེདཔ།	Always/ ཨ་རྟག་ར།	Always/ ཨ་རྟག་ར།	Often/ ཡང་ཡང།	Always/ ཨ་རྟག་ར།	Often/ ཡང་ཡང།	Sometimes/འཕྲལ་འཕྲལ།	Often/ ཡང་ཡང།	Never/ རྩ་ལས།	Often/ ཡང་ཡང།	Sometimes/འཕྲལ་འཕྲལ།
592	18-29	Male	Unmarried	Secondary	Student	Student	under 10,000	Monggar	Urban	"Social media (Facebook, WeChat, Instagram, etc)", Internet, Television	True/ བདེན།	True/ བདེན།	True/ བདེན།	True/ བདེན།	True/ བདེན།	True/ བདེན།	True/ བདེན།	True/ བདེན།	True/ བདེན།	True/ བདེན།	False/ མི་བདེན།	True/ བདེན།	Agree/ཁ་བཟེད་ནི།	Strongly Agree/ ཤུགས་ཅན་ ཁས་ལེན་ཡོདཔ།	Not Sure/ ངེས་གཏན་མེདཔ།	Agree/ཁ་བཟེད་ནི།	Strongly Agree/ ཤུགས་ཅན་ ཁས་ལེན་ཡོདཔ།	Strongly Agree/ ཤུགས་ཅན་ ཁས་ལེན་མེདཔ།	Often/ ཡང་ཡང།	Often/ ཡང་ཡང།	Always/ ཨ་རྟག་ར།	Often/ ཡང་ཡང།	Often/ ཡང་ཡང།	Sometimes/འཕྲལ་འཕྲལ།	Often/ ཡང་ཡང།	Often/ ཡང་ཡང།	Never/ རྩ་ལས།	Never/ རྩ་ལས།
593	18-29	Female	Unmarried	University degree or more	Student		10,001-20,000	Monggar	Urban	"Social media (Facebook, WeChat, Instagram, etc)"	True/ བདེན།	True/ བདེན།	True/ བདེན།	True/ བདེན།	True/ བདེན།	True/ བདེན།	True/ བདེན།	True/ བདེན།	True/ བདེན།	True/ བདེན།	False/ མི་བདེན།	True/ བདེན།	Strongly Agree/ ཤུགས་ཅན་ ཁས་ལེན་ཡོདཔ།	Strongly Agree/ ཤུགས་ཅན་ ཁས་ལེན་ཡོདཔ།	Agree/ཁ་བཟེད་ནི།	Agree/ཁ་བཟེད་ནི།	Strongly Agree/ ཤུགས་ཅན་ ཁས་ལེན་ཡོདཔ།	Agree/ཁ་བཟེད་ནི།	Always/ ཨ་རྟག་ར།	Sometimes/འཕྲལ་འཕྲལ།	Sometimes/འཕྲལ་འཕྲལ།	Sometimes/འཕྲལ་འཕྲལ།	Sometimes/འཕྲལ་འཕྲལ།	Sometimes/འཕྲལ་འཕྲལ།	Often/ ཡང་ཡང།	Never/ རྩ་ལས།	Often/ ཡང་ཡང།	Never/ རྩ་ལས།
594	50-59	Male	Married	Secondary	other (please specify)	Shopkeeper	under 10,000	Monggar	Urban	Newspaper, "Social media (Facebook, WeChat, Instagram, etc)", Health care professional	True/ བདེན།	True/ བདེན།	True/ བདེན།	True/ བདེན།	True/ བདེན།	True/ བདེན།	True/ བདེན།	False/ མི་བདེན།	True/ བདེན།	True/ བདེན།	False/ མི་བདེན།	True/ བདེན།	Strongly Agree/ ཤུགས་ཅན་ ཁས་ལེན་ཡོདཔ།	Agree/ཁ་བཟེད་ནི།	Strongly Agree/ ཤུགས་ཅན་ ཁས་ལེན་ཡོདཔ།	Agree/ཁ་བཟེད་ནི།	Disagree/ ཁས་ལེན་མེདཔ།	Agree/ཁ་བཟེད་ནི།	Always/ ཨ་རྟག་ར།	Always/ ཨ་རྟག་ར།	Always/ ཨ་རྟག་ར།	Always/ ཨ་རྟག་ར།	Always/ ཨ་རྟག་ར།	Always/ ཨ་རྟག་ར།	Often/ ཡང་ཡང།	Always/ ཨ་རྟག་ར།	Always/ ཨ་རྟག་ར།	Always/ ཨ་རྟག་ར།
595	18-29	Female	Married	Secondary	other (please specify)	Shopkeeper	20,001-30,000	Monggar	Urban	Television	True/ བདེན།	True/ བདེན།	True/ བདེན།	True/ བདེན།	True/ བདེན།	True/ བདེན།	True/ བདེན།	True/ བདེན།	True/ བདེན།	True/ བདེན།	False/ མི་བདེན།	True/ བདེན།	Strongly Agree/ ཤུགས་ཅན་ ཁས་ལེན་ཡོདཔ།	Strongly Agree/ ཤུགས་ཅན་ ཁས་ལེན་ཡོདཔ།	Strongly Agree/ ཤུགས་ཅན་ ཁས་ལེན་ཡོདཔ།	Strongly Agree/ ཤུགས་ཅན་ ཁས་ལེན་ཡོདཔ།	Strongly Agree/ ཤུགས་ཅན་ ཁས་ལེན་ཡོདཔ།	Strongly Agree/ ཤུགས་ཅན་ ཁས་ལེན་མེདཔ།	Always/ ཨ་རྟག་ར།	Always/ ཨ་རྟག་ར།	Often/ ཡང་ཡང།	Always/ ཨ་རྟག་ར།	Often/ ཡང་ཡང།	Often/ ཡང་ཡང།	Often/ ཡང་ཡང།	Often/ ཡང་ཡང།	Often/ ཡང་ཡང།	Always/ ཨ་རྟག་ར།
596	30-39	Male	Married	Secondary	Private sector	Tashi info comm Ltd.	20,001-30,000	Monggar	Urban	Internet	True/ བདེན།	True/ བདེན།	Don’t Know/ མི་ཤེས།	True/ བདེན།	True/ བདེན།	True/ བདེན།	False/ མི་བདེན།	True/ བདེན།	True/ བདེན།	True/ བདེན།	False/ མི་བདེན།	True/ བདེན།	Strongly Agree/ ཤུགས་ཅན་ ཁས་ལེན་ཡོདཔ།	Strongly Agree/ ཤུགས་ཅན་ ཁས་ལེན་ཡོདཔ།	Not Sure/ ངེས་གཏན་མེདཔ།	Strongly Agree/ ཤུགས་ཅན་ ཁས་ལེན་ཡོདཔ།	Strongly Agree/ ཤུགས་ཅན་ ཁས་ལེན་ཡོདཔ།	Strongly Agree/ ཤུགས་ཅན་ ཁས་ལེན་མེདཔ།	Always/ ཨ་རྟག་ར།	Always/ ཨ་རྟག་ར།	Often/ ཡང་ཡང།	Always/ ཨ་རྟག་ར།	Always/ ཨ་རྟག་ར།	Often/ ཡང་ཡང།	Often/ ཡང་ཡང།	Often/ ཡང་ཡང།	Always/ ཨ་རྟག་ར།	Always/ ཨ་རྟག་ར།
597	30-39	Female	Married	Diploma	Private sector	Office incharge	10,001-20,000	Monggar	Urban	"Social media (Facebook, WeChat, Instagram, etc)", Friends and family, Internet, Poster	True/ བདེན།	True/ བདེན།	Don’t Know/ མི་ཤེས།	True/ བདེན།	Don’t Know/ མི་ཤེས།	False/ མི་བདེན།	True/ བདེན།	Don’t Know/ མི་ཤེས།	Don’t Know/ མི་ཤེས།	True/ བདེན།	False/ མི་བདེན།	Don’t Know/ མི་ཤེས།	Strongly Agree/ ཤུགས་ཅན་ ཁས་ལེན་ཡོདཔ།	Strongly Agree/ ཤུགས་ཅན་ ཁས་ལེན་ཡོདཔ།	Not Sure/ ངེས་གཏན་མེདཔ།	Strongly Agree/ ཤུགས་ཅན་ ཁས་ལེན་ཡོདཔ།	Strongly Agree/ ཤུགས་ཅན་ ཁས་ལེན་ཡོདཔ།	Strongly Agree/ ཤུགས་ཅན་ ཁས་ལེན་མེདཔ།	Always/ ཨ་རྟག་ར།	Always/ ཨ་རྟག་ར།	Always/ ཨ་རྟག་ར།	Always/ ཨ་རྟག་ར།	Often/ ཡང་ཡང།	Often/ ཡང་ཡང།	Always/ ཨ་རྟག་ར།	Often/ ཡང་ཡང།	Always/ ཨ་རྟག་ར།	Always/ ཨ་རྟག་ར།
598	18-29	Female	Married	University degree or more	Student	Student	under 10,000	Monggar	Urban	Health care professional	True/ བདེན།	True/ བདེན།	True/ བདེན།	True/ བདེན།	True/ བདེན།	True/ བདེན།	True/ བདེན།	True/ བདེན།	True/ བདེན།	True/ བདེན།	True/ བདེན།	True/ བདེན།	Agree/ཁ་བཟེད་ནི།	Strongly Disagree/ ཤུགས་ཅན་ ཁས་ལེན་མེདཔ།	Agree/ཁ་བཟེད་ནི།	Not Sure/ ངེས་གཏན་མེདཔ།	Agree/ཁ་བཟེད་ནི།	Agree/ཁ་བཟེད་ནི།	Always/ ཨ་རྟག་ར།	Sometimes/འཕྲལ་འཕྲལ།	Sometimes/འཕྲལ་འཕྲལ།	Sometimes/འཕྲལ་འཕྲལ།	Sometimes/འཕྲལ་འཕྲལ།	Sometimes/འཕྲལ་འཕྲལ།	Sometimes/འཕྲལ་འཕྲལ།	Often/ ཡང་ཡང།	Often/ ཡང་ཡང།	Often/ ཡང་ཡང།
599	60 or more	Female	Married	Illiterate	other (please specify)	Farmer	under 10,000	Monggar	Urban	Television, Friends and family, Health care professional	True/ བདེན།	True/ བདེན།	True/ བདེན།	True/ བདེན།	True/ བདེན།	True/ བདེན།	Don’t Know/ མི་ཤེས།	Don’t Know/ མི་ཤེས།	True/ བདེན།	True/ བདེན།	False/ མི་བདེན།	True/ བདེན།	Agree/ཁ་བཟེད་ནི།	Strongly Agree/ ཤུགས་ཅན་ ཁས་ལེན་ཡོདཔ།	Agree/ཁ་བཟེད་ནི།	Agree/ཁ་བཟེད་ནི།	Strongly Agree/ ཤུགས་ཅན་ ཁས་ལེན་ཡོདཔ།	Strongly Agree/ ཤུགས་ཅན་ ཁས་ལེན་མེདཔ།	Always/ ཨ་རྟག་ར།	Always/ ཨ་རྟག་ར།	Always/ ཨ་རྟག་ར།	Often/ ཡང་ཡང།	Often/ ཡང་ཡང།	Often/ ཡང་ཡང།	Often/ ཡང་ཡང།	Never/ རྩ་ལས།	Always/ ཨ་རྟག་ར།	Always/ ཨ་རྟག་ར།
600	60 or more	Female	Married	Illiterate	other (please specify)	Housewife	under 10,000	Monggar	Urban	Television, Friends and family	True/ བདེན།	True/ བདེན།	True/ བདེན།	True/ བདེན།	True/ བདེན།	True/ བདེན།	True/ བདེན།	Don’t Know/ མི་ཤེས།	True/ བདེན།	True/ བདེན།	False/ མི་བདེན།	True/ བདེན།	Agree/ཁ་བཟེད་ནི།	Strongly Agree/ ཤུགས་ཅན་ ཁས་ལེན་ཡོདཔ།	Not Sure/ ངེས་གཏན་མེདཔ།	Agree/ཁ་བཟེད་ནི།	Strongly Agree/ ཤུགས་ཅན་ ཁས་ལེན་ཡོདཔ།	Strongly Agree/ ཤུགས་ཅན་ ཁས་ལེན་མེདཔ།	Always/ ཨ་རྟག་ར།	Always/ ཨ་རྟག་ར།	Often/ ཡང་ཡང།	Often/ ཡང་ཡང།	Often/ ཡང་ཡང།	Often/ ཡང་ཡང།	Often/ ཡང་ཡང།	Sometimes/འཕྲལ་འཕྲལ།	Often/ ཡང་ཡང།	Always/ ཨ་རྟག་ར།
601	40-49	Female	Married	Primary	other (please specify)	Shopkeeper	10,001-20,000	Monggar	Urban	Television, Friends and family, Internet	True/ བདེན།	True/ བདེན།	False/ མི་བདེན།	True/ བདེན།	True/ བདེན།	True/ བདེན།	True/ བདེན།	True/ བདེན།	True/ བདེན།	True/ བདེན།	False/ མི་བདེན།	True/ བདེན།	Agree/ཁ་བཟེད་ནི།	Agree/ཁ་བཟེད་ནི།	Strongly Agree/ ཤུགས་ཅན་ ཁས་ལེན་ཡོདཔ།	Strongly Agree/ ཤུགས་ཅན་ ཁས་ལེན་ཡོདཔ།	Strongly Agree/ ཤུགས་ཅན་ ཁས་ལེན་ཡོདཔ།	Strongly Agree/ ཤུགས་ཅན་ ཁས་ལེན་མེདཔ།	Always/ ཨ་རྟག་ར།	Always/ ཨ་རྟག་ར།	Always/ ཨ་རྟག་ར།	Often/ ཡང་ཡང།	Often/ ཡང་ཡང།	Often/ ཡང་ཡང།	Often/ ཡང་ཡང།	Often/ ཡང་ཡང།	Always/ ཨ་རྟག་ར།	Always/ ཨ་རྟག་ར།
602	50-59	Female	Married	Illiterate	other (please specify)	Housewife	under 10,000	Monggar	Urban	Television, Friends and family	True/ བདེན།	True/ བདེན།	Don’t Know/ མི་ཤེས།	True/ བདེན།	True/ བདེན།	True/ བདེན།	True/ བདེན།	False/ མི་བདེན།	True/ བདེན།	True/ བདེན།	False/ མི་བདེན།	True/ བདེན།	Agree/ཁ་བཟེད་ནི།	Strongly Agree/ ཤུགས་ཅན་ ཁས་ལེན་ཡོདཔ།	Strongly Agree/ ཤུགས་ཅན་ ཁས་ལེན་ཡོདཔ།	Strongly Agree/ ཤུགས་ཅན་ ཁས་ལེན་ཡོདཔ།	Strongly Agree/ ཤུགས་ཅན་ ཁས་ལེན་ཡོདཔ།	Strongly Agree/ ཤུགས་ཅན་ ཁས་ལེན་མེདཔ།	Always/ ཨ་རྟག་ར།	Always/ ཨ་རྟག་ར།	Always/ ཨ་རྟག་ར།	Always/ ཨ་རྟག་ར།	Often/ ཡང་ཡང།	Often/ ཡང་ཡང།	Often/ ཡང་ཡང།	Sometimes/འཕྲལ་འཕྲལ།	Always/ ཨ་རྟག་ར།	Always/ ཨ་རྟག་ར།
603	40-49	Female	Married	Primary	other (please specify)	Shopkeeper	20,001-30,000	Monggar	Urban	Internet, Television, Health care professional	True/ བདེན།	True/ བདེན།	False/ མི་བདེན།	True/ བདེན།	True/ བདེན།	True/ བདེན།	True/ བདེན།	True/ བདེན།	True/ བདེན།	True/ བདེན།	False/ མི་བདེན།	True/ བདེན།	Agree/ཁ་བཟེད་ནི།	Strongly Agree/ ཤུགས་ཅན་ ཁས་ལེན་ཡོདཔ།	Strongly Agree/ ཤུགས་ཅན་ ཁས་ལེན་ཡོདཔ།	Agree/ཁ་བཟེད་ནི།	Strongly Agree/ ཤུགས་ཅན་ ཁས་ལེན་ཡོདཔ།	Strongly Agree/ ཤུགས་ཅན་ ཁས་ལེན་མེདཔ།	Always/ ཨ་རྟག་ར།	Always/ ཨ་རྟག་ར།	Always/ ཨ་རྟག་ར།	Often/ ཡང་ཡང།	Often/ ཡང་ཡང།	Often/ ཡང་ཡང།	Often/ ཡང་ཡང།	Never/ རྩ་ལས།	Often/ ཡང་ཡང།	Often/ ཡང་ཡང།
604	30-39	Female	Married	Secondary	Government servant	IT assistant	10,001-20,000	Monggar	Urban	Television, Newspaper, Internet, Friends and family, "Social media (Facebook, WeChat, Instagram, etc)"	True/ བདེན།	True/ བདེན།	True/ བདེན།	True/ བདེན།	True/ བདེན།	True/ བདེན།	True/ བདེན།	True/ བདེན།	True/ བདེན།	True/ བདེན།	False/ མི་བདེན།	True/ བདེན།	Strongly Agree/ ཤུགས་ཅན་ ཁས་ལེན་ཡོདཔ།	Agree/ཁ་བཟེད་ནི།	Agree/ཁ་བཟེད་ནི།	Strongly Agree/ ཤུགས་ཅན་ ཁས་ལེན་ཡོདཔ།	Strongly Agree/ ཤུགས་ཅན་ ཁས་ལེན་ཡོདཔ།	Strongly Agree/ ཤུགས་ཅན་ ཁས་ལེན་མེདཔ།	Always/ ཨ་རྟག་ར།	Always/ ཨ་རྟག་ར།	Always/ ཨ་རྟག་ར།	Always/ ཨ་རྟག་ར།	Always/ ཨ་རྟག་ར།	Always/ ཨ་རྟག་ར།	Always/ ཨ་རྟག་ར།	Always/ ཨ་རྟག་ར།	Always/ ཨ་རྟག་ར།	Sometimes/འཕྲལ་འཕྲལ།
605	18-29	Female	Married	Secondary	other (please specify)	Shopkeeper	10,001-20,000	Monggar	Urban	Internet, Friends and family	True/ བདེན།	True/ བདེན།	True/ བདེན།	True/ བདེན།	True/ བདེན།	True/ བདེན།	True/ བདེན།	Don’t Know/ མི་ཤེས།	True/ བདེན།	True/ བདེན།	False/ མི་བདེན།	Don’t Know/ མི་ཤེས།	Strongly Agree/ ཤུགས་ཅན་ ཁས་ལེན་ཡོདཔ།	Not Sure/ ངེས་གཏན་མེདཔ།	Strongly Agree/ ཤུགས་ཅན་ ཁས་ལེན་ཡོདཔ།	Strongly Agree/ ཤུགས་ཅན་ ཁས་ལེན་ཡོདཔ།	Agree/ཁ་བཟེད་ནི།	Strongly Agree/ ཤུགས་ཅན་ ཁས་ལེན་མེདཔ།	Always/ ཨ་རྟག་ར།	Often/ ཡང་ཡང།	Always/ ཨ་རྟག་ར།	Sometimes/འཕྲལ་འཕྲལ།	Often/ ཡང་ཡང།	Often/ ཡང་ཡང།	Always/ ཨ་རྟག་ར།	Always/ ཨ་རྟག་ར།	Sometimes/འཕྲལ་འཕྲལ།	Always/ ཨ་རྟག་ར།
606	30-39	Female	Married	Primary	other (please specify)	Shopkeeper	10,001-20,000	Monggar	Urban	Television, Internet, Friends and family	True/ བདེན།	True/ བདེན།	True/ བདེན།	True/ བདེན།	True/ བདེན།	True/ བདེན།	True/ བདེན།	True/ བདེན།	True/ བདེན།	True/ བདེན།	True/ བདེན།	True/ བདེན།	Strongly Agree/ ཤུགས་ཅན་ ཁས་ལེན་ཡོདཔ།	Strongly Agree/ ཤུགས་ཅན་ ཁས་ལེན་ཡོདཔ།	Strongly Agree/ ཤུགས་ཅན་ ཁས་ལེན་ཡོདཔ།	Strongly Agree/ ཤུགས་ཅན་ ཁས་ལེན་ཡོདཔ།	Strongly Agree/ ཤུགས་ཅན་ ཁས་ལེན་ཡོདཔ།	Strongly Agree/ ཤུགས་ཅན་ ཁས་ལེན་མེདཔ།	Always/ ཨ་རྟག་ར།	Always/ ཨ་རྟག་ར།	Always/ ཨ་རྟག་ར།	Often/ ཡང་ཡང།	Often/ ཡང་ཡང།	Often/ ཡང་ཡང།	Often/ ཡང་ཡང།	Never/ རྩ་ལས།	Always/ ཨ་རྟག་ར།	Always/ ཨ་རྟག་ར།
607	30-39	Female	Divorced	Primary	other (please specify)	Housewife	under 10,000	Monggar	Urban	Internet, Health care professional	True/ བདེན།	True/ བདེན།	True/ བདེན།	True/ བདེན།	True/ བདེན།	True/ བདེན།	True/ བདེན།	True/ བདེན།	True/ བདེན།	True/ བདེན།	False/ མི་བདེན།	True/ བདེན།	Strongly Agree/ ཤུགས་ཅན་ ཁས་ལེན་ཡོདཔ།	Strongly Agree/ ཤུགས་ཅན་ ཁས་ལེན་ཡོདཔ།	Strongly Agree/ ཤུགས་ཅན་ ཁས་ལེན་ཡོདཔ།	Strongly Agree/ ཤུགས་ཅན་ ཁས་ལེན་ཡོདཔ།	Not Sure/ ངེས་གཏན་མེདཔ།	Strongly Agree/ ཤུགས་ཅན་ ཁས་ལེན་མེདཔ།	Sometimes/འཕྲལ་འཕྲལ།	Always/ ཨ་རྟག་ར།	Always/ ཨ་རྟག་ར།	Often/ ཡང་ཡང།	Often/ ཡང་ཡང།	Often/ ཡང་ཡང།	Often/ ཡང་ཡང།	Never/ རྩ་ལས།	Always/ ཨ་རྟག་ར།	Always/ ཨ་རྟག་ར།
608	40-49	Male	Married	Secondary	Private sector		10,001-20,000	Monggar	Urban	Television, Internet, Health care professional, Friends and family	True/ བདེན།	True/ བདེན།	True/ བདེན།	True/ བདེན།	True/ བདེན།	True/ བདེན།	True/ བདེན།	True/ བདེན།	True/ བདེན།	True/ བདེན།	False/ མི་བདེན།	True/ བདེན།	Strongly Agree/ ཤུགས་ཅན་ ཁས་ལེན་ཡོདཔ།	Strongly Agree/ ཤུགས་ཅན་ ཁས་ལེན་ཡོདཔ།	Strongly Agree/ ཤུགས་ཅན་ ཁས་ལེན་ཡོདཔ།	Strongly Agree/ ཤུགས་ཅན་ ཁས་ལེན་ཡོདཔ།	Strongly Agree/ ཤུགས་ཅན་ ཁས་ལེན་ཡོདཔ།	Strongly Agree/ ཤུགས་ཅན་ ཁས་ལེན་མེདཔ།	Always/ ཨ་རྟག་ར།	Always/ ཨ་རྟག་ར།	Always/ ཨ་རྟག་ར།	Always/ ཨ་རྟག་ར།	Always/ ཨ་རྟག་ར།	Always/ ཨ་རྟག་ར།	Often/ ཡང་ཡང།	Sometimes/འཕྲལ་འཕྲལ།	Always/ ཨ་རྟག་ར།	Always/ ཨ་རྟག་ར།
609	30-39	Male	Married	Secondary	other (please specify)	Shopkeeper	10,001-20,000	Monggar	Urban	Television, Internet, Friends and family, Health care professional	True/ བདེན།	True/ བདེན།	True/ བདེན།	True/ བདེན།	True/ བདེན།	True/ བདེན།	True/ བདེན།	True/ བདེན།	True/ བདེན།	True/ བདེན།	False/ མི་བདེན།	True/ བདེན།	Strongly Agree/ ཤུགས་ཅན་ ཁས་ལེན་ཡོདཔ།	Strongly Agree/ ཤུགས་ཅན་ ཁས་ལེན་ཡོདཔ།	Strongly Agree/ ཤུགས་ཅན་ ཁས་ལེན་ཡོདཔ།	Strongly Agree/ ཤུགས་ཅན་ ཁས་ལེན་ཡོདཔ།	Strongly Agree/ ཤུགས་ཅན་ ཁས་ལེན་ཡོདཔ།	Strongly Agree/ ཤུགས་ཅན་ ཁས་ལེན་མེདཔ།	Always/ ཨ་རྟག་ར།	Always/ ཨ་རྟག་ར།	Always/ ཨ་རྟག་ར།	Often/ ཡང་ཡང།	Often/ ཡང་ཡང།	Often/ ཡང་ཡང།	Often/ ཡང་ཡང།	Never/ རྩ་ལས།	Often/ ཡང་ཡང།	Often/ ཡང་ཡང།
610	40-49	Female	Married	Secondary	other (please specify)	Shopkeeper	10,001-20,000	Monggar	Urban	Television, Internet	True/ བདེན།	True/ བདེན།	False/ མི་བདེན།	True/ བདེན།	True/ བདེན།	False/ མི་བདེན།	False/ མི་བདེན།	True/ བདེན།	True/ བདེན།	True/ བདེན།	False/ མི་བདེན།	True/ བདེན།	Strongly Agree/ ཤུགས་ཅན་ ཁས་ལེན་ཡོདཔ།	Agree/ཁ་བཟེད་ནི།	Not Sure/ ངེས་གཏན་མེདཔ།	Strongly Agree/ ཤུགས་ཅན་ ཁས་ལེན་ཡོདཔ།	Strongly Agree/ ཤུགས་ཅན་ ཁས་ལེན་ཡོདཔ།	Strongly Agree/ ཤུགས་ཅན་ ཁས་ལེན་མེདཔ།	Always/ ཨ་རྟག་ར།	Always/ ཨ་རྟག་ར།	Always/ ཨ་རྟག་ར།	Often/ ཡང་ཡང།	Often/ ཡང་ཡང།	Often/ ཡང་ཡང།	Often/ ཡང་ཡང།	Always/ ཨ་རྟག་ར།	Always/ ཨ་རྟག་ར།	Always/ ཨ་རྟག་ར།
611	18-29	Female	Unmarried	Secondary	other (please specify)	Business	10,001-20,000	Paro	Rural	Television, Radio, Newspaper, "Social media (Facebook, WeChat, Instagram, etc)", Internet	True/ བདེན།	True/ བདེན།	True/ བདེན།	True/ བདེན།	True/ བདེན།	True/ བདེན།	True/ བདེན།	Don’t Know/ མི་ཤེས།	True/ བདེན།	True/ བདེན།	False/ མི་བདེན།	True/ བདེན།	Strongly Agree/ ཤུགས་ཅན་ ཁས་ལེན་ཡོདཔ།	Strongly Agree/ ཤུགས་ཅན་ ཁས་ལེན་ཡོདཔ།	Strongly Agree/ ཤུགས་ཅན་ ཁས་ལེན་ཡོདཔ།	Strongly Agree/ ཤུགས་ཅན་ ཁས་ལེན་ཡོདཔ།	Agree/ཁ་བཟེད་ནི།	Strongly Agree/ ཤུགས་ཅན་ ཁས་ལེན་མེདཔ།	Always/ ཨ་རྟག་ར།	Always/ ཨ་རྟག་ར།	Always/ ཨ་རྟག་ར།	Often/ ཡང་ཡང།	Sometimes/འཕྲལ་འཕྲལ།	Sometimes/འཕྲལ་འཕྲལ།	Often/ ཡང་ཡང།	Often/ ཡང་ཡང།	Always/ ཨ་རྟག་ར།	Sometimes/འཕྲལ་འཕྲལ།
612	60 or more	Male	Married	Secondary	Not-employed		20,001-30,000	Paro	Rural	Television, Radio, Newspaper, Internet, "Social media (Facebook, WeChat, Instagram, etc)"	True/ བདེན།	True/ བདེན།	True/ བདེན།	True/ བདེན།	True/ བདེན།	True/ བདེན།	True/ བདེན།	False/ མི་བདེན།	True/ བདེན།	True/ བདེན།	False/ མི་བདེན།	True/ བདེན།	Strongly Agree/ ཤུགས་ཅན་ ཁས་ལེན་ཡོདཔ།	Strongly Agree/ ཤུགས་ཅན་ ཁས་ལེན་ཡོདཔ།	Strongly Agree/ ཤུགས་ཅན་ ཁས་ལེན་ཡོདཔ།	Strongly Agree/ ཤུགས་ཅན་ ཁས་ལེན་ཡོདཔ།	Strongly Agree/ ཤུགས་ཅན་ ཁས་ལེན་ཡོདཔ།	Strongly Agree/ ཤུགས་ཅན་ ཁས་ལེན་མེདཔ།	Always/ ཨ་རྟག་ར།	Always/ ཨ་རྟག་ར།	Always/ ཨ་རྟག་ར།	Always/ ཨ་རྟག་ར།	Always/ ཨ་རྟག་ར།	Always/ ཨ་རྟག་ར།	Always/ ཨ་རྟག་ར།	Sometimes/འཕྲལ་འཕྲལ།	Always/ ཨ་རྟག་ར།	Often/ ཡང་ཡང།
613	30-39	Male	Married	University degree or more	other (please specify)	Business	30,001-40,000	Paro	Rural	Television, Radio, Newspaper, "Social media (Facebook, WeChat, Instagram, etc)", Internet, Health care professional, Friends and family, Poster	True/ བདེན།	True/ བདེན།	True/ བདེན།	True/ བདེན།	True/ བདེན།	True/ བདེན།	True/ བདེན།	False/ མི་བདེན།	True/ བདེན།	True/ བདེན།	False/ མི་བདེན།	True/ བདེན།	Agree/ཁ་བཟེད་ནི།	Strongly Agree/ ཤུགས་ཅན་ ཁས་ལེན་ཡོདཔ།	Strongly Agree/ ཤུགས་ཅན་ ཁས་ལེན་ཡོདཔ།	Agree/ཁ་བཟེད་ནི།	Strongly Agree/ ཤུགས་ཅན་ ཁས་ལེན་ཡོདཔ།	Not Sure/ ངེས་གཏན་མེདཔ།	Sometimes/འཕྲལ་འཕྲལ།	Sometimes/འཕྲལ་འཕྲལ།	Always/ ཨ་རྟག་ར།	Never/ རྩ་ལས།	Often/ ཡང་ཡང།	Often/ ཡང་ཡང།	Sometimes/འཕྲལ་འཕྲལ།	Never/ རྩ་ལས།	Always/ ཨ་རྟག་ར།	Sometimes/འཕྲལ་འཕྲལ།
614	40-49	Female	Unmarried	Secondary	other (please specify)	Business	under 10,000	Paro	Rural	Television, Radio, Newspaper, "Social media (Facebook, WeChat, Instagram, etc)", Internet, Health care professional, Friends and family, Poster	True/ བདེན།	True/ བདེན།	True/ བདེན།	True/ བདེན།	True/ བདེན།	True/ བདེན།	True/ བདེན།	Don’t Know/ མི་ཤེས།	True/ བདེན།	True/ བདེན།	Don’t Know/ མི་ཤེས།	True/ བདེན།	Agree/ཁ་བཟེད་ནི།	Strongly Agree/ ཤུགས་ཅན་ ཁས་ལེན་ཡོདཔ།	Strongly Agree/ ཤུགས་ཅན་ ཁས་ལེན་ཡོདཔ།	Strongly Agree/ ཤུགས་ཅན་ ཁས་ལེན་ཡོདཔ།	Agree/ཁ་བཟེད་ནི།	Strongly Agree/ ཤུགས་ཅན་ ཁས་ལེན་མེདཔ།	Always/ ཨ་རྟག་ར།	Always/ ཨ་རྟག་ར།	Always/ ཨ་རྟག་ར།	Sometimes/འཕྲལ་འཕྲལ།	Always/ ཨ་རྟག་ར།	Sometimes/འཕྲལ་འཕྲལ།	Always/ ཨ་རྟག་ར།	Never/ རྩ་ལས།	Always/ ཨ་རྟག་ར།	Always/ ཨ་རྟག་ར།
615	30-39	Male	Unmarried	Monastic education	other (please specify)	Religious activities	10,001-20,000	Paro	Rural	Television, Radio, Newspaper, Health care professional, Friends and family	True/ བདེན།	True/ བདེན།	True/ བདེན།	True/ བདེན།	True/ བདེན།	True/ བདེན།	True/ བདེན།	Don’t Know/ མི་ཤེས།	True/ བདེན།	True/ བདེན།	True/ བདེན།	Don’t Know/ མི་ཤེས།	Strongly Agree/ ཤུགས་ཅན་ ཁས་ལེན་ཡོདཔ།	Strongly Agree/ ཤུགས་ཅན་ ཁས་ལེན་ཡོདཔ།	Agree/ཁ་བཟེད་ནི།	Strongly Agree/ ཤུགས་ཅན་ ཁས་ལེན་ཡོདཔ།	Strongly Agree/ ཤུགས་ཅན་ ཁས་ལེན་ཡོདཔ།	Strongly Agree/ ཤུགས་ཅན་ ཁས་ལེན་མེདཔ།	Always/ ཨ་རྟག་ར།	Often/ ཡང་ཡང།	Always/ ཨ་རྟག་ར།	Sometimes/འཕྲལ་འཕྲལ།	Sometimes/འཕྲལ་འཕྲལ།	Often/ ཡང་ཡང།	Sometimes/འཕྲལ་འཕྲལ།	Never/ རྩ་ལས།	Always/ ཨ་རྟག་ར།	Sometimes/འཕྲལ་འཕྲལ།
616	18-29	Female	Married	Secondary	other (please specify)	Business	under 10,000	Paro	Rural	Television, Radio, Newspaper, "Social media (Facebook, WeChat, Instagram, etc)", Internet, Friends and family, Poster	True/ བདེན།	True/ བདེན།	True/ བདེན།	True/ བདེན།	True/ བདེན།	True/ བདེན།	True/ བདེན།	Don’t Know/ མི་ཤེས།	True/ བདེན།	True/ བདེན།	False/ མི་བདེན།	True/ བདེན།	Strongly Agree/ ཤུགས་ཅན་ ཁས་ལེན་ཡོདཔ།	Strongly Agree/ ཤུགས་ཅན་ ཁས་ལེན་ཡོདཔ།	Strongly Agree/ ཤུགས་ཅན་ ཁས་ལེན་ཡོདཔ།	Agree/ཁ་བཟེད་ནི།	Strongly Agree/ ཤུགས་ཅན་ ཁས་ལེན་ཡོདཔ།	Strongly Agree/ ཤུགས་ཅན་ ཁས་ལེན་མེདཔ།	Always/ ཨ་རྟག་ར།	Always/ ཨ་རྟག་ར།	Always/ ཨ་རྟག་ར།	Often/ ཡང་ཡང།	Always/ ཨ་རྟག་ར།	Often/ ཡང་ཡང།	Sometimes/འཕྲལ་འཕྲལ།	Never/ རྩ་ལས།	Always/ ཨ་རྟག་ར།	Always/ ཨ་རྟག་ར།
617	30-39	Female	Married	Illiterate	other (please specify)	Business	10,001-20,000	Paro	Rural	Television, Radio, Newspaper, Internet, Friends and family, Poster	True/ བདེན།	True/ བདེན།	True/ བདེན།	True/ བདེན།	True/ བདེན།	True/ བདེན།	True/ བདེན།	Don’t Know/ མི་ཤེས།	True/ བདེན།	True/ བདེན།	True/ བདེན།	True/ བདེན།	Agree/ཁ་བཟེད་ནི།	Strongly Agree/ ཤུགས་ཅན་ ཁས་ལེན་ཡོདཔ།	Strongly Agree/ ཤུགས་ཅན་ ཁས་ལེན་ཡོདཔ།	Strongly Agree/ ཤུགས་ཅན་ ཁས་ལེན་ཡོདཔ།	Strongly Agree/ ཤུགས་ཅན་ ཁས་ལེན་ཡོདཔ།	Strongly Agree/ ཤུགས་ཅན་ ཁས་ལེན་མེདཔ།	Always/ ཨ་རྟག་ར།	Always/ ཨ་རྟག་ར།	Always/ ཨ་རྟག་ར།	Always/ ཨ་རྟག་ར།	Always/ ཨ་རྟག་ར།	Always/ ཨ་རྟག་ར།	Often/ ཡང་ཡང།	Never/ རྩ་ལས།	Always/ ཨ་རྟག་ར།	Always/ ཨ་རྟག་ར།
618	18-29	Male	Unmarried	University degree or more	Government servant		20,001-30,000	Paro	Rural	Television, Radio, Newspaper, Internet, "Social media (Facebook, WeChat, Instagram, etc)"	True/ བདེན།	True/ བདེན།	False/ མི་བདེན།	True/ བདེན།	True/ བདེན།	True/ བདེན།	True/ བདེན།	Don’t Know/ མི་ཤེས།	True/ བདེན།	True/ བདེན།	False/ མི་བདེན།	True/ བདེན།	Strongly Agree/ ཤུགས་ཅན་ ཁས་ལེན་ཡོདཔ།	Strongly Agree/ ཤུགས་ཅན་ ཁས་ལེན་ཡོདཔ།	Strongly Agree/ ཤུགས་ཅན་ ཁས་ལེན་ཡོདཔ།	Strongly Agree/ ཤུགས་ཅན་ ཁས་ལེན་ཡོདཔ།	Strongly Agree/ ཤུགས་ཅན་ ཁས་ལེན་ཡོདཔ།	Strongly Agree/ ཤུགས་ཅན་ ཁས་ལེན་མེདཔ།	Always/ ཨ་རྟག་ར།	Often/ ཡང་ཡང།	Often/ ཡང་ཡང།	Often/ ཡང་ཡང།	Often/ ཡང་ཡང།	Often/ ཡང་ཡང།	Often/ ཡང་ཡང།	Never/ རྩ་ལས།	Always/ ཨ་རྟག་ར།	Always/ ཨ་རྟག་ར།
619	30-39	Female	Married	University degree or more	Government servant		20,001-30,000	Paro	Rural	Television, Radio, Newspaper, "Social media (Facebook, WeChat, Instagram, etc)", Internet, Health care professional, Friends and family, Poster	True/ བདེན།	True/ བདེན།	Don’t Know/ མི་ཤེས།	True/ བདེན།	True/ བདེན།	True/ བདེན།	True/ བདེན།	Don’t Know/ མི་ཤེས།	True/ བདེན།	True/ བདེན།	False/ མི་བདེན།	True/ བདེན།	Strongly Agree/ ཤུགས་ཅན་ ཁས་ལེན་ཡོདཔ།	Strongly Agree/ ཤུགས་ཅན་ ཁས་ལེན་ཡོདཔ།	Agree/ཁ་བཟེད་ནི།	Strongly Agree/ ཤུགས་ཅན་ ཁས་ལེན་ཡོདཔ།	Strongly Agree/ ཤུགས་ཅན་ ཁས་ལེན་ཡོདཔ།	Strongly Agree/ ཤུགས་ཅན་ ཁས་ལེན་མེདཔ།	Always/ ཨ་རྟག་ར།	Often/ ཡང་ཡང།	Often/ ཡང་ཡང།	Sometimes/འཕྲལ་འཕྲལ།	Often/ ཡང་ཡང།	Sometimes/འཕྲལ་འཕྲལ།	Often/ ཡང་ཡང།	Never/ རྩ་ལས།	Always/ ཨ་རྟག་ར།	Always/ ཨ་རྟག་ར།
620	30-39	Male	Married	Secondary	other (please specify)	Business	10,001-20,000	Paro	Rural	Television, Radio, Newspaper	True/ བདེན།	True/ བདེན།	True/ བདེན།	True/ བདེན།	True/ བདེན།	True/ བདེན།	True/ བདེན།	Don’t Know/ མི་ཤེས།	True/ བདེན།	True/ བདེན།	False/ མི་བདེན།	True/ བདེན།	Agree/ཁ་བཟེད་ནི།	Strongly Agree/ ཤུགས་ཅན་ ཁས་ལེན་ཡོདཔ།	Strongly Agree/ ཤུགས་ཅན་ ཁས་ལེན་ཡོདཔ།	Strongly Agree/ ཤུགས་ཅན་ ཁས་ལེན་ཡོདཔ།	Strongly Agree/ ཤུགས་ཅན་ ཁས་ལེན་ཡོདཔ།	Strongly Agree/ ཤུགས་ཅན་ ཁས་ལེན་མེདཔ།	Always/ ཨ་རྟག་ར།	Sometimes/འཕྲལ་འཕྲལ།	Sometimes/འཕྲལ་འཕྲལ།	Sometimes/འཕྲལ་འཕྲལ།	Often/ ཡང་ཡང།	Sometimes/འཕྲལ་འཕྲལ།	Always/ ཨ་རྟག་ར།	Never/ རྩ་ལས།	Often/ ཡང་ཡང།	Sometimes/འཕྲལ་འཕྲལ།
621	40-49	Male	Married	Non-formal education	other (please specify)	Shopkeeper	under 10,000	Paro	Rural	Television, Radio, Internet	True/ བདེན།	True/ བདེན།	Don’t Know/ མི་ཤེས།	True/ བདེན།	True/ བདེན།	True/ བདེན།	True/ བདེན།	Don’t Know/ མི་ཤེས།	True/ བདེན།	True/ བདེན།	False/ མི་བདེན།	True/ བདེན།	Agree/ཁ་བཟེད་ནི།	Strongly Agree/ ཤུགས་ཅན་ ཁས་ལེན་ཡོདཔ།	Strongly Agree/ ཤུགས་ཅན་ ཁས་ལེན་ཡོདཔ།	Agree/ཁ་བཟེད་ནི།	Agree/ཁ་བཟེད་ནི།	Agree/ཁ་བཟེད་ནི།	Always/ ཨ་རྟག་ར།	Always/ ཨ་རྟག་ར།	Often/ ཡང་ཡང།	Always/ ཨ་རྟག་ར།	Never/ རྩ་ལས།	Never/ རྩ་ལས།	Sometimes/འཕྲལ་འཕྲལ།	Sometimes/འཕྲལ་འཕྲལ།	Never/ རྩ་ལས།	Sometimes/འཕྲལ་འཕྲལ།
622	60 or more	Female	Married	Illiterate	Not-employed		under 10,000	Paro	Rural	Friends and family, Television	True/ བདེན།	True/ བདེན།	True/ བདེན།	True/ བདེན།	True/ བདེན།	True/ བདེན།	True/ བདེན།	True/ བདེན།	True/ བདེན།	True/ བདེན།	True/ བདེན།	True/ བདེན།	Agree/ཁ་བཟེད་ནི།	Strongly Agree/ ཤུགས་ཅན་ ཁས་ལེན་ཡོདཔ།	Disagree/ ཁས་ལེན་མེདཔ།	Agree/ཁ་བཟེད་ནི།	Agree/ཁ་བཟེད་ནི།	Agree/ཁ་བཟེད་ནི།	Always/ ཨ་རྟག་ར།	Always/ ཨ་རྟག་ར།	Always/ ཨ་རྟག་ར།	Always/ ཨ་རྟག་ར།	Always/ ཨ་རྟག་ར།	Often/ ཡང་ཡང།	Often/ ཡང་ཡང།	Never/ རྩ་ལས།	Always/ ཨ་རྟག་ར།	Always/ ཨ་རྟག་ར།
623	30-39	Male	Married	Secondary	other (please specify)	Taxi driver	under 10,000	Paro	Rural	"Social media (Facebook, WeChat, Instagram, etc)", Television, Internet, Friends and family	True/ བདེན།	True/ བདེན།	False/ མི་བདེན།	True/ བདེན།	True/ བདེན།	True/ བདེན།	True/ བདེན།	False/ མི་བདེན།	True/ བདེན།	True/ བདེན།	False/ མི་བདེན།	True/ བདེན།	Strongly Agree/ ཤུགས་ཅན་ ཁས་ལེན་ཡོདཔ།	Strongly Agree/ ཤུགས་ཅན་ ཁས་ལེན་ཡོདཔ།	Strongly Agree/ ཤུགས་ཅན་ ཁས་ལེན་ཡོདཔ།	Strongly Agree/ ཤུགས་ཅན་ ཁས་ལེན་ཡོདཔ།	Agree/ཁ་བཟེད་ནི།	Strongly Agree/ ཤུགས་ཅན་ ཁས་ལེན་མེདཔ།	Always/ ཨ་རྟག་ར།	Always/ ཨ་རྟག་ར།	Never/ རྩ་ལས།	Always/ ཨ་རྟག་ར།	Always/ ཨ་རྟག་ར།	Always/ ཨ་རྟག་ར།	Always/ ཨ་རྟག་ར།	Always/ ཨ་རྟག་ར།	Always/ ཨ་རྟག་ར།	Always/ ཨ་རྟག་ར།
[truncated: 1,114 more rows]
